# Supplementary material for: Disulfidptosis-related genes serve as potential prognostic biomarkers and indicate tumor microenvironment characteristics and immunotherapy response in prostate cancer
Source: Sci Rep. 2024 Jun 19;14:14107. doi: 10.1038/s41598-024-61679-y (PMC11187134; doi:10.1038/s41598-024-61679-y)
Supplement: Supplementary file 2 — Supplementary Information. [file 41598_2024_61679_MOESM2_ESM.xlsx]

## Sheet: Sheet1
Gene	Type
ACTN4	Disulfidptosis
ACTB	Disulfidptosis
CD2AP	Disulfidptosis
CAPZB	Disulfidptosis
DSTN	Disulfidptosis
FLNA	Disulfidptosis
FLNB	Disulfidptosis
INF2	Disulfidptosis
IQGAP1	Disulfidptosis
MYH10	Disulfidptosis
MYL6	Disulfidptosis
MYH9	Disulfidptosis
PDLIM1	Disulfidptosis
TLN1	Disulfidptosis
SLC7A11	Disulfidptosis
SLC3A2	Disulfidptosis
RPN1	Disulfidptosis
NCKAP1	Disulfidptosis
NUBPL	Disulfidptosis
NDUFA11	Disulfidptosis
LRPPRC	Disulfidptosis
OXSM	Disulfidptosis
GYS1	Disulfidptosis
NDUFS1	Disulfidptosis

## Sheet: Sheet2
	forward	reverse
PROK1	TGTGAGCGGGATGTCCAGTGTG	GCTTGCGTTTCCTGAAGAAGGG
MYADM	CCAGTTCGATGAGAAGTATGGCG	CAGCCACATACGCCAGTAGGTT
MPDZ	TTACCAGAGCGAGAAGAGGGAG	GCTTGGTTCTCTCCAGAGTTCC
LTBP2	CTGCACAGATGACAACGAGTGTC	AGAGTGTAGCCAGGGTAGCAGA
CFD	CTCCAAGCGCCTGTACGACGT	CCAGTGTGGCCTTCTCCGACA
IGFBP3	CGCTACAAAGTTGACTACGAGTC	GTCTTCCATTTCTCTACGGCAGG
DDIT4	GTTTGACCGCTCCACGAGCCT	GCACACAAGTGTTCATCCTCAGG
DENNDFC	GGTCAGTCTGACCAAGGATACG	GCCACAATAGCAGAGGCATCAC
GAPDH	GATTCCACCCATGGCAAATTC	CTGGAAGATGGTGATGGGATT

## Sheet: Sheet3
id	HR	HR.95L	HR.95H	pvalue
SLC7A11	1.48618	1.17104	1.88612	0.00111986
GYS1	0.928941	0.578938	1.49054	0.759962
NDUFS1	0.9559	0.698986	1.30724	0.777637
NDUFA11	1.60001	1.22366	2.09212	0.000592102
NUBPL	0.814142	0.620059	1.06897	0.138898
NCKAP1	1.16715	0.89501	1.52203	0.253838
LRPPRC	1.28143	0.956426	1.71688	0.0966204
SLC3A2	1.31415	0.893796	1.93221	0.164809
RPN1	0.964715	0.668751	1.39166	0.847627
ACTN4	0.897949	0.691743	1.16562	0.418719
ACTB	0.723989	0.506716	1.03443	0.0760545
CD2AP	1.13018	0.899229	1.42045	0.294058
CAPZB	0.466698	0.30983	0.702988	0.000266296
DSTN	0.498381	0.351532	0.706576	9.22377e-05
FLNA	0.739005	0.642868	0.849519	2.10454e-05
FLNB	1.15286	0.896536	1.48247	0.26756
INF2	1.15754	0.785806	1.70512	0.459141
IQGAP1	0.667616	0.515628	0.864404	0.00217292
MYH10	0.965339	0.753247	1.23715	0.780479
MYL6	0.735034	0.518575	1.04185	0.083695
MYH9	0.964456	0.747732	1.244	0.78048
PDLIM1	0.794707	0.636469	0.992285	0.0425265
TLN1	0.728986	0.567611	0.936241	0.0132856
OXSM	1.8875	1.262	2.82302	0.00198188

## Sheet: Sheet4
logFC	AveExpr	t	P.Value	adj.P.Val	B	symbol
0.962734	7.84371	33.3407	2.01979e-159	3.3276e-155	353.69	TLN1
1.21672	6.99507	30.0643	4.40363e-138	3.62749e-134	304.749	VCL
1.49719	7.06658	29.9045	4.85756e-137	2.66761e-133	302.357	TNS1
0.909589	5.12363	29.5709	7.29772e-135	3.00575e-131	297.364	SH3PXD2B
1.35144	6.34821	29.0397	2.13398e-131	7.03147e-128	289.414	ATP2B4
1.60717	8.93367	28.3012	1.39192e-126	3.82199e-123	278.37	FLNA
1.19263	4.72216	28.1332	1.72999e-125	4.07165e-122	275.859	AHNAK2
1.0363	8.0349	27.7933	2.82464e-123	5.817e-120	270.783	ACTN1
0.822545	8.55463	27.595	5.50902e-122	1.00846e-118	267.823	ACTN4
1.083	7.47085	27.3855	1.26763e-120	2.08842e-117	264.699	MSN
1.09019	6.38471	27.3452	2.31599e-120	3.46872e-117	264.098	SVIL
1.11825	5.33878	27.1235	6.38958e-119	8.77236e-116	260.793	DDR2
1.01054	5.82398	26.8465	4.00942e-117	5.08117e-114	256.669	SH3PXD2A
1.20543	5.51715	26.7543	1.58877e-116	1.86965e-113	255.298	JAM3
1.1017	5.91503	26.6842	4.52148e-116	4.9661e-113	254.256	TGFBR3
1.0919	6.49801	26.46	1.28267e-114	1.32075e-111	250.923	FERMT2
0.853356	4.17764	26.4021	3.0417e-114	2.94777e-111	250.063	NAV2
0.993392	5.22256	26.2754	2.00898e-113	1.83878e-110	248.182	CHST3
0.994104	7.78877	26.1971	6.45735e-113	5.5992e-110	247.018	LPP
0.937316	5.05018	25.9771	1.70687e-111	1.40604e-108	243.756	ARHGAP23
0.858997	5.21479	25.9366	3.11343e-111	2.44256e-108	243.157	PHLDB1
1.12638	8.51168	25.933	3.28754e-111	2.46192e-108	243.103	CALD1
0.796112	4.49519	25.8065	2.15453e-110	1.53007e-107	241.23	PRICKLE2
0.74613	4.27324	25.8042	2.22894e-110	1.53007e-107	241.196	CACNA1C
0.894678	4.31838	25.722	7.56258e-110	4.98374e-107	239.979	DAAM2
0.679228	5.99224	25.5667	7.59427e-109	4.81214e-106	237.681	SMAD3
0.74021	3.84024	25.509	1.78724e-108	1.09055e-105	236.828	IRAK3
1.2497	6.72742	25.4823	2.65618e-108	1.56288e-105	236.433	COL6A3
1.13446	7.33006	25.4611	3.63636e-108	2.06583e-105	236.12	PALLD
0.644492	7.15135	25.3157	3.13947e-107	1.72409e-104	233.973	SPTAN1
0.97138	4.97899	25.3077	3.53546e-107	1.87893e-104	233.854	ITGA9
1.7524	7.37892	25.1842	2.19985e-106	1.13258e-103	232.033	FLNC
0.819864	5.6183	25.1686	2.77304e-106	1.38442e-103	231.802	ARHGEF17
1.12337	7.96126	25.1383	4.33874e-106	2.10237e-103	231.356	DPYSL3
1.23035	5.31149	25.1011	7.53263e-106	3.54572e-103	230.807	SPON1
0.778475	6.50414	25.0687	1.21504e-105	5.56049e-103	230.33	FYCO1
0.93031	6.82071	24.8571	2.77463e-104	1.23546e-101	227.214	KANK2
0.838054	4.39188	24.7221	2.03639e-103	8.60244e-101	225.228	CNTNAP1
0.899576	5.80788	24.6579	5.2478e-103	2.16144e-100	224.285	RGL1
1.10633	5.92249	24.5926	1.37518e-102	5.52589e-100	223.325	MXRA5
0.911086	5.47265	24.5826	1.5925e-102	6.24678e-100	223.179	ADCY3
1.22974	6.27665	24.556	2.35691e-102	9.03024e-100	222.788	EDNRA
1.12385	6.50729	24.4839	6.81801e-102	2.55288e-99	221.73	AOC3
0.764712	9.32467	24.4142	1.90215e-101	6.96397e-99	220.708	MYH9
0.622522	3.69497	24.3779	3.24497e-101	1.16219e-98	220.176	TMLHE
0.892344	4.89719	24.3586	4.31426e-101	1.51229e-98	219.892	EPB41L2
1.21776	7.24061	24.2574	1.90941e-100	6.55367e-98	218.41	SYNPO2
0.922039	4.39385	24.1503	9.21251e-100	3.09747e-97	216.842	MAP1A
0.693513	3.98246	24.0106	7.15843e-99	2.26798e-96	214.799	MAMLD1
1.25852	5.83614	23.999	8.48597e-99	2.63786e-96	214.63	NEXN
0.809286	6.52186	23.9543	1.63539e-98	4.98946e-96	213.976	CORO1C
1.35786	6.24137	23.9528	1.6703e-98	5.00331e-96	213.955	SORBS1
0.817032	5.31159	23.868	5.79562e-98	1.70505e-95	212.716	ASAP1
0.683258	5.92592	23.855	7.00137e-98	2.02364e-95	212.528	LUZP1
0.753597	6.53194	23.815	1.25777e-97	3.51215e-95	211.944	ROCK2
0.732081	4.31351	23.7797	2.10929e-97	5.79175e-95	211.429	GLI3
0.609187	4.56226	23.7488	3.31902e-97	8.96406e-95	210.977	GRK5
0.754575	5.7901	23.7218	4.9208e-97	1.30758e-94	210.585	SLC12A4
0.942478	4.89711	23.7157	5.38173e-97	1.40737e-94	210.496	VWA5A
0.777916	6.53769	23.7128	5.61462e-97	1.44533e-94	210.454	ZCCHC24
0.600894	6.27226	23.664	1.14725e-96	2.87107e-94	209.742	MPRIP
1.04044	6.72922	23.6638	1.15017e-96	2.87107e-94	209.739	COL4A2
0.949179	5.05513	23.522	9.12593e-96	2.24402e-93	207.676	ADCY5
1.11245	6.48887	23.5044	1.17954e-95	2.85779e-93	207.42	ANTXR1
0.637879	6.1981	23.4713	1.91288e-95	4.56734e-93	206.938	DENND5A
0.719953	4.21769	23.4385	3.08649e-95	7.26427e-93	206.462	ZNF423
0.829619	5.10982	23.419	4.1019e-95	9.51813e-93	206.179	TSHZ3
1.24524	6.31952	23.3821	7.02487e-95	1.60743e-92	205.643	MYOF
0.924788	4.92501	23.3393	1.31094e-94	2.95859e-92	205.021	DST
0.668333	7.75011	23.329	1.52372e-94	3.39233e-92	204.871	DUSP3
1.17671	6.53257	23.3018	2.26568e-94	4.97694e-92	204.476	ITGA5
1.2099	5.79178	23.2754	3.32778e-94	7.21383e-92	204.093	FILIP1L
0.740383	6.38769	23.2476	4.98658e-94	1.06693e-91	203.69	SLMAP
0.794301	7.49042	23.2348	6.00918e-94	1.26925e-91	203.504	MYADM
0.930393	4.81829	23.1549	1.92047e-93	4.00504e-91	202.347	KCNMA1
0.801983	5.01464	23.1518	2.01019e-93	4.13973e-91	202.301	ACACB
0.936981	7.53728	23.12	3.19334e-93	6.4951e-91	201.84	TIMP2
0.894507	5.38532	23.1061	3.90879e-93	7.75871e-91	201.639	SETBP1
0.909289	5.62878	23.0977	4.41179e-93	8.65288e-91	201.518	HEG1
0.742577	3.73801	23.0529	8.4653e-93	1.64077e-90	200.869	ARHGAP20
0.929493	4.73283	23.0276	1.22188e-92	2.34075e-90	200.503	HEPH
1.04147	4.94403	22.982	2.37155e-92	4.49095e-90	199.843	DCHS1
0.942205	5.3744	22.977	2.54989e-92	4.7738e-90	199.771	SLC24A3
1.44547	7.1181	22.9172	6.06911e-92	1.12347e-89	198.907	MYLK
0.723077	7.39945	22.9159	6.18464e-92	1.13213e-89	198.888	FNBP1
1.81162	9.37254	22.8438	1.75884e-91	3.18428e-89	197.847	MYH11
0.862928	5.26356	22.7819	4.31262e-91	7.72288e-89	196.953	LAMA4
0.940371	4.40248	22.7776	4.59238e-91	8.13542e-89	196.891	PCDH7
0.977367	5.71522	22.65	2.91008e-90	5.10038e-88	195.051	NID1
0.623979	6.7031	22.6376	3.47981e-90	6.03472e-88	194.873	PTGFRN
0.912124	4.99522	22.5173	1.9792e-89	3.3966e-87	193.142	TSPAN18
0.697433	5.36472	22.5029	2.43724e-89	4.13954e-87	192.934	TBC1D2B
1.0369	8.23544	22.4999	2.54524e-89	4.27886e-87	192.891	TIMP3
0.895432	7.21455	22.4881	3.01742e-89	4.9712e-87	192.721	EHD2
1.02661	4.9548	22.4828	3.25689e-89	5.3126e-87	192.645	CLIC6
0.637672	5.48571	22.4612	4.45167e-89	7.12051e-87	192.334	RUSC2
0.844411	4.62992	22.4534	4.97742e-89	7.8849e-87	192.223	STARD8
0.714079	4.66053	22.4127	8.96177e-89	1.40615e-86	191.637	NPR2
0.966705	4.35141	22.4094	9.39073e-89	1.45955e-86	191.59	PDZRN4
1.1202	5.75186	22.3985	1.09877e-88	1.6918e-86	191.434	APOBEC3C
0.650777	3.80096	22.3423	2.47033e-88	3.73382e-86	190.627	GNAO1
0.945152	5.9194	22.3064	4.14359e-88	6.20596e-86	190.112	ANO6
0.81393	8.61276	22.3028	4.36594e-88	6.48008e-86	190.06	CTSB
0.963032	5.2143	22.2852	5.62042e-88	8.26754e-86	189.808	FRMD6
0.748156	5.2282	22.1215	5.92222e-87	8.63439e-85	187.462	ARHGEF6
0.694525	4.90216	22.1153	6.47452e-87	9.35682e-85	187.373	TCF4
0.860328	6.06032	22.0892	9.41602e-87	1.34895e-84	187	FZD7
0.838957	5.39757	22.0653	1.32735e-86	1.88518e-84	186.658	ITIH5
1.01528	6.54831	22.0325	2.12467e-86	2.99179e-84	186.19	PTGIS
0.645934	6.38434	21.9772	4.69621e-86	6.55678e-84	185.4	CBX7
0.644551	4.13859	21.958	6.18553e-86	8.56358e-84	185.125	PLCL2
0.738683	5.31768	21.935	8.59883e-86	1.17079e-83	184.797	ITPRIP
0.726944	5.01002	21.9333	8.80788e-86	1.18942e-83	184.773	SMG6
0.630024	8.18421	21.9025	1.36896e-85	1.83362e-83	184.334	NFE2L1
0.920573	5.31406	21.8892	1.6581e-85	2.203e-83	184.143	ANO1
0.606188	4.97415	21.8439	3.1711e-85	4.1795e-83	183.497	NDE1
0.70096	5.25937	21.8375	3.47104e-85	4.53852e-83	183.407	LHFPL2
0.62173	3.80291	21.8223	4.31754e-85	5.55714e-83	183.19	STOX2
1.0593	4.45706	21.8192	4.51007e-85	5.75995e-83	183.146	MYOCD
0.621437	6.72062	21.7759	8.38689e-85	1.06288e-82	182.528	TBL1X
0.877679	7.07765	21.775	8.48681e-85	1.06733e-82	182.517	TACC1
0.72437	3.76915	21.727	1.68752e-84	2.1062e-82	181.832	FAT4
0.595534	3.89132	21.7249	1.73679e-84	2.1514e-82	181.803	NHSL2
0.881298	6.16045	21.7223	1.80339e-84	2.21723e-82	181.766	RAB31
1.08118	6.69188	21.6835	3.13794e-84	3.82945e-82	181.214	CAV1
0.771312	8.26435	21.6647	4.10484e-84	4.97259e-82	180.947	STOM
0.964099	6.4782	21.6562	4.63609e-84	5.57515e-82	180.825	LRP1
0.851964	6.51316	21.6312	6.62495e-84	7.90914e-82	180.47	AXL
1.28696	7.20205	21.6231	7.43142e-84	8.80811e-82	180.355	LMOD1
1.05129	6.54199	21.602	1.00476e-83	1.18238e-81	180.055	CX3CL1
0.922421	5.6191	21.5889	1.21087e-83	1.41482e-81	179.869	SCARA3
0.723398	4.65301	21.5324	2.7094e-83	3.14347e-81	179.067	SAMD4A
0.714942	6.07929	21.4145	1.45033e-82	1.67092e-80	177.396	GJC1
0.856618	5.49981	21.4019	1.73485e-82	1.98484e-80	177.217	LPAR1
1.07009	7.17764	21.307	6.68268e-82	7.5409e-80	175.874	COL4A1
0.904292	6.52105	21.295	7.92657e-82	8.88369e-80	175.704	TGFBR2
0.901767	7.52613	21.267	1.17912e-81	1.31256e-79	175.308	EPAS1
0.616506	5.23312	21.2606	1.2914e-81	1.42791e-79	175.218	LPIN1
0.801613	5.67173	21.253	1.43846e-81	1.57991e-79	175.11	NOTCH1
0.989428	4.43212	21.1248	8.85182e-81	9.59432e-79	173.301	ANGPT1
0.951148	6.59114	21.1056	1.16244e-80	1.25171e-78	173.029	SCRN1
0.934681	4.95799	21.1027	1.21046e-80	1.29495e-78	172.989	FHOD3
1.07705	6.26728	21.0319	3.2974e-80	3.48235e-78	171.991	PODN
0.872956	5.90304	21.025	3.63503e-80	3.81446e-78	171.894	RBPMS
0.725177	5.87359	21.0134	4.28278e-80	4.46575e-78	171.73	PBX1
1.0361	5.23097	20.9449	1.12707e-79	1.16783e-77	170.767	ROR2
0.785091	6.81594	20.9396	1.21461e-79	1.25066e-77	170.692	SPTBN1
1.03796	6.73446	20.9368	1.26331e-79	1.29274e-77	170.653	GJA1
0.914394	7.81266	20.9249	1.49461e-79	1.51998e-77	170.485	TPM1
0.60299	6.09024	20.9152	1.71417e-79	1.73258e-77	170.349	CLASP1
0.735856	5.25454	20.8442	4.66417e-79	4.6571e-77	169.352	SYDE1
0.981116	7.76709	20.8299	5.7101e-79	5.6671e-77	169.15	CRISPLD2
0.96165	5.57541	20.8159	6.95583e-79	6.86211e-77	168.954	PRRX1
1.01919	6.29643	20.7981	8.93761e-79	8.76471e-77	168.704	GBP2
0.899963	5.51954	20.7975	9.01216e-79	8.78552e-77	168.696	PDGFC
0.690299	4.17343	20.7878	1.03314e-78	1.00124e-76	168.56	GNAL
1.17672	5.51383	20.7279	2.40135e-78	2.28684e-76	167.72	PDE5A
0.693305	7.67681	20.7012	3.4939e-78	3.27057e-76	167.346	ZYX
0.825267	4.80152	20.6625	6.02065e-78	5.60396e-76	166.804	SHROOM4
0.790325	4.72754	20.6556	6.63129e-78	6.13767e-76	166.708	ZNF516
0.595151	5.81082	20.6531	6.86558e-78	6.31902e-76	166.674	ZMAT3
1.0924	6.47454	20.6386	8.41555e-78	7.70257e-76	166.471	TNC
1.37699	7.34031	20.6354	8.80736e-78	8.01664e-76	166.425	FHL1
0.638243	5.24589	20.6231	1.04691e-77	9.47685e-76	166.253	FCHSD2
0.999142	6.13774	20.6194	1.10291e-77	9.92925e-76	166.201	CLIP3
0.726356	5.80157	20.6134	1.19973e-77	1.07422e-75	166.118	AKAP13
0.7729	4.85142	20.5908	1.6479e-77	1.46752e-75	165.801	GPRASP1
1.03463	6.35788	20.5644	2.38513e-77	2.11264e-75	165.433	CCND2
0.75806	5.41971	20.5302	3.85357e-77	3.39506e-75	164.955	SULF2
1.30404	7.24041	20.5191	4.50519e-77	3.94804e-75	164.8	SYNM
0.603649	4.0627	20.512	4.97415e-77	4.33593e-75	164.701	HS3ST3A1
0.639664	6.23054	20.4961	6.21873e-77	5.39191e-75	164.479	CFLAR
0.589699	5.50663	20.4957	6.25102e-77	5.39191e-75	164.474	CMIP
0.832243	5.06226	20.4908	6.69554e-77	5.74526e-75	164.405	BOC
0.920925	6.14255	20.4663	9.43805e-77	8.05658e-75	164.063	DKK3
0.838643	4.95483	20.4624	9.96886e-77	8.46582e-75	164.009	MEIS1
0.975222	5.92247	20.4171	1.88032e-76	1.57251e-74	163.377	RCAN2
0.755151	5.83466	20.4144	1.9514e-76	1.62371e-74	163.34	ITGA3
0.780926	5.86734	20.3801	3.1559e-76	2.61274e-74	162.861	PFKFB3
0.902659	5.71509	20.3499	4.81099e-76	3.92381e-74	162.441	MKX
0.704458	5.53761	20.3047	9.05066e-76	7.3453e-74	161.812	ARHGEF2
0.950916	6.85711	20.2795	1.28516e-75	1.03789e-73	161.463	PRELP
0.760158	5.006	20.2553	1.80169e-75	1.44794e-73	161.126	GPRC5B
0.604915	6.13194	20.2247	2.76251e-75	2.20934e-73	160.701	MED12
0.940267	4.44421	20.2203	2.93492e-75	2.33589e-73	160.64	ADAMTSL3
0.604237	7.06449	20.1709	5.84603e-75	4.63045e-73	159.954	DYNC1H1
1.08199	9.2944	20.1624	6.58441e-75	5.16562e-73	159.835	CSRP1
0.831727	5.89358	20.1144	1.2836e-74	9.92831e-73	159.171	RASD2
0.976144	6.05974	20.1117	1.33322e-74	1.02639e-72	159.133	ZNF185
1.24953	6.67068	20.1001	1.5662e-74	1.20015e-72	158.973	HSPB8
0.700749	4.61984	20.0971	1.63259e-74	1.24523e-72	158.931	TSHZ2
0.616887	8.46626	20.0787	2.10972e-74	1.60173e-72	158.676	PRNP
0.718058	5.32347	20.0704	2.36857e-74	1.79001e-72	158.561	SLC16A2
0.978724	7.68418	20.0568	2.85966e-74	2.15127e-72	158.373	COL6A1
0.643953	4.84855	20.0563	2.8801e-74	2.1568e-72	158.366	HMG20A
1.3797	6.77163	20.0555	2.91346e-74	2.17191e-72	158.354	PGM5
0.754762	6.30859	20.0231	4.56878e-74	3.39057e-72	157.906	DPYSL2
1.28293	10.3573	20.0199	4.77947e-74	3.51525e-72	157.861	ACTA2
1.00464	5.82221	20.0178	4.91727e-74	3.60053e-72	157.833	MAP1B
0.862472	6.9708	19.99	7.23514e-74	5.27429e-72	157.449	ANXA2P2
0.672655	5.61343	19.96	1.09793e-73	7.96844e-72	157.033	KANK1
1.14845	9.24376	19.9465	1.32319e-73	9.56119e-72	156.847	SPARCL1
0.738936	4.1489	19.8982	2.58632e-73	1.86068e-71	156.18	ABCC9
1.07747	5.9753	19.8817	3.24946e-73	2.31752e-71	155.953	RND3
0.933049	6.91924	19.85	5.04019e-73	3.57919e-71	155.515	MATN2
0.782019	6.79178	19.8249	7.13432e-73	5.04455e-71	155.169	ANXA6
0.729533	5.78209	19.8143	8.26119e-73	5.81637e-71	155.023	MPDZ
0.604147	6.84851	19.7796	1.33479e-72	9.35776e-71	154.546	PARVA
0.777034	5.51893	19.7526	1.94023e-72	1.34875e-70	154.173	JAZF1
0.620517	5.46762	19.7151	3.25389e-72	2.25243e-70	153.658	PLEKHA2
0.678776	7.39715	19.6776	5.46256e-72	3.76551e-70	153.142	ATP2A2
1.10558	6.29258	19.6683	6.21367e-72	4.24773e-70	153.014	KCNMB1
0.775358	4.45148	19.6411	9.04113e-72	6.15506e-70	152.641	CACHD1
0.883561	8.07162	19.6347	9.8709e-72	6.69231e-70	152.553	LAMB2
0.673958	5.1961	19.5998	1.5964e-71	1.0779e-69	152.074	ARHGAP10
0.665703	5.4883	19.5935	1.74158e-71	1.17113e-69	151.988	DCBLD2
0.631659	5.88636	19.5757	2.22515e-71	1.49022e-69	151.744	MACF1
0.596511	5.45554	19.5364	3.82348e-71	2.55027e-69	151.205	FGFR1
0.975738	6.12361	19.5206	4.74907e-71	3.15487e-69	150.989	MSRB3
0.821559	6.0101	19.4884	7.39795e-71	4.87525e-69	150.547	PRKCA
0.726528	6.0018	19.4764	8.72644e-71	5.72781e-69	150.383	PDPN
0.699955	5.88798	19.4583	1.11818e-70	7.31034e-69	150.136	XPC
0.955574	7.45572	19.4463	1.31996e-70	8.59537e-69	149.971	LTBP4
0.881879	6.3678	19.4291	1.67072e-70	1.08367e-68	149.736	FHL2
0.919923	7.18561	19.4282	1.69036e-70	1.09211e-68	149.725	SERPING1
1.00703	5.21753	19.4189	1.92077e-70	1.23612e-68	149.597	PLN
0.723521	4.49379	19.4105	2.15709e-70	1.3828e-68	149.482	TMEM106A
0.902282	6.87179	19.3679	3.86745e-70	2.46962e-68	148.9	PDGFRB
0.593165	4.60988	19.3463	5.1989e-70	3.2943e-68	148.606	MITF
0.702407	5.40488	19.3333	6.21599e-70	3.92011e-68	148.428	ANKFY1
0.872495	6.40635	19.3331	6.2341e-70	3.92011e-68	148.425	NR2F1
0.810566	5.03603	19.2856	1.19409e-69	7.39574e-68	147.778	HLF
0.962985	6.96512	19.2588	1.72458e-69	1.06414e-67	147.412	ETS2
0.90806	6.32149	19.249	1.97091e-69	1.20593e-67	147.279	FBLN5
0.925933	7.19451	19.2488	1.97633e-69	1.20593e-67	147.276	DYNC1LI2
0.712101	5.95564	19.2426	2.15037e-69	1.30728e-67	147.192	MRC2
0.684382	4.17602	19.1892	4.46166e-69	2.68269e-67	146.465	TRPC1
0.833784	5.95479	19.1633	6.35293e-69	3.7718e-67	146.113	MCAM
0.809931	4.35056	19.156	7.02701e-69	4.14946e-67	146.013	DMD
0.683935	4.58379	19.1521	7.41183e-69	4.36107e-67	145.96	ROR1
0.745702	4.38517	19.1491	7.7181e-69	4.52511e-67	145.92	ADAM22
0.652144	4.07586	19.1427	8.42202e-69	4.92031e-67	145.833	ITGB3
0.842454	5.49315	19.1394	8.81448e-69	5.1314e-67	145.787	IFI16
1.09431	8.30618	19.1325	9.67374e-69	5.61179e-67	145.695	AEBP1
0.619783	6.22985	19.1241	1.08559e-68	6.27546e-67	145.58	FAM13B
0.991772	6.27344	19.103	1.44658e-68	8.30395e-67	145.294	EFEMP1
0.852699	7.42393	19.0933	1.65071e-68	9.41018e-67	145.163	MFGE8
0.952919	5.7753	19.0783	2.02682e-68	1.15144e-66	144.958	MRGPRF
0.631666	5.42757	19.0773	2.05335e-68	1.16101e-66	144.945	TBC1D1
0.604211	6.0112	19.0675	2.34656e-68	1.31944e-66	144.812	PLEKHO2
0.927115	5.10756	19.06	2.59919e-68	1.45652e-66	144.711	PCDH18
0.626996	5.0615	19.0562	2.73943e-68	1.5299e-66	144.658	RBMS1
0.721043	5.70892	19.0481	3.0587e-68	1.6967e-66	144.549	CAV2
0.775078	5.74246	19.0472	3.09665e-68	1.71199e-66	144.536	PLXDC2
0.686821	4.49792	19.0327	3.77066e-68	2.07765e-66	144.34	GFPT2
0.811014	6.39056	19.0213	4.4019e-68	2.41738e-66	144.186	SYT11
0.885192	5.48466	18.9957	6.24175e-68	3.40506e-66	143.838	FOXF1
0.631171	4.30909	18.9802	7.69914e-68	4.18625e-66	143.629	NFASC
0.72807	5.868	18.9794	7.78899e-68	4.22117e-66	143.618	CHD9
1.35565	5.5264	18.9332	1.45798e-67	7.83399e-66	142.994	ITGA8
1.04056	4.83354	18.9225	1.68741e-67	9.026e-66	142.848	MASP1
0.658348	5.18093	18.9027	2.20705e-67	1.17674e-65	142.581	CERK
0.716994	4.77266	18.8779	3.09101e-67	1.63219e-65	142.245	TMOD1
0.891174	4.91137	18.7985	9.06366e-67	4.74044e-65	141.174	PTGER2
1.04003	7.75571	18.707	3.12624e-66	1.61457e-64	139.942	FBLN1
0.784317	5.88199	18.6951	3.67087e-66	1.88404e-64	139.782	SPSB1
0.861485	5.18178	18.6293	8.92554e-66	4.53853e-64	138.897	MEIS3P1
0.691162	3.84498	18.585	1.62144e-65	8.16917e-64	138.303	TRPC4
0.626628	4.69595	18.5837	1.65091e-65	8.29229e-64	138.285	PDE4A
0.832626	5.15533	18.5802	1.72909e-65	8.63233e-64	138.239	SLIT2
0.737225	6.29747	18.5469	2.70699e-65	1.3433e-63	137.792	EHBP1L1
0.872124	6.18658	18.5405	2.9514e-65	1.46019e-63	137.706	TGFB1I1
0.838795	6.68037	18.5282	3.4851e-65	1.70884e-63	137.541	CDC42BPB
0.923176	5.02929	18.5113	4.37389e-65	2.13195e-63	137.315	MEIS2
0.877152	5.40897	18.5099	4.45639e-65	2.16575e-63	137.296	ITGA1
1.00806	7.27014	18.5068	4.64298e-65	2.2498e-63	137.255	SERPINF1
1.09006	5.91684	18.4908	5.75704e-65	2.78144e-63	137.041	CES1
1.10747	7.84686	18.4835	6.35435e-65	3.06105e-63	136.943	MFAP4
0.854973	4.3399	18.482	6.48763e-65	3.10708e-63	136.922	COL4A6
1.14201	8.89905	18.4273	1.35277e-64	6.34952e-63	136.191	A2M
0.850169	6.03057	18.4203	1.48485e-64	6.94967e-63	136.098	CAP2
0.798545	8.14105	18.4099	1.70764e-64	7.96981e-63	135.959	COL6A2
0.795873	5.05951	18.3957	2.06509e-64	9.61081e-63	135.77	TSPAN2
0.701728	4.63348	18.3685	2.97462e-64	1.38047e-62	135.406	BHMT2
0.773835	6.16706	18.3661	3.07032e-64	1.42089e-62	135.375	EFEMP2
0.989571	6.56998	18.3604	3.31722e-64	1.53085e-62	135.298	RASL12
0.872836	6.43846	18.3388	4.42692e-64	2.03725e-62	135.01	PLS3
1.07995	5.01991	18.3302	4.97037e-64	2.28097e-62	134.895	AOX1
0.749085	4.20865	18.3272	5.17165e-64	2.36675e-62	134.856	PRKCB
0.743951	5.57376	18.3085	6.64655e-64	3.02492e-62	134.606	CCDC69
0.663343	7.14811	18.3063	6.84529e-64	3.10678e-62	134.576	CNN2
0.807428	5.04929	18.3013	7.32074e-64	3.30436e-62	134.51	CSPG4
0.635492	4.28858	18.2993	7.51229e-64	3.38156e-62	134.484	SYNE1
0.812797	6.10942	18.2655	1.18102e-63	5.30173e-62	134.034	ETS1
0.752442	4.96795	18.2565	1.33137e-63	5.94425e-62	133.914	PLSCR4
0.615527	4.51259	18.2511	1.43195e-63	6.37604e-62	133.842	FGD5
0.660859	4.24894	18.234	1.79827e-63	7.9641e-62	133.615	MPP2
1.06153	8.91862	18.2179	2.2318e-63	9.83126e-62	133.4	IGFBP5
0.723771	5.58665	18.1903	3.2247e-63	1.41672e-61	133.034	KLHL5
0.803697	4.35108	18.1886	3.30019e-63	1.44603e-61	133.011	KIT
0.893812	6.22081	18.1793	3.73721e-63	1.62885e-61	132.887	ANGPTL2
0.634606	3.8792	18.1783	3.78507e-63	1.64536e-61	132.874	FREM2
0.700587	5.18413	18.1623	4.68688e-63	2.03201e-61	132.661	DNAJB5
0.592416	5.7548	18.0782	1.43599e-62	6.12898e-61	131.547	KCTD9
1.23647	6.2214	18.0758	1.48407e-62	6.31786e-61	131.514	CHRDL1
1.02703	5.451	18.0724	1.55203e-62	6.59011e-61	131.469	TCEAL2
0.801038	5.54805	18.0552	1.95019e-62	8.2383e-61	131.242	ITGA7
0.848456	4.76095	18.0467	2.18527e-62	9.20775e-61	131.129	GSTM5
0.969364	5.74245	18.0455	2.22071e-62	9.3332e-61	131.113	EPHA3
0.790937	5.32666	18.0342	2.57874e-62	1.07829e-60	130.964	POPDC2
0.670764	5.80527	18.015	3.32954e-62	1.38871e-60	130.71	PKD2
0.755392	4.90467	18.0146	3.34662e-62	1.39231e-60	130.704	DNAJB4
0.694373	5.03325	18.0081	3.64602e-62	1.50925e-60	130.619	LAYN
0.711693	3.8072	17.9891	4.69459e-62	1.93358e-60	130.368	RGS7BP
0.603237	6.48556	17.9515	7.72841e-62	3.15944e-60	129.871	WNK1
0.786295	5.2901	17.9163	1.23371e-61	5.03103e-60	129.406	OLFML1
0.595603	6.49895	17.9108	1.32647e-61	5.39595e-60	129.334	LMO4
0.590232	5.61186	17.8956	1.62325e-61	6.57079e-60	129.133	SIRPA
0.892447	4.57689	17.8805	1.98147e-61	7.96212e-60	128.934	HOXD10
0.844547	8.95715	17.8653	2.42208e-61	9.68539e-60	128.734	IGFBP4
0.865574	6.07888	17.8642	2.45992e-61	9.78919e-60	128.719	LTBP2
0.647805	4.72432	17.8635	2.48076e-61	9.84832e-60	128.71	DYSF
0.891583	5.04971	17.8596	2.61348e-61	1.03254e-59	128.658	ALDH1A2
0.601807	5.6535	17.8129	4.84699e-61	1.89677e-59	128.044	RAI1
0.659336	5.41937	17.8067	5.25507e-61	2.04674e-59	127.963	PKD1
0.64892	7.72313	17.7988	5.83634e-61	2.26777e-59	127.859	POLR2A
0.709019	5.06869	17.7848	7.02219e-61	2.71574e-59	127.675	AFAP1L2
0.610441	7.05332	17.7392	1.28156e-60	4.91017e-59	127.076	IQGAP1
0.814644	4.83056	17.6656	3.38187e-60	1.28675e-58	126.11	PDGFRA
0.665349	4.32198	17.6517	4.05672e-60	1.53996e-58	125.929	RAB9B
0.638576	6.32291	17.6078	7.22676e-60	2.73075e-58	125.354	SPEN
0.861563	6.14879	17.5962	8.42014e-60	3.17441e-58	125.202	COL5A1
0.715784	5.15403	17.589	9.25807e-60	3.48234e-58	125.108	CD40
0.778107	5.11166	17.57	1.18767e-59	4.45714e-58	124.86	ISL1
1.10808	9.33593	17.5698	1.19048e-59	4.45752e-58	124.857	TAGLN
0.762651	6.64655	17.5645	1.27664e-59	4.74778e-58	124.788	SPRY1
0.677266	4.64373	17.5516	1.51249e-59	5.61222e-58	124.619	INPP5D
0.621988	3.59862	17.5489	1.56671e-59	5.80035e-58	124.584	PGR
0.762475	6.19259	17.5345	1.89409e-59	6.99665e-58	124.395	MBNL2
0.729108	5.65844	17.5326	1.93959e-59	7.1487e-58	124.371	SSPN
0.757548	4.38647	17.5134	2.49708e-59	9.16245e-58	124.12	MAMDC2
0.623236	5.00396	17.5125	2.52658e-59	9.2501e-58	124.108	MYO9A
0.587213	5.59416	17.5004	2.95971e-59	1.08118e-57	123.951	CERCAM
0.62535	5.24769	17.4803	3.85338e-59	1.40452e-57	123.688	LDB2
0.651878	6.44635	17.477	4.02169e-59	1.45941e-57	123.646	OPTN
0.799793	4.41368	17.4088	9.80908e-59	3.5208e-57	122.758	KCNAB1
0.604423	4.16377	17.4057	1.02245e-58	3.66194e-57	122.717	ZEB2
0.706497	4.71342	17.4031	1.057e-58	3.77745e-57	122.684	SLFN11
0.830889	5.02295	17.3976	1.13654e-58	4.05291e-57	122.612	FBN1
1.30628	8.94267	17.3936	1.19652e-58	4.25759e-57	122.56	CNN1
0.943245	5.46278	17.3727	1.57339e-58	5.58654e-57	122.288	COL14A1
0.779327	7.99609	17.3607	1.83988e-58	6.50472e-57	122.132	ZFP36L1
0.621313	3.77077	17.3454	2.24683e-58	7.92644e-57	121.933	FAM169A
0.920552	5.74988	17.2749	5.62879e-58	1.9482e-56	121.019	WFDC1
0.957829	6.45199	17.25	7.78726e-58	2.68962e-56	120.696	NTN4
0.779801	6.07055	17.2237	1.09541e-57	3.76761e-56	120.357	CD93
0.724608	5.16028	17.2086	1.33451e-57	4.56142e-56	120.16	UNC5B
0.848048	6.97665	17.2054	1.39007e-57	4.74148e-56	120.12	EMILIN1
0.733034	7.34737	17.2051	1.39492e-57	4.74822e-56	120.116	PDLIM1
0.647573	4.51662	17.2041	1.41313e-57	4.80026e-56	120.103	FGF2
0.724342	6.99654	17.1685	2.24498e-57	7.54817e-56	119.642	ITPRIPL2
0.593651	6.4634	17.1551	2.66988e-57	8.95851e-56	119.47	PFKP
0.701892	8.1526	17.1547	2.68665e-57	8.99644e-56	119.464	AHNAK
0.661768	6.59609	17.1307	3.66744e-57	1.2231e-55	119.154	GAS6
0.963733	7.33451	17.1296	3.72113e-57	1.2385e-55	119.14	C1S
0.627262	5.95586	17.1246	3.97049e-57	1.31883e-55	119.075	NCOA3
0.618876	5.31181	17.1144	4.52721e-57	1.50072e-55	118.944	ZRANB1
0.811306	5.59695	17.113	4.60881e-57	1.5247e-55	118.927	PAMR1
0.626781	7.59606	17.0819	6.89915e-57	2.26421e-55	118.525	HTRA1
0.697352	4.51363	17.0516	1.02143e-56	3.32185e-55	118.135	NLGN3
0.728329	6.69581	17.0341	1.27983e-56	4.13436e-55	117.91	PLP2
0.753149	5.0661	17.0272	1.4001e-56	4.5052e-55	117.821	ROBO1
0.641163	4.57184	16.9742	2.77682e-56	8.83167e-55	117.139	ELF4
0.615909	3.75524	16.9608	3.3011e-56	1.04789e-54	116.967	ST6GALNAC2
0.683285	5.75445	16.8999	7.2316e-56	2.28677e-54	116.187	MYCBP2
0.614644	6.53621	16.8896	8.25871e-56	2.60656e-54	116.055	UBR4
0.85357	5.09484	16.8891	8.31131e-56	2.61814e-54	116.048	BIRC3
0.77475	4.69236	16.8624	1.17275e-55	3.68019e-54	115.706	ACOX2
0.740459	6.11063	16.8354	1.65801e-55	5.17342e-54	115.361	CSF1R
0.769539	4.97729	16.8235	1.93309e-55	6.00899e-54	115.208	FXYD6
1.12997	9.74355	16.8194	2.0384e-55	6.31252e-54	115.156	MYL9
0.608183	5.83295	16.7859	3.13155e-55	9.66146e-54	114.728	SPRY2
0.655497	3.95566	16.7837	3.22111e-55	9.88227e-54	114.7	ADRA1A
0.597612	5.02902	16.7739	3.65349e-55	1.1188e-53	114.575	TCF7L1
0.699519	5.16495	16.7673	3.97599e-55	1.21304e-53	114.491	KCNJ8
0.591963	4.26338	16.7614	4.2874e-55	1.30323e-53	114.416	ADAM19
0.752454	6.21372	16.7545	4.68608e-55	1.41657e-53	114.327	PPP1R12B
0.775849	6.71154	16.7432	5.4169e-55	1.63151e-53	114.183	SMTN
0.703477	7.06652	16.7351	6.01191e-55	1.80741e-53	114.079	PAM
0.623926	5.49045	16.7172	7.55312e-55	2.2584e-53	113.852	VPS13C
0.72818	5.00679	16.695	1.00404e-54	2.96976e-53	113.569	NUAK1
0.641391	4.70631	16.692	1.04392e-54	3.07119e-53	113.53	DACT1
0.676986	5.05222	16.6718	1.35071e-54	3.9596e-53	113.274	MAML2
0.822161	6.45174	16.6588	1.59596e-54	4.67024e-53	113.108	COL15A1
1.31066	9.86206	16.6559	1.65526e-54	4.83517e-53	113.072	DES
0.792397	6.69955	16.6544	1.68747e-54	4.91973e-53	113.052	TMEM47
0.690359	4.39619	16.645	1.9033e-54	5.51087e-53	112.933	SLIT3
0.703364	4.42612	16.6382	2.07669e-54	5.99185e-53	112.846	ADAMTS9
0.654619	4.79908	16.6201	2.61577e-54	7.49474e-53	112.616	BCL2
0.957766	5.32804	16.5778	4.48659e-54	1.27442e-52	112.079	HSPB7
0.728382	4.18294	16.5218	9.15026e-54	2.57693e-52	111.37	SAMD9L
0.670489	4.65994	16.5019	1.17875e-53	3.3027e-52	111.118	SLC46A3
0.696838	5.67916	16.4979	1.24131e-53	3.46621e-52	111.067	AHR
1.20541	4.91754	16.4821	1.5171e-53	4.22199e-52	110.867	TP63
0.832155	6.42241	16.4805	1.54809e-53	4.30098e-52	110.847	OLFML3
0.810621	6.50156	16.4305	2.92e-53	8.05812e-52	110.216	MMP2
0.661774	5.25645	16.4247	3.1426e-53	8.64347e-52	110.143	PMP22
0.737198	4.7386	16.3931	4.694e-53	1.28675e-51	109.743	NT5E
0.635725	5.29143	16.3707	6.23711e-53	1.69845e-51	109.461	ENO2
0.678789	7.46642	16.3618	6.9754e-53	1.89324e-51	109.349	CLIC4
0.624461	4.0442	16.3387	9.34721e-53	2.52866e-51	109.058	SNCAIP
0.858459	5.33243	16.3381	9.42444e-53	2.54537e-51	109.05	SRPX
0.731757	6.45932	16.3201	1.18313e-52	3.17461e-51	108.824	NES
0.956784	7.14948	16.3186	1.20513e-52	3.22837e-51	108.805	SFRP1
0.59167	4.23055	16.3124	1.30385e-52	3.4815e-51	108.727	PRTFDC1
0.847142	5.34946	16.2657	2.35122e-52	6.23773e-51	108.14	GBP1
0.590739	5.12967	16.2237	3.99553e-52	1.05322e-50	107.613	JAM2
0.683859	4.06896	16.1778	7.12004e-52	1.86195e-50	107.038	C1QTNF7
0.730424	4.38193	16.1257	1.37138e-51	3.53575e-50	106.386	ABI3BP
0.593923	4.63373	16.0706	2.73696e-51	6.99091e-50	105.698	ADAMTS8
0.891082	5.66026	16.0481	3.6285e-51	9.23948e-50	105.418	GEM
0.95777	8.38422	16.0417	3.93241e-51	9.98251e-50	105.338	GSTP1
0.758696	6.37161	16.0395	4.04283e-51	1.0247e-49	105.31	LTBP1
0.593759	5.71566	16.0335	4.35808e-51	1.10291e-49	105.236	DUSP19
0.739745	5.40335	16.0292	4.59679e-51	1.15969e-49	105.183	AMOT
1.1053	6.17427	16.0181	5.28638e-51	1.32562e-49	105.044	HSPB6
0.651004	5.09416	16.0126	5.65772e-51	1.41658e-49	104.976	RERG
0.586842	4.2191	16.0042	6.28728e-51	1.57182e-49	104.871	DLC1
0.700837	3.97513	16.0022	6.4466e-51	1.60921e-49	104.846	RSPO3
0.730324	4.96301	15.9925	7.27382e-51	1.81021e-49	104.726	FAIM2
0.599478	6.54464	15.9923	7.29627e-51	1.81306e-49	104.723	BBX
1.00112	6.34029	15.9897	7.5408e-51	1.871e-49	104.69	SULF1
1.0193	5.05068	15.9851	7.98054e-51	1.97713e-49	104.634	SRD5A2
0.641012	6.20826	15.9683	9.84485e-51	2.43534e-49	104.425	QSOX1
0.689394	4.1344	15.9582	1.11693e-50	2.75883e-49	104.299	SLC8A1
0.77388	4.84804	15.9331	1.52941e-50	3.75513e-49	103.987	CFH
0.840073	5.71975	15.9209	1.77911e-50	4.35524e-49	103.836	TNFAIP3
0.835741	5.91203	15.9154	1.9056e-50	4.65107e-49	103.768	ITGB4
0.627088	5.83705	15.9098	2.04378e-50	4.98097e-49	103.698	TAOK1
0.767539	5.08086	15.9001	2.30784e-50	5.6162e-49	103.577	ITGA2
0.696316	7.61168	15.8862	2.74139e-50	6.62236e-49	103.406	LAMC1
0.661897	4.81712	15.8841	2.81487e-50	6.7899e-49	103.38	ACSL4
0.861342	6.16929	15.858	3.89625e-50	9.37091e-49	103.056	CACNA1H
0.694836	5.78028	15.8483	4.39936e-50	1.05655e-48	102.936	CD248
0.76514	4.71634	15.8416	4.77685e-50	1.14388e-48	102.854	PCDH10
0.793003	5.044	15.8373	5.04179e-50	1.20382e-48	102.8	JPH2
0.641	4.04316	15.8364	5.1016e-50	1.21634e-48	102.788	MRC1
0.729563	4.8557	15.8298	5.53443e-50	1.31763e-48	102.707	TCF21
0.751083	9.15693	15.8283	5.6394e-50	1.34068e-48	102.689	RHOB
1.33461	10.567	15.8087	7.19896e-50	1.70162e-48	102.446	ACTG2
0.744947	4.99997	15.8083	7.23308e-50	1.70723e-48	102.441	PCDHGC3
0.595761	4.40528	15.8037	7.6554e-50	1.80433e-48	102.385	DYNC1I1
0.721457	5.27005	15.7948	8.55621e-50	2.00803e-48	102.274	LAMB1
0.589488	4.20132	15.7935	8.69439e-50	2.03755e-48	102.258	DOCK11
0.657829	4.42073	15.7738	1.10991e-49	2.59006e-48	102.015	RGN
0.967825	6.47314	15.7707	1.15329e-49	2.68748e-48	101.977	TGFB3
0.76492	5.66845	15.7636	1.25997e-49	2.92778e-48	101.889	RNF150
0.676993	6.926	15.7532	1.43221e-49	3.31867e-48	101.762	ELF1
1.03099	5.30924	15.7421	1.6443e-49	3.79409e-48	101.624	SMOC1
0.774147	5.62874	15.7392	1.70455e-49	3.92762e-48	101.588	AKAP12
0.66227	6.48519	15.7112	2.41109e-49	5.52472e-48	101.243	MMP14
0.708371	4.79561	15.6919	3.06334e-49	7.00952e-48	101.005	ACSF2
0.753526	5.20395	15.6828	3.42882e-49	7.82407e-48	100.893	NFAT5
0.645122	5.8317	15.6737	3.83509e-49	8.73901e-48	100.782	AMOTL2
0.611275	5.17955	15.6693	4.04855e-49	9.2127e-48	100.728	LMCD1
0.821611	4.87885	15.6534	4.92593e-49	1.11323e-47	100.533	ARHGAP5
0.652828	3.65535	15.6176	7.66932e-49	1.71209e-47	100.092	ANGPTL1
0.885422	6.13615	15.6151	7.91245e-49	1.76397e-47	100.061	HSPG2
0.808993	5.73044	15.5779	1.25073e-48	2.77333e-47	99.606	THSD4
0.608465	4.41931	15.5439	1.9023e-48	4.20112e-47	99.189	NRP2
0.931367	6.94465	15.5374	2.05988e-48	4.54305e-47	99.1098	GPX3
0.648724	5.62532	15.5133	2.77071e-48	6.07013e-47	98.8149	RFTN1
0.823444	4.69403	15.5066	3.00972e-48	6.58501e-47	98.7327	PTGS1
0.86448	5.18839	15.4991	3.29835e-48	7.20694e-47	98.6416	SNAI2
0.855356	5.46292	15.4961	3.42568e-48	7.47524e-47	98.6039	NCOA7
1.03948	4.83406	15.434	7.33946e-48	1.58269e-46	97.8461	FLRT3
0.647943	4.19929	15.419	8.81483e-48	1.89341e-46	97.6639	ABCA8
0.606984	6.00198	15.4139	9.38704e-48	2.01369e-46	97.6013	CFL2
0.657295	5.64386	15.4013	1.09505e-47	2.33691e-46	97.4481	C1QTNF1
1.11473	6.77342	15.3793	1.43327e-47	3.04686e-46	97.1804	C7
0.632284	8.48412	15.3656	1.69463e-47	3.58396e-46	97.0139	PJA2
0.729204	3.89546	15.3236	2.83276e-47	5.93762e-46	96.5029	HMCN1
0.882508	6.39047	15.2701	5.43474e-47	1.11782e-45	95.8549	FAM107A
1.04012	4.86392	15.2594	6.1907e-47	1.27172e-45	95.7254	COL17A1
0.735065	5.62065	15.258	6.2977e-47	1.29209e-45	95.7084	SERPINB1
0.81537	5.163	15.2539	6.6258e-47	1.35602e-45	95.6579	CCDC80
0.747099	5.07047	15.2367	8.1663e-47	1.66923e-45	95.45	MET
0.6145	4.63131	15.2209	9.89606e-47	2.01779e-45	95.2589	MEF2C
0.622043	6.29666	15.1948	1.35808e-46	2.75207e-45	94.9441	AVPI1
0.635057	6.7126	15.1935	1.38064e-46	2.79093e-45	94.9278	FBXO32
0.681574	6.63749	15.1884	1.46926e-46	2.96279e-45	94.8659	TGFBI
0.613055	4.02611	15.1787	1.65163e-46	3.32647e-45	94.7495	NID2
0.928035	5.4446	15.1711	1.81209e-46	3.63632e-45	94.6573	SPOCK3
0.681592	4.2358	15.1678	1.88548e-46	3.779e-45	94.6179	CRYBG3
0.621648	4.16713	15.1603	2.06539e-46	4.13455e-45	94.5272	DAPP1
0.623607	5.79814	15.1362	2.76653e-46	5.4914e-45	94.2366	OLFML2A
0.67223	8.40819	15.1355	2.78953e-46	5.53039e-45	94.2284	CNN3
0.627506	4.84349	15.1292	3.0105e-46	5.95413e-45	94.1525	SLCO2B1
0.969761	6.54235	15.1273	3.08107e-46	6.0864e-45	94.1295	CRYAB
0.591549	5.73711	15.1178	3.45715e-46	6.81298e-45	94.015	PIK3R1
0.644004	6.81823	15.1177	3.4616e-46	6.8136e-45	94.0137	NDRG2
0.663282	5.95747	15.1032	4.12493e-46	8.09991e-45	93.8394	FOXC1
0.663879	6.76307	15.0952	4.54709e-46	8.89706e-45	93.7425	PDLIM7
0.681039	6.79647	15.0574	7.17893e-46	1.38818e-44	93.2884	SLCO2A1
0.730422	6.12071	15.0317	9.79187e-46	1.88239e-44	92.9797	ZNF827
0.852592	5.8953	15.0091	1.28591e-45	2.45771e-44	92.7088	CDH3
0.607471	5.04306	14.9884	1.65057e-45	3.14295e-44	92.4605	GPM6B
0.643895	4.83607	14.9883	1.65207e-45	3.14295e-44	92.4596	RECQL
1.24224	5.67781	14.9794	1.83884e-45	3.49019e-44	92.3531	SLC14A1
0.70604	5.15054	14.9764	1.90775e-45	3.61681e-44	92.3165	FGL2
0.67242	6.2816	14.9763	1.91048e-45	3.61783e-44	92.3151	GSTM3
1.00481	9.29263	14.9569	2.41327e-45	4.53349e-44	92.0828	TPM2
0.698595	5.93351	14.9405	2.93775e-45	5.5062e-44	91.8873	DLG5
0.632311	4.89124	14.9236	3.60135e-45	6.7194e-44	91.6848	PDGFD
1.09179	7.17374	14.8853	5.70263e-45	1.05326e-43	91.2278	THBS1
0.632634	7.91729	14.8804	6.04699e-45	1.11561e-43	91.1695	CGNL1
0.708972	6.31028	14.8665	7.14537e-45	1.31237e-43	91.0035	RBPMS2
0.749395	4.65277	14.8649	7.28844e-45	1.33716e-43	90.9838	LRCH2
0.702942	6.32991	14.8255	1.16845e-44	2.13892e-43	90.5145	COL16A1
0.715886	7.2267	14.8134	1.35067e-44	2.467e-43	90.3704	ANXA2
0.811894	4.77025	14.8025	1.5377e-44	2.80239e-43	90.2415	PYGM
0.670911	6.17744	14.7941	1.70083e-44	3.09284e-43	90.1413	UBA7
0.749925	4.88624	14.7788	2.04162e-44	3.7003e-43	89.9597	FST
0.606482	4.21622	14.778	2.06273e-44	3.73446e-43	89.9495	LEPR
0.818226	9.17027	14.75	2.88082e-44	5.18706e-43	89.6173	SPARC
0.730905	4.57833	14.7456	3.03405e-44	5.45103e-43	89.5658	SEMA3E
0.827642	3.79304	14.7414	3.18981e-44	5.71841e-43	89.516	CPA6
0.789669	3.97594	14.7348	3.45226e-44	6.16208e-43	89.4374	STAC
0.617392	4.803	14.6512	9.34363e-44	1.64638e-42	88.4476	ZEB1
0.587151	4.90339	14.6491	9.5752e-44	1.68538e-42	88.4232	B3GNT9
0.740022	5.45574	14.6244	1.2847e-43	2.24926e-42	88.131	CPAMD8
0.605936	5.09021	14.6171	1.40174e-43	2.44637e-42	88.0443	INPP1
1.14232	5.34411	14.6133	1.46476e-43	2.55095e-42	88.0006	TRIM29
0.737984	6.03172	14.6047	1.62301e-43	2.82356e-42	87.8986	LIMS2
0.667713	4.5406	14.5688	2.48496e-43	4.28688e-42	87.4752	ETV5
0.733709	7.41935	14.5555	2.90745e-43	5.00525e-42	87.3191	CLU
0.615791	3.63325	14.5516	3.04623e-43	5.23869e-42	87.2727	ANO5
0.853659	4.30655	14.5457	3.26696e-43	5.61243e-42	87.2032	CAPN6
0.602553	5.79981	14.5425	3.3932e-43	5.82323e-42	87.1655	ATG9A
0.715487	6.19779	14.5416	3.42733e-43	5.87567e-42	87.1555	S100A16
0.813846	6.67495	14.5412	3.44476e-43	5.89943e-42	87.1505	FN1
0.661908	3.99055	14.5397	3.5055e-43	5.9972e-42	87.1331	FGF7
0.701374	7.22717	14.5355	3.68455e-43	6.29046e-42	87.0836	VWF
0.599784	4.70171	14.5325	3.8154e-43	6.49367e-42	87.0489	MR1
0.636356	5.22947	14.5265	4.09602e-43	6.96408e-42	86.9783	COL8A2
0.906247	4.94457	14.5155	4.66961e-43	7.89854e-42	86.8481	KIAA1210
0.602337	5.47475	14.5152	4.68321e-43	7.91343e-42	86.8452	SYTL4
0.616452	9.55748	14.5149	4.70212e-43	7.93724e-42	86.8412	HLA-E
0.624937	5.23613	14.4885	6.4172e-43	1.07771e-41	86.532	S1PR3
1.08899	6.52939	14.4695	8.03712e-43	1.34565e-41	86.3083	PDK4
0.773924	7.71869	14.4594	9.04842e-43	1.51036e-41	86.1905	ANTXR2
0.637245	3.86356	14.4447	1.07677e-42	1.78828e-41	86.0176	NCAM1
0.635016	5.51412	14.4194	1.44969e-42	2.39076e-41	85.7219	GPX8
0.954163	6.1633	14.4154	1.51922e-42	2.50291e-41	85.6754	DUSP5
1.00398	5.61655	14.4105	1.60971e-42	2.64935e-41	85.6179	PRDM8
0.608693	4.44162	14.3946	1.94114e-42	3.18212e-41	85.4318	SEMA5A
0.618651	6.31496	14.3756	2.42807e-42	3.95281e-41	85.2093	CEBPZ
0.688391	5.67963	14.3609	2.88401e-42	4.6858e-41	85.0382	EFHD1
1.00228	6.64166	14.3582	2.97613e-42	4.83071e-41	85.007	SCNN1A
0.831306	4.74948	14.3494	3.29996e-42	5.34581e-41	84.9043	GATA3
0.602131	4.44186	14.3486	3.33327e-42	5.38917e-41	84.8943	ABCB1
0.788683	4.78379	14.3416	3.61729e-42	5.84263e-41	84.813	HOXD13
0.597464	4.66022	14.3286	4.21556e-42	6.78236e-41	84.6609	ECM2
0.640262	8.32296	14.3223	4.53525e-42	7.28958e-41	84.5883	MAT2A
0.73667	7.19302	14.3001	5.88328e-42	9.40126e-41	84.3296	C1R
0.761095	6.56738	14.2743	7.95641e-42	1.26162e-40	84.0296	SORL1
0.686235	4.60455	14.2714	8.23748e-42	1.30493e-40	83.995	GSTM2
0.648679	4.44007	14.2596	9.44888e-42	1.48399e-40	83.8587	LAMA2
0.700107	5.1268	14.2504	1.05303e-41	1.65225e-40	83.751	IL33
0.885859	7.31364	14.2413	1.17051e-41	1.8331e-40	83.6458	ZFP36L2
0.624021	4.36073	14.2286	1.35765e-41	2.11811e-40	83.4984	ARSJ
0.594434	6.36114	14.2092	1.70333e-41	2.6524e-40	83.273	MXRA7
0.635282	7.59787	14.2015	1.86282e-41	2.89256e-40	83.184	GSN
0.603679	5.7195	14.1979	1.94213e-41	3.01286e-40	83.1426	DLL1
0.845208	6.15032	14.1874	2.19607e-41	3.4004e-40	83.0205	PRUNE2
0.630723	6.40195	14.1814	2.35558e-41	3.63713e-40	82.9508	RAB34
0.919512	5.44714	14.1751	2.53527e-41	3.9036e-40	82.8777	OGN
0.790557	5.27285	14.1746	2.54807e-41	3.91965e-40	82.8727	ITPR1
0.653292	3.95731	14.1709	2.66243e-41	4.08033e-40	82.8291	FMO2
0.588427	8.65934	14.1628	2.92313e-41	4.46326e-40	82.7362	SRRM2
0.980868	6.59213	14.1522	3.30621e-41	5.03417e-40	82.6138	ADAMTS1
0.607783	5.40458	14.1055	5.69614e-41	8.57022e-40	82.0732	SLFN5
0.621175	4.11364	14.0892	6.88127e-41	1.02876e-39	81.8853	MEG3
0.842663	8.26483	14.0688	8.71937e-41	1.29767e-39	81.6501	LGALS3BP
0.613741	3.95153	14.0443	1.15813e-40	1.71585e-39	81.368	LMO3
0.664721	4.11486	13.9766	2.53105e-40	3.69344e-39	80.591	HHIP
0.711305	5.55242	13.9413	3.80661e-40	5.50122e-39	80.1855	ENPP2
1.23557	4.88681	13.9322	4.22768e-40	6.09904e-39	80.0812	ACTC1
0.653384	5.44696	13.9117	5.35256e-40	7.68818e-39	79.8468	DACT3
0.643597	7.90784	13.9113	5.37644e-40	7.71575e-39	79.8423	SDC4
0.665273	4.55719	13.9072	5.6356e-40	8.07361e-39	79.7956	ASB2
0.928755	5.30588	13.904	5.84914e-40	8.36499e-39	79.7586	ATP1A2
0.635472	4.92987	13.8981	6.25981e-40	8.94452e-39	79.6912	GPC6
0.687856	4.97983	13.8381	1.24651e-39	1.76277e-38	79.0067	PAPSS2
0.65937	9.89751	13.8036	1.85016e-39	2.59195e-38	78.6143	IFITM3
0.586453	6.18461	13.7988	1.95499e-39	2.73649e-38	78.5596	EMP3
0.636265	6.16912	13.7811	2.39586e-39	3.3394e-38	78.3575	HLA-DOA
0.669638	4.71328	13.7695	2.7348e-39	3.79898e-38	78.226	VCAM1
0.900607	4.73531	13.7461	3.57547e-39	4.92524e-38	77.9597	IL7R
0.593772	7.06257	13.7452	3.60936e-39	4.96777e-38	77.9503	APOL1
0.679059	4.9808	13.7451	3.61624e-39	4.97309e-38	77.9484	EPHA2
0.644487	6.126	13.7404	3.813e-39	5.23057e-38	77.8958	DENND4C
0.665719	8.15355	13.7392	3.86847e-39	5.30225e-38	77.8814	MAGT1
0.630003	7.15922	13.7206	4.78012e-39	6.51925e-38	77.6712	ITGB1
0.648339	4.46724	13.6888	6.87149e-39	9.31751e-38	77.3106	EDIL3
0.805359	8.43101	13.6884	6.90263e-39	9.35204e-38	77.3061	COL1A2
0.749364	4.77069	13.6861	7.08258e-39	9.57223e-38	77.2806	LDB3
0.589307	5.75609	13.6764	7.9136e-39	1.06691e-37	77.1703	PRRG4
0.635605	4.1317	13.608	1.72229e-38	2.29384e-37	76.3977	PLCL1
0.72459	5.02336	13.6022	1.8385e-38	2.44466e-37	76.3328	TGFB2
0.801816	4.86964	13.5539	3.17778e-38	4.19166e-37	75.7892	CNTN1
0.602748	8.6822	13.5419	3.64205e-38	4.79638e-37	75.6537	IFITM2
0.589461	5.77732	13.5366	3.8657e-38	5.08279e-37	75.5945	SPIRE1
0.736297	4.89296	13.5305	4.14246e-38	5.44235e-37	75.5258	SLC16A5
0.713299	4.45757	13.4874	6.73631e-38	8.78012e-37	75.0428	P2RX1
0.638151	6.73219	13.4592	9.25789e-38	1.20192e-36	74.7269	ZNF532
0.874852	5.85784	13.4499	1.02863e-37	1.32713e-36	74.6223	IER3
0.827017	5.14959	13.4499	1.02867e-37	1.32713e-36	74.6222	COCH
0.610488	5.0355	13.4468	1.06502e-37	1.37294e-36	74.5877	MID1
0.615337	4.91714	13.3299	3.95731e-37	5.04228e-36	73.2839	DPYD
0.807958	5.94091	13.327	4.08763e-37	5.20087e-36	73.2517	MOXD1
0.660461	5.62273	13.3101	4.9413e-37	6.24773e-36	73.0633	IL18
0.745305	6.93289	13.28	6.91607e-37	8.65822e-36	72.7294	KLF6
0.73003	5.50205	13.2524	9.41085e-37	1.17014e-35	72.4234	EFS
0.641633	9.38838	13.2308	1.19672e-36	1.48128e-35	72.1847	LGALS1
0.796446	6.73654	13.2147	1.43205e-36	1.76595e-35	72.0064	EMP1
0.831645	8.50637	13.2132	1.45583e-36	1.79393e-35	71.9901	COL3A1
0.796798	3.6545	13.1679	2.40873e-36	2.94173e-35	71.49	PROM1
0.718054	9.53671	13.1285	3.73121e-36	4.52997e-35	71.0553	CD74
0.787326	7.75231	13.1221	4.00738e-36	4.84029e-35	70.9844	TGM2
0.744281	5.43479	13.1189	4.14888e-36	5.00753e-35	70.95	COL8A1
0.666748	5.55692	13.1056	4.80842e-36	5.77817e-35	70.8034	ZNF486
0.664334	6.63751	13.0947	5.42632e-36	6.50645e-35	70.6834	LAPTM4B
0.614251	6.55004	13.0387	1.00677e-35	1.195e-34	70.0696	ISLR
0.810756	7.87338	13.0301	1.10699e-35	1.31112e-34	69.9753	ANXA1
0.677303	5.47404	12.9974	1.58721e-35	1.86116e-34	69.6175	CCDC3
0.739712	5.3681	12.9918	1.68869e-35	1.97734e-34	69.556	DSC3
0.598419	5.39664	12.9717	2.10595e-35	2.46067e-34	69.3367	BCL9L
0.981929	5.57439	12.9652	2.26234e-35	2.63592e-34	69.2656	LAMB3
0.994227	6.16955	12.9645	2.27986e-35	2.65259e-34	69.2579	RARRES1
0.586527	6.63049	12.9544	2.54757e-35	2.9578e-34	69.1477	APOLD1
0.620128	5.68849	12.9383	3.04025e-35	3.51003e-34	68.9721	MAN1A1
0.876211	6.78542	12.9352	3.14609e-35	3.6246e-34	68.9381	SFRP2
0.824033	5.72638	12.926	3.48113e-35	3.99942e-34	68.8376	CEACAM1
0.627853	4.33957	12.924	3.55532e-35	4.07897e-34	68.8167	DUOX1
0.655891	6.69992	12.9054	4.36335e-35	4.98518e-34	68.6133	TIPARP
0.706353	5.46724	12.9019	4.53155e-35	5.17375e-34	68.5758	TRIM22
0.623819	6.51889	12.8877	5.29694e-35	6.02673e-34	68.4208	LAPTM5
0.610503	6.6997	12.8575	7.3659e-35	8.30618e-34	68.0934	TMEM119
0.653138	5.25901	12.8316	9.78015e-35	1.09685e-33	67.8119	GBP4
0.598845	3.89321	12.8136	1.18975e-34	1.32782e-33	67.6173	MMRN1
0.725328	7.42839	12.7811	1.69472e-34	1.87764e-33	67.2661	ID3
0.672222	5.38365	12.7687	1.93909e-34	2.14118e-33	67.1324	CDH11
0.900382	6.99997	12.7671	1.97484e-34	2.17815e-33	67.1142	ID1
0.645486	5.33687	12.7278	3.02559e-34	3.30548e-33	66.6907	DIO2
0.65063	5.74006	12.7069	3.79707e-34	4.13189e-33	66.4652	IRS1
0.621133	5.47322	12.704	3.91762e-34	4.25744e-33	66.4341	SATB1
0.886899	5.08394	12.6821	4.96619e-34	5.37216e-33	66.1987	THBS2
0.724753	5.412	12.665	5.97776e-34	6.45371e-33	66.0146	ID4
0.589163	7.10921	12.6349	8.27429e-34	8.87493e-33	65.6919	INMT
1.05979	5.80139	12.627	9.01092e-34	9.63993e-33	65.6072	PTGS2
0.631626	6.39523	12.6222	9.48456e-34	1.01269e-32	65.5564	ELN
0.966332	6.61145	12.4879	4.02014e-33	4.19189e-32	64.1228	CYP27A1
0.667492	9.88769	12.4831	4.23342e-33	4.4087e-32	64.0714	TIMP1
0.699651	6.34727	12.4701	4.86251e-33	5.05107e-32	63.9339	PPP1R14A
0.688551	6.49516	12.4653	5.12117e-33	5.31306e-32	63.8825	SEC24C
0.600686	6.14504	12.3914	1.12682e-32	1.15021e-31	63.0998	KLF5
0.672334	5.659	12.3644	1.50207e-32	1.52006e-31	62.8145	RAB23
0.74964	4.31348	12.362	1.54239e-32	1.5599e-31	62.7882	CASQ2
1.32933	6.91785	12.348	1.78951e-32	1.8054e-31	62.6407	KRT5
0.61939	3.56592	12.324	2.30833e-32	2.31748e-31	62.388	SLC5A8
0.705811	7.17514	12.3172	2.48205e-32	2.49037e-31	62.316	RARRES2
0.732203	4.9369	12.3128	2.5994e-32	2.60493e-31	62.2702	FGFR2
0.84456	5.43948	12.2514	4.98121e-32	4.9259e-31	61.6247	LSAMP
0.655508	5.3954	12.2199	6.94516e-32	6.82706e-31	61.2949	GAS1
0.717243	5.69582	12.1421	1.57669e-31	1.5289e-30	60.4814	CPXM2
0.651346	4.01225	12.1314	1.76263e-31	1.70719e-30	60.3708	ITGB6
0.594592	4.28604	12.1286	1.81594e-31	1.75779e-30	60.3412	CYP3A5
0.809981	4.64338	12.1081	2.2514e-31	2.16911e-30	60.1279	CYP4B1
0.607184	6.38776	12.0496	4.15315e-31	3.94825e-30	59.5204	HMGCS1
0.995704	7.92706	12.0445	4.38202e-31	4.15809e-30	59.4672	PCP4
0.664043	7.01072	11.9969	7.19929e-31	6.74677e-30	58.9746	ATP1B1
0.855408	4.52206	11.973	9.23115e-31	8.60199e-30	58.728	KRT23
0.694832	7.87851	11.9252	1.51586e-30	1.39988e-29	58.2359	CYBRD1
1.0139	6.56723	11.9107	1.76199e-30	1.62353e-29	58.0867	WFDC2
0.641289	4.95729	11.9105	1.76596e-30	1.62628e-29	58.0844	RPRM
0.688424	7.5634	11.8648	2.83315e-30	2.57879e-29	57.6155	IFITM1
0.621596	7.18714	11.8639	2.86121e-30	2.6029e-29	57.6057	CD44
0.924105	4.71701	11.838	3.73923e-30	3.3774e-29	57.3403	GABRP
0.712272	5.53723	11.8262	4.22019e-30	3.80348e-29	57.2202	PPP1R3C
0.684165	6.24538	11.8079	5.09675e-30	4.57846e-29	57.033	FBLN2
0.59411	4.61624	11.7966	5.72582e-30	5.12679e-29	56.9176	DNAJC15
0.740527	3.80051	11.7939	5.88824e-30	5.26935e-29	56.8899	CFTR
0.611143	6.48728	11.7579	8.52442e-30	7.57088e-29	56.5229	CNOT1
0.78087	4.09234	11.7416	1.00765e-29	8.92525e-29	56.357	DKK1
0.910286	6.79608	11.7303	1.13073e-29	9.97793e-29	56.2427	MAOB
0.616403	8.98682	11.7191	1.26835e-29	1.11372e-28	56.1288	S100A6
0.712658	5.65384	11.673	2.03331e-29	1.76681e-28	55.6607	MX1
0.607666	4.58473	11.6487	2.60452e-29	2.24871e-28	55.4152	FCER1A
0.608864	3.82703	11.6393	2.86601e-29	2.46696e-28	55.3203	SLITRK6
0.608074	6.85255	11.5502	7.09479e-29	6.01888e-28	54.4214	F2R
0.713379	4.21182	11.5482	7.23295e-29	6.12977e-28	54.4023	MYOM1
0.622236	5.29355	11.5161	1.00118e-28	8.42411e-28	54.0799	SGCA
0.656518	4.40683	11.4872	1.34049e-28	1.11991e-27	53.7905	CH25H
0.64118	4.76174	11.4617	1.73397e-28	1.4377e-27	53.5353	JPH4
0.761211	5.03307	11.4559	1.83925e-28	1.5227e-27	53.4769	TFCP2L1
0.719643	4.28334	11.4549	1.85817e-28	1.53758e-27	53.4667	PROK1
0.936811	6.08884	11.435	2.27036e-28	1.87079e-27	53.2681	SERPINE1
0.646225	5.0769	11.4161	2.74332e-28	2.24299e-27	53.0805	CPXM1
0.815994	6.3236	11.408	2.97678e-28	2.43266e-27	52.9995	C3
0.667504	5.03665	11.3839	3.79365e-28	3.08644e-27	52.7591	STC1
0.641598	5.62694	11.3517	5.23316e-28	4.22422e-27	52.4402	VANGL2
0.707243	6.04026	11.3446	5.61905e-28	4.52906e-27	52.3697	SLC2A3
0.772581	4.52875	11.324	6.90759e-28	5.53783e-27	52.165	SLC2A5
0.761707	10.2232	11.3169	7.41023e-28	5.93214e-27	52.0954	DUSP1
0.91217	6.62128	11.2992	8.84271e-28	7.04126e-27	51.9202	SOCS3
0.593296	4.12349	11.2981	8.94142e-28	7.11642e-27	51.9092	NELL1
0.732918	3.98429	11.2485	1.46587e-27	1.15331e-26	51.4192	SERPINB5
0.756811	4.90992	11.233	1.70996e-27	1.33832e-26	51.2665	VCAN
0.651839	4.25359	11.1961	2.46565e-27	1.91161e-26	50.9037	GABRE
0.675998	4.27939	11.1812	2.85739e-27	2.21116e-26	50.7576	PCDH17
0.654806	5.9642	11.1801	2.88863e-27	2.23428e-26	50.7468	TNFAIP2
0.660794	6.35797	11.1665	3.30227e-27	2.54585e-26	50.6142	PDLIM3
0.682124	4.0228	10.9833	1.99819e-26	1.4849e-25	48.8302	SEMA3D
0.647913	6.57208	10.9504	2.75637e-26	2.03638e-25	48.5114	DDIT4
0.720658	6.22034	10.9359	3.17445e-26	2.33896e-25	48.3715	RGS1
0.74558	4.54457	10.9346	3.21505e-26	2.3657e-25	48.3589	DPT
1.04867	9.19525	10.9158	3.85652e-26	2.82634e-25	48.1787	EGR1
0.614428	5.27448	10.9071	4.19992e-26	3.07118e-25	48.0942	CYBB
0.755858	8.17644	10.9041	4.32276e-26	3.1582e-25	48.0656	COL1A1
0.603952	6.73017	10.9013	4.4433e-26	3.24483e-25	48.0383	PLTP
0.618312	4.76956	10.8721	5.89529e-26	4.29187e-25	47.7582	FERMT1
1.18398	6.2308	10.8632	6.4269e-26	4.66857e-25	47.6727	KRT15
1.55938	6.06546	10.8598	6.64473e-26	4.82255e-25	47.6396	OLFM4
0.592157	4.37888	10.8522	7.14693e-26	5.17791e-25	47.5675	PCP4L1
0.706337	5.65491	10.8078	1.09817e-25	7.89029e-25	47.1419	CPA3
0.60437	5.5773	10.7933	1.2629e-25	9.03838e-25	47.0035	COL5A2
0.63931	4.64264	10.79	1.3038e-25	9.32299e-25	46.9719	CHRDL2
0.681677	8.36857	10.7669	1.62831e-25	1.15881e-24	46.7517	RGS2
0.587792	7.14522	10.7556	1.81483e-25	1.28434e-24	46.6443	IGFBP3
-0.592876	8.06689	-10.7509	1.89961e-25	1.34145e-24	46.5991	HPN
1.12394	7.45336	10.7334	2.2458e-25	1.5778e-24	46.4333	KRT17
0.669816	8.71266	10.6872	3.4993e-25	2.43355e-24	45.994	BTG2
1.57782	8.30869	10.6717	4.05514e-25	2.80708e-24	45.848	NEFH
0.852929	6.3351	10.6111	7.23059e-25	4.94496e-24	45.2752	SGK1
0.910517	9.42279	10.5844	9.31559e-25	6.33406e-24	45.0243	ZFP36
0.596672	4.87659	10.485	2.38646e-24	1.59695e-23	44.0928	CACNA2D1
0.627006	5.20773	10.4299	4.00998e-24	2.64046e-23	43.579	PCOLCE2
0.653394	4.46706	10.4284	4.0648e-24	2.67549e-23	43.5655	ZNF750
0.722047	4.09723	10.4073	4.95553e-24	3.25009e-23	43.3694	WIF1
0.592733	5.99347	10.4063	5.00227e-24	3.27814e-23	43.3601	UBE4A
0.718895	4.64155	10.3923	5.70347e-24	3.72433e-23	43.2302	RORB
-0.631246	4.87587	-10.3866	6.01467e-24	3.92287e-23	43.1776	KLK15
0.593102	4.63717	10.3766	6.60647e-24	4.29695e-23	43.0847	EDNRB
0.711964	7.73248	10.3618	7.58757e-24	4.91373e-23	42.9476	LUM
0.632585	6.26453	10.3511	8.38051e-24	5.42085e-23	42.8492	ITPR3
0.632989	7.04937	10.2867	1.52739e-23	9.74207e-23	42.2551	ERRFI1
0.59981	7.91919	10.2634	1.89524e-23	1.20417e-22	42.0415	HLA-DPA1
0.589033	6.09664	10.2544	2.06071e-23	1.30628e-22	41.9587	EPHB6
0.713627	4.3052	10.1293	6.53776e-23	4.03558e-22	40.8161	GPX2
0.611494	6.07431	10.0163	1.83605e-22	1.10519e-21	39.7944	TPSAB1
0.876597	5.64087	9.87399	6.65603e-22	3.89411e-21	38.5204	KRT7
0.618796	9.12825	9.85917	7.60449e-22	4.42856e-21	38.3886	JUN
0.615768	3.82554	9.80476	1.23884e-21	7.11888e-21	37.906	VTCN1
0.67789	6.0476	9.76886	1.70756e-21	9.74437e-21	37.5887	CRABP2
0.779042	4.48055	9.76761	1.72674e-21	9.85046e-21	37.5776	UPK1A
0.639885	4.47537	9.76426	1.779e-21	1.01275e-20	37.5481	CFB
0.586247	8.26926	9.65019	4.89865e-21	2.73206e-20	36.5466	ATP1A1
0.874426	5.93354	9.62965	5.8731e-21	3.26008e-20	36.3673	KRT14
0.611608	7.15571	9.6187	6.46803e-21	3.57947e-20	36.2719	BST2
1.16009	5.67052	9.59959	7.65396e-21	4.22301e-20	36.1055	CD177
0.652031	7.01195	9.59342	8.08081e-21	4.45255e-20	36.0518	DCN
-0.630166	6.52417	-9.58388	8.78823e-21	4.83104e-20	35.9689	NUDT8
0.62594	4.551	9.49133	1.97627e-20	1.06891e-19	35.1679	BMP7
0.662032	5.48202	9.44385	2.98777e-20	1.60024e-19	34.7595	KCNK3
0.6291	7.45733	9.43535	3.21676e-20	1.71842e-19	34.6865	IGFBP6
0.636661	4.63929	9.41553	3.82014e-20	2.0335e-19	34.5166	NELL2
0.641769	4.22799	9.41133	3.96147e-20	2.10669e-19	34.4807	KRT4
0.807282	4.83365	9.27767	1.25293e-19	6.47084e-19	33.3431	SELE
0.779806	5.72341	9.2688	1.35173e-19	6.96148e-19	33.2681	PAGE4
0.699592	5.80282	9.24869	1.60537e-19	8.22915e-19	33.0983	EGR2
0.636418	5.81494	9.23451	1.81192e-19	9.27062e-19	32.9787	PTGDS
0.690781	5.60192	9.21602	2.12139e-19	1.08238e-18	32.823	TNS4
0.872677	6.22803	9.19523	2.53187e-19	1.28703e-18	32.6483	SCUBE2
0.596088	5.25031	9.02525	1.06294e-18	5.20569e-18	31.2317	FAM83D
0.687657	4.88067	8.94488	2.07878e-18	1.0064e-17	30.5696	SCNN1G
1.48418	7.4325	8.92548	2.44232e-18	1.17791e-17	30.4105	LTF
0.707294	7.07372	8.89939	3.03209e-18	1.45468e-17	30.197	PTN
0.799266	6.79147	8.87498	3.71048e-18	1.76984e-17	29.9978	CCL2
0.698242	8.57032	8.87433	3.73063e-18	1.77842e-17	29.9924	KRT19
1.15852	7.10914	8.81965	5.8544e-18	2.75969e-17	29.5478	FOSB
0.957236	9.27085	8.81158	6.2556e-18	2.9446e-17	29.4824	FOS
0.616003	4.60376	8.78873	7.54563e-18	3.52865e-17	29.2974	NR4A3
0.748446	4.80609	8.75325	1.00877e-17	4.69082e-17	29.011	CXCL17
0.666457	5.70671	8.72992	1.2204e-17	5.65411e-17	28.8231	CCL21
0.65844	5.7085	8.64526	2.42672e-17	1.10443e-16	28.1451	NR4A2
0.593806	4.62227	8.62405	2.88045e-17	1.30623e-16	27.9761	HPSE2
0.952311	4.77598	8.60604	3.33044e-17	1.50491e-16	27.833	KRT13
-0.699464	7.55578	-8.59691	3.58481e-17	1.61807e-16	27.7604	MESP1
0.621573	7.34987	8.486	8.71212e-17	3.86047e-16	26.8849	CFD
0.608135	7.38903	8.45386	1.12489e-16	4.96188e-16	26.633	NR4A1
0.762935	4.95459	8.3298	2.9942e-16	1.28865e-15	25.6683	PI16
0.635137	4.82879	8.31833	3.27573e-16	1.40614e-15	25.5797	EGR3
0.844358	4.74825	8.31068	3.47796e-16	1.48946e-15	25.5207	SCGB1A1
1.40819	5.31692	8.2753	4.58546e-16	1.94404e-15	25.2484	TGM4
0.611609	8.6524	8.01904	3.29783e-15	1.33101e-14	23.3057	JUNB
0.654109	4.29462	8.01265	3.46192e-15	1.39552e-14	23.2579	CP
0.641337	5.99633	7.99329	4.00947e-15	1.60955e-14	23.1134	CLDN1
0.709387	4.80782	7.87189	1.00005e-14	3.91815e-14	22.2141	CXCL2
0.690315	4.60117	7.48077	1.75368e-13	6.38495e-13	19.3987	GSTM1
0.630244	7.39049	7.4686	1.91338e-13	6.94643e-13	19.3131	HLA-DRB5
-0.746331	5.44928	-7.42826	2.55179e-13	9.17521e-13	19.0304	FABP5
0.654098	6.45417	7.3547	4.29951e-13	1.52201e-12	18.5182	ATF3
0.747526	4.42906	7.16546	1.61224e-12	5.52448e-12	17.2214	CKM
0.595135	6.72045	6.96684	6.25261e-12	2.06436e-11	15.8928	PKP1
-0.664503	6.51989	-6.80627	1.82601e-11	5.83805e-11	14.8433	AMACR
0.711973	6.22863	6.6216	6.09853e-11	1.87976e-10	13.6636	PI15
0.736967	7.06526	6.49387	1.38088e-10	4.15299e-10	12.8648	MMP7
-0.623996	5.83143	-6.44186	1.91837e-10	5.71729e-10	12.5437	DLX1
0.688834	6.66255	6.39327	2.60284e-10	7.69594e-10	12.2457	VSIG2
0.593311	5.15339	6.38013	2.82584e-10	8.33584e-10	12.1655	DEFB1
0.751443	6.73058	5.91873	4.60735e-09	1.25527e-08	9.44498	LCN2
0.798572	11.4436	5.87711	5.87346e-09	1.58606e-08	9.20884	MSMB
0.676526	4.26746	5.84814	6.94865e-09	1.86357e-08	9.04538	SERPINB11
0.671166	7.22503	5.67711	1.84702e-08	4.80494e-08	8.09567	PIGR
-0.669372	8.84529	-5.07814	4.63185e-07	1.07463e-06	4.97779	TFF3
-0.605106	7.01515	-4.43437	1.03734e-05	2.14675e-05	1.99372	PCA3
0.663185	7.5351	4.27494	2.11562e-05	4.24542e-05	1.31436	ANPEP
-0.904742	4.57029	-2.65121	0.00816118	0.0123049	-4.22634	PIGY
-0.701767	3.76963	-2.5007	0.0125713	0.0184955	-4.61089	VAMP7
-0.751676	4.27989	-2.36616	0.0181845	0.0262109	-4.93589	NME1-NME2
-0.642614	3.63008	-2.34555	0.0192153	0.0276192	-4.98411	SNORA18
-0.652104	3.78018	-2.32499	0.0202939	0.0290454	-5.03179	BOLA2
-0.658023	3.98177	-2.20525	0.0276885	0.0387899	-5.30126	ZNF593
-0.694538	4.16058	-2.16213	0.030871	0.0428909	-5.39485	AMY1C
-0.67566	4.17129	-2.15471	0.0314492	0.0435978	-5.41077	GTPBP6

## Sheet: Sheet5
HR	HR.95L	HR.95H	pvalue	symbol
0.706323	0.533231	0.935602	0.0153481	VCL
0.750265	0.599804	0.93847	0.0118677	TNS1
0.699803	0.551043	0.888722	0.00341733	ATP2B4
0.731132	0.60059	0.890049	0.00180427	FLNA
0.665463	0.495777	0.893227	0.00669195	ACTN1
0.657832	0.489379	0.88427	0.00552222	DDR2
0.565236	0.418501	0.763418	0.000198989	TGFBR3
0.612684	0.457397	0.820691	0.00101982	FERMT2
0.682846	0.498868	0.934672	0.0172298	LPP
0.72921	0.560348	0.94896	0.0187844	CALD1
0.571084	0.373337	0.873575	0.00978883	PRICKLE2
0.613316	0.39351	0.9559	0.0308378	CACNA1C
0.604664	0.394786	0.926119	0.0207326	IRAK3
0.725723	0.560318	0.939956	0.0151339	PALLD
0.764682	0.638765	0.91542	0.00347077	FLNC
0.741908	0.572749	0.961027	0.0237564	DPYSL3
0.725585	0.566976	0.928564	0.0108068	EDNRA
0.671799	0.509449	0.885887	0.00482581	AOC3
0.732064	0.575621	0.931025	0.0110031	SYNPO2
0.736234	0.580248	0.934153	0.0117128	NEXN
0.694558	0.558069	0.864429	0.00109454	SORBS1
0.666078	0.486769	0.911439	0.0111016	VWA5A
0.564064	0.379856	0.837603	0.00453346	ZCCHC24
1.37058	1.04247	1.80195	0.0239545	ANTXR1
0.741606	0.584401	0.941101	0.0139174	MYOF
0.729993	0.537717	0.991023	0.0436145	DST
0.630157	0.419732	0.946074	0.0259244	DUSP3
0.687094	0.530283	0.890275	0.00452143	ITGA5
0.541644	0.374279	0.78385	0.00114837	MYADM
0.562703	0.40805	0.775968	0.000453319	KCNMA1
0.592355	0.381689	0.919294	0.0195313	ARHGAP20
0.680331	0.488655	0.947192	0.0225311	SLC24A3
0.691484	0.572168	0.835682	0.000134818	MYLK
0.768139	0.664648	0.887744	0.000353394	MYH11
0.703467	0.506358	0.977306	0.0360105	PCDH7
0.715991	0.538102	0.952687	0.0218731	CLIC6
0.608389	0.445084	0.831613	0.00183175	PDZRN4
0.693637	0.513736	0.936537	0.0169412	ANO6
0.601755	0.423415	0.855211	0.00462446	CTSB
0.687438	0.513195	0.920842	0.0119745	FRMD6
0.680246	0.479566	0.964902	0.0307507	ITIH5
0.754035	0.57378	0.990917	0.0428238	PTGIS
0.607886	0.453472	0.814881	0.000871293	MYOCD
0.717423	0.549989	0.935828	0.0143221	CAV1
0.7183	0.576013	0.895736	0.00330808	LMOD1
0.662383	0.488673	0.897842	0.00794534	LPAR1
0.636113	0.474792	0.852245	0.00243513	ANGPT1
0.761599	0.58357	0.993941	0.0449951	ROR2
0.656852	0.47963	0.899557	0.00879919	TPM1
0.704014	0.535202	0.926073	0.0121062	CRISPLD2
0.71176	0.545851	0.928098	0.0120382	GBP2
0.75339	0.572681	0.99112	0.0430005	PDGFC
0.695694	0.559177	0.865542	0.00113166	PDE5A
0.73394	0.580375	0.928139	0.00980635	TNC
0.768557	0.629122	0.938895	0.00995818	FHL1
0.666048	0.547315	0.810538	4.97315e-05	SYNM
0.652172	0.436199	0.975079	0.0372566	CFLAR
0.677705	0.48875	0.93971	0.0196566	BOC
0.625293	0.447519	0.873689	0.0059385	MEIS1
0.735212	0.557868	0.968931	0.0289574	MKX
0.636357	0.507519	0.797901	9.00332e-05	CSRP1
0.669641	0.49469	0.906464	0.00944252	RASD2
0.628879	0.472437	0.837125	0.00148214	ZNF185
0.749477	0.608141	0.923662	0.00683542	HSPB8
0.570207	0.389714	0.834295	0.00381639	TSHZ2
0.650974	0.428442	0.989088	0.0442863	PRNP
0.6645	0.550788	0.801688	1.97042e-05	PGM5
0.746682	0.623034	0.894868	0.00156404	ACTA2
0.685747	0.505639	0.930008	0.0152353	ANXA2P2
0.718065	0.574741	0.89713	0.00355011	SPARCL1
0.696134	0.541891	0.894279	0.0045925	RND3
0.739108	0.563711	0.96908	0.0287279	MATN2
0.659877	0.460495	0.945587	0.0235259	MPDZ
0.698822	0.556894	0.876922	0.00197582	KCNMB1
0.699337	0.525478	0.930718	0.0141943	LAMB2
0.568003	0.388532	0.830376	0.0035081	ARHGAP10
0.665893	0.452775	0.979325	0.0388173	DCBLD2
0.709971	0.537101	0.938479	0.0161302	LTBP4
0.673897	0.51598	0.880145	0.00376625	SERPING1
0.762805	0.594462	0.97882	0.0333176	PLN
0.696403	0.505916	0.958611	0.0264718	HLF
0.73969	0.577349	0.947679	0.0170773	DYNC1LI2
0.591673	0.403593	0.8674	0.00717081	ROR1
0.607217	0.401779	0.917699	0.0179056	PLEKHO2
0.692806	0.529703	0.90613	0.00736899	PCDH18
0.651349	0.478778	0.886122	0.00633738	PLXDC2
0.610897	0.486714	0.766765	2.13345e-05	FBLN1
0.748749	0.561746	0.998004	0.048428	MEIS3P1
0.616094	0.432552	0.877518	0.00727497	TRPC4
0.706558	0.537666	0.928503	0.0126949	MEIS2
0.740621	0.555857	0.9868	0.0402945	ITGA1
0.719624	0.572993	0.903779	0.00465181	SERPINF1
0.769146	0.609439	0.970706	0.0270814	CES1
0.725672	0.553698	0.95106	0.0201486	CAP2
0.674507	0.461762	0.985269	0.0416775	BHMT2
0.685269	0.531807	0.883014	0.00348048	RASL12
0.735237	0.577889	0.935428	0.0123058	AOX1
0.640708	0.44951	0.913231	0.0138198	CCDC69
0.623019	0.436318	0.889611	0.00922564	CNN2
0.689197	0.498913	0.952054	0.0239444	KIT
0.438167	0.283522	0.677162	0.000203026	FREM2
0.633761	0.427055	0.940519	0.0235476	DNAJB5
0.646318	0.443313	0.942284	0.0232676	KCTD9
0.729845	0.596402	0.893146	0.00223654	CHRDL1
0.622898	0.457765	0.847601	0.00259486	GSTM5
0.64417	0.460753	0.900602	0.0101027	POPDC2
0.64302	0.462103	0.894767	0.00880348	DNAJB4
0.694344	0.500385	0.963484	0.0290708	OLFML1
0.554052	0.365522	0.839823	0.00539334	LMO4
0.74631	0.570499	0.976302	0.0327653	IGFBP4
1.44245	1.08651	1.91499	0.0112818	LTBP2
0.480977	0.367541	0.629423	9.64615e-08	ALDH1A2
0.657147	0.441106	0.978999	0.0389873	IQGAP1
0.710281	0.518886	0.972274	0.0327215	ISL1
0.724724	0.594796	0.883034	0.00140338	TAGLN
0.6654	0.485895	0.91122	0.0110996	SSPN
0.653848	0.465715	0.917981	0.0141157	KCNAB1
0.699485	0.591645	0.82698	2.86753e-05	CNN1
0.631484	0.434975	0.91677	0.0156557	FGF2
0.652756	0.466922	0.912552	0.0125854	AHNAK
0.696308	0.525197	0.923168	0.0118846	PAMR1
0.668751	0.503018	0.88909	0.00562252	BIRC3
0.715849	0.514702	0.995603	0.0470171	FXYD6
0.718396	0.592289	0.871353	0.00078443	MYL9
0.664564	0.469031	0.941612	0.0215416	SPRY2
0.647424	0.464543	0.902301	0.0102588	SMTN
1.40507	1.01313	1.94865	0.0415369	NUAK1
0.597708	0.424952	0.840694	0.00310665	MAML2
0.732357	0.616781	0.869589	0.000378636	DES
0.579155	0.415649	0.80698	0.00125078	ADAMTS9
0.54763	0.387258	0.774414	0.000659223	AHR
0.811548	0.670525	0.982229	0.0320267	TP63
0.662125	0.509364	0.8607	0.00206377	OLFML3
0.794227	0.631996	0.998103	0.0481259	SFRP1
0.688219	0.529509	0.894499	0.0052139	GBP1
0.667839	0.461859	0.965681	0.0319083	JAM2
0.748418	0.590628	0.948363	0.0164475	GSTP1
0.786795	0.635072	0.974765	0.0282501	HSPB6
0.564642	0.405694	0.785863	0.000702486	RSPO3
0.672813	0.493917	0.916504	0.0119772	FAIM2
0.571443	0.458881	0.711616	5.74596e-07	SRD5A2
1.56595	1.15088	2.13072	0.00431281	LAMC1
0.735933	0.546885	0.990331	0.0429593	JPH2
0.723674	0.5291	0.989802	0.0429582	TCF21
0.73707	0.552998	0.982413	0.0374339	RHOB
0.752541	0.663179	0.853945	1.04344e-05	ACTG2
0.756703	0.603067	0.94948	0.0160543	SMOC1
0.662904	0.474407	0.926296	0.0160191	ANGPTL1
1.54593	1.19545	1.99915	0.000897271	HSPG2
0.76716	0.596493	0.986658	0.038962	THSD4
0.792333	0.636958	0.985608	0.0366062	GPX3
0.578331	0.415431	0.805108	0.00117762	ABCA8
0.755178	0.624249	0.913566	0.00384616	C7
0.622207	0.48561	0.797228	0.000175512	FAM107A
0.673966	0.54321	0.836195	0.000336284	SPOCK3
0.706576	0.523415	0.95383	0.0232849	CNN3
0.77209	0.611314	0.97515	0.0299167	CRYAB
0.624045	0.438317	0.888472	0.00889634	NDRG2
0.639953	0.476941	0.858681	0.00292366	FOXC1
0.685923	0.476607	0.987168	0.0424082	GPM6B
0.661212	0.48482	0.901781	0.00897582	GSTM3
0.736172	0.599898	0.903403	0.00336113	TPM2
0.706763	0.515075	0.96979	0.0315553	RBPMS2
0.591523	0.452614	0.773062	0.000120664	LRCH2
0.730851	0.544447	0.981074	0.0368741	ANXA2
0.694072	0.524541	0.918394	0.010596	PYGM
1.40992	1.09455	1.81617	0.00783097	SPARC
0.641332	0.479748	0.85734	0.0027068	SEMA3E
0.73064	0.535107	0.997624	0.048276	STAC
0.725556	0.54507	0.965804	0.0279214	CLU
1.31669	1.01975	1.70008	0.0348593	FN1
0.694273	0.543829	0.886334	0.00340841	KIAA1210
0.594782	0.424082	0.834192	0.00260916	SYTL4
0.780822	0.652042	0.935036	0.00713691	PDK4
0.783526	0.629218	0.975676	0.0292561	DUSP5
1.73454	1.27898	2.35238	0.000395884	SEMA5A
0.761081	0.626823	0.924096	0.0058305	SCNN1A
0.61418	0.440666	0.856017	0.00400522	GSTM2
0.697143	0.505764	0.960939	0.0275731	DLL1
0.797776	0.637496	0.998353	0.0483399	PRUNE2
0.751697	0.611918	0.923404	0.00654542	OGN
0.683984	0.510521	0.916386	0.0109261	HHIP
0.740345	0.577237	0.949541	0.0178971	ATP1A2
1.47787	1.10105	1.98364	0.00929525	GPC6
1.37947	1.08424	1.75509	0.00883887	COL1A2
0.692489	0.504415	0.950686	0.0230416	PRRG4
0.71946	0.527753	0.980804	0.0372911	PLCL1
0.654744	0.469499	0.91308	0.0125658	P2RX1
0.697139	0.529845	0.917254	0.00996942	ZNF532
0.730609	0.557309	0.957797	0.0230807	EFS
0.694875	0.554197	0.871262	0.00161046	EMP1
1.45643	1.16807	1.81598	0.000837821	COL3A1
1.82574	1.34673	2.47514	0.000105652	LAPTM4B
0.770164	0.630556	0.940682	0.0104907	ANXA1
0.750609	0.58102	0.969698	0.0281311	DSC3
0.717805	0.586759	0.87812	0.0012657	RARRES1
0.6805	0.547935	0.845136	0.000497696	CEACAM1
0.636063	0.489193	0.827027	0.000730743	TIPARP
0.571963	0.438841	0.745467	3.57983e-05	SATB1
1.38447	1.15113	1.66511	0.000551305	THBS2
0.774458	0.648072	0.925492	0.00492692	PTGS2
0.70787	0.57978	0.864259	0.000692901	CYP27A1
0.7056	0.531404	0.936897	0.0159281	KLF5
0.869851	0.764931	0.989163	0.0334933	KRT5
0.630074	0.439757	0.902756	0.011818	SLC5A8
0.743385	0.6323	0.873986	0.000329371	PCP4
0.797911	0.645713	0.985983	0.0365556	KRT23
0.749081	0.632189	0.887586	0.000845072	WFDC2
0.764739	0.587441	0.995548	0.0462481	RPRM
0.745871	0.568131	0.979217	0.0347564	JPH4
0.617967	0.467191	0.817403	0.000744004	PROK1
0.746808	0.565035	0.987057	0.0402178	CPXM1
0.778091	0.617279	0.980798	0.0336614	VANGL2
0.790833	0.627641	0.996456	0.0465832	SLC2A3
0.756747	0.627953	0.911957	0.00340942	SOCS3
1.31886	1.0788	1.61233	0.0069364	VCAN
1.33502	1.03891	1.71552	0.0239252	DDIT4
0.712195	0.564749	0.898137	0.00413492	DPT
0.847038	0.731037	0.981447	0.0271621	EGR1
1.50516	1.23407	1.83579	5.4421e-05	COL1A1
0.742447	0.580165	0.950124	0.0179553	FERMT1
0.833423	0.726647	0.95589	0.00919074	KRT15
0.887166	0.795518	0.989371	0.0313941	OLFM4
1.42629	1.14296	1.77987	0.00167515	COL5A2
0.78094	0.631845	0.965217	0.0221673	RGS2
1.63584	1.25421	2.1336	0.000282246	IGFBP3
0.779305	0.620816	0.978254	0.0315959	BTG2
0.757285	0.639337	0.896993	0.0012891	ZFP36
0.745673	0.580359	0.958077	0.0217406	PCOLCE2
0.702472	0.548566	0.899557	0.00512764	EPHB6
0.762231	0.60984	0.952703	0.0170462	JUN
0.51548	0.380069	0.699136	2.02748e-05	CFB
0.783524	0.66001	0.930152	0.00531597	KRT14
0.724452	0.609772	0.860701	0.000246334	PAGE4
0.769222	0.629043	0.940639	0.0105836	EGR2
0.730424	0.579911	0.920003	0.00762662	PTGDS
1.34887	1.11494	1.63188	0.00207334	FAM83D
0.874543	0.794274	0.962924	0.00635028	LTF
0.705397	0.58181	0.855236	0.000383499	PTN
0.820804	0.689143	0.977618	0.0268479	CCL2
0.841506	0.750106	0.944044	0.00326589	FOSB
0.740033	0.585271	0.935719	0.0119036	NR4A3
0.690551	0.535022	0.891293	0.00445699	HPSE2
0.779184	0.6257	0.970318	0.0258031	NR4A1
0.693921	0.560587	0.858967	0.000789641	EGR3
0.762993	0.616792	0.943849	0.0126873	CXCL2
0.743942	0.619368	0.893572	0.00155923	GSTM1
0.80659	0.67485	0.964047	0.0181568	ATF3
0.841362	0.734246	0.964104	0.0129147	PI15
0.848072	0.751395	0.957188	0.00761859	MMP7
0.769738	0.674683	0.878186	9.96216e-05	LCN2
0.813201	0.734743	0.900037	6.48233e-05	MSMB
0.867464	0.769523	0.97787	0.020015	TFF3
0.854667	0.768281	0.950766	0.00386956	PCA3
0.843376	0.766266	0.928245	0.000497676	ANPEP

## Sheet: Sheet6
ONTOLOGY	ID	Description	GeneRatio	BgRatio	pvalue	p.adjust	qvalue	geneID	Count
BP	GO:0030198	extracellular matrix organization	81/813	318/18903	4.23298e-40	1.39604e-36	9.11271e-37	SH3PXD2B/DDR2/PHLDB1/SMAD3/COL4A2/ANTXR1/MYH11/NID1/CAV1/LRP1/COL4A1/NOTCH1/CLASP1/CRISPLD2/SULF2/CFLAR/ADAMTSL3/MATN2/LAMB2/PDPN/FBLN5/ITGB3/AEBP1/CAV2/FOXF1/ITGA8/FBLN1/MFAP4/COL4A6/EFEMP2/PDGFRA/COL5A1/COL14A1/NTN4/EMILIN1/GAS6/COL15A1/ADAMTS9/MMP2/ABI3BP/ADAMTS8/SULF1/QSOX1/LAMC1/LAMB1/SMOC1/MMP14/THSD4/HMCN1/COL17A1/CCDC80/TGFBI/NID2/OLFML2A/FOXC1/GPM6B/COL16A1/ANXA2/COL8A2/ECM2/LAMA2/ADAMTS…	81
BP	GO:0043062	extracellular structure organization	81/813	319/18903	5.45327e-40	1.39604e-36	9.11271e-37	SH3PXD2B/DDR2/PHLDB1/SMAD3/COL4A2/ANTXR1/MYH11/NID1/CAV1/LRP1/COL4A1/NOTCH1/CLASP1/CRISPLD2/SULF2/CFLAR/ADAMTSL3/MATN2/LAMB2/PDPN/FBLN5/ITGB3/AEBP1/CAV2/FOXF1/ITGA8/FBLN1/MFAP4/COL4A6/EFEMP2/PDGFRA/COL5A1/COL14A1/NTN4/EMILIN1/GAS6/COL15A1/ADAMTS9/MMP2/ABI3BP/ADAMTS8/SULF1/QSOX1/LAMC1/LAMB1/SMOC1/MMP14/THSD4/HMCN1/COL17A1/CCDC80/TGFBI/NID2/OLFML2A/FOXC1/GPM6B/COL16A1/ANXA2/COL8A2/ECM2/LAMA2/ADAMTS…	81
BP	GO:0045229	external encapsulating structure organization	81/813	321/18903	9.02184e-40	1.53973e-36	1.00506e-36	SH3PXD2B/DDR2/PHLDB1/SMAD3/COL4A2/ANTXR1/MYH11/NID1/CAV1/LRP1/COL4A1/NOTCH1/CLASP1/CRISPLD2/SULF2/CFLAR/ADAMTSL3/MATN2/LAMB2/PDPN/FBLN5/ITGB3/AEBP1/CAV2/FOXF1/ITGA8/FBLN1/MFAP4/COL4A6/EFEMP2/PDGFRA/COL5A1/COL14A1/NTN4/EMILIN1/GAS6/COL15A1/ADAMTS9/MMP2/ABI3BP/ADAMTS8/SULF1/QSOX1/LAMC1/LAMB1/SMOC1/MMP14/THSD4/HMCN1/COL17A1/CCDC80/TGFBI/NID2/OLFML2A/FOXC1/GPM6B/COL16A1/ANXA2/COL8A2/ECM2/LAMA2/ADAMTS…	81
BP	GO:0031589	cell-substrate adhesion	84/813	369/18903	1.4541e-37	1.86125e-34	1.21494e-34	TLN1/VCL/FLNA/ACTN1/ACTN4/JAM3/FERMT2/SMAD3/ITGA9/CORO1C/SORBS1/ROCK2/ANTXR1/DUSP3/ITGA5/MYADM/NID1/FZD7/AXL/CX3CL1/NOTCH1/ANGPT1/CLASP1/ZYX/ITGA3/KANK1/PARVA/PLEKHA2/LAMB2/MACF1/PDPN/FBLN5/ITGB3/FOXF1/ITGA8/FBLN1/ITGA1/EFEMP2/ITGA7/EPHA3/PKD1/NTN4/EMILIN1/GAS6/ADAMTS9/BCL2/SFRP1/GBP1/ABI3BP/DLC1/ITGB4/ITGA2/LAMC1/LAMB1/MMP14/FAM107A/COL17A1/CCDC80/NID2/PIK3R1/GPM6B/THBS1/COL16A1/SEMA3E/LIMS2/FN1…	84
BP	GO:0042060	wound healing	76/813	442/18903	1.34942e-25	1.3818e-22	9.01979e-23	TLN1/VCL/FLNA/DDR2/FERMT2/SMAD3/MYH9/GLI3/MYOF/DST/ITGA5/MYLK/ANO6/FZD7/CAV1/AXL/CX3CL1/TGFBR2/TPM1/CLASP1/CFLAR/CSRP1/ACTA2/KANK1/ANXA6/DCBLD2/MACF1/PRKCA/PDPN/SERPING1/PDGFRB/MCAM/ITGB3/SYT11/FBLN1/CNN2/DYSF/PDGFRA/COL5A1/CD40/WFDC1/EMILIN1/FGF2/AHNAK/GAS6/MYL9/TNFAIP3/ITGA2/TGFB3/C1QTNF1/CDH3/THBS1/ANXA2/FN1/VWF/SYTL4/IL33/SDC4/PAPSS2/ITGB1/TGFB2/P2RX1/COL3A1/ANXA1/CEACAM1/DUOX1/MMRN1/TIMP1/FG…	76
BP	GO:0007160	cell-matrix adhesion	54/813	238/18903	2.33459e-24	1.99219e-21	1.30041e-21	TLN1/VCL/ACTN1/JAM3/FERMT2/SMAD3/ITGA9/CORO1C/SORBS1/ROCK2/DUSP3/ITGA5/NID1/CX3CL1/CLASP1/ZYX/ITGA3/PLEKHA2/MACF1/FBLN5/ITGB3/ITGA8/ITGA1/EFEMP2/ITGA7/EPHA3/PKD1/EMILIN1/ADAMTS9/BCL2/SFRP1/DLC1/ITGB4/ITGA2/MMP14/FAM107A/COL17A1/NID2/PIK3R1/GPM6B/THBS1/COL16A1/SEMA3E/FN1/ECM2/SDC4/VCAM1/ITGB1/COL3A1/ITGB6/CD44/SERPINE1/FERMT1/CCL21	54
BP	GO:0010810	regulation of cell-substrate adhesion	52/813	222/18903	3.47395e-24	2.54095e-21	1.65862e-21	TLN1/VCL/FLNA/ACTN4/FERMT2/SMAD3/CORO1C/ROCK2/DUSP3/ITGA5/MYADM/NID1/FZD7/CX3CL1/NOTCH1/CLASP1/ITGA3/KANK1/PLEKHA2/MACF1/PDPN/ITGB3/FOXF1/FBLN1/EFEMP2/EPHA3/EMILIN1/BCL2/SFRP1/GBP1/ABI3BP/DLC1/MMP14/FAM107A/CCDC80/PIK3R1/GPM6B/THBS1/COL16A1/SEMA3E/LIMS2/FN1/ECM2/SDC4/EDIL3/COL8A1/FBLN2/SERPINE1/COL1A1/FERMT1/OLFM4/CCL21	52
BP	GO:0060537	muscle tissue development	69/813	422/18903	5.0141e-22	3.20902e-19	2.09471e-19	SVIL/TGFBR3/SMAD3/CNTNAP1/EDNRA/HEG1/MYLK/MYH11/FZD7/MYOCD/CAV1/GJC1/TGFBR2/NOTCH1/FHOD3/GJA1/TPM1/AKAP13/CFLAR/CSRP1/PGM5/FHL2/PLN/PDGFRB/HLF/DMD/CAV2/ITGA8/EFEMP2/IGFBP5/ITGA7/POPDC2/PKD2/HOXD10/ALDH1A2/PDGFRA/ISL1/FGF2/ADRA1A/ADAMTS9/BCL2/SLC8A1/JPH2/TCF21/CFL2/MEF2C/FOXC1/DLL1/ACTC1/ASB2/ITGB1/TGFB2/COL3A1/BCL9L/TIPARP/ELN/KLF5/FGFR2/DKK1/EGR1/RGS2/BTG2/BMP7/EGR2/FOS/MESP1/NR4A1/PI16/ATF3	69
BP	GO:0001667	ameboidal-type cell migration	75/813	492/18903	5.73221e-22	3.26099e-19	2.12863e-19	TNS1/ATP2B4/DDR2/DAAM2/KANK2/EDNRA/MYH9/CORO1C/ROCK2/TGFBR2/NOTCH1/ANGPT1/GJA1/CLASP1/SYDE1/ITGA3/ACTA2/KANK1/ANXA6/MACF1/FGFR1/PRKCA/ITGB3/SLIT2/SERPINF1/ETS1/KIT/IQGAP1/CD40/ISL1/ZEB2/PDLIM1/FGF2/ROBO1/ADAMTS9/AMOT/SLC8A1/ITGB4/ITGA2/CD248/RHOB/AKAP12/AMOTL2/NRP2/SNAI2/MET/MEF2C/THBS1/SPARC/SEMA3E/FN1/FGF7/SEMA5A/GATA3/ENPP2/SDC4/EPHA2/ITGB1/TGFB2/ANXA1/CEACAM1/ID1/PTGS2/TIMP1/STC1/SEMA3D/FERMT…	75
BP	GO:0003012	muscle system process	71/813	455/18903	1.95634e-21	1.00165e-18	6.53831e-19	ATP2B4/FLNA/CALD1/CACNA1C/SMAD3/EDNRA/ROCK2/MYOF/SLMAP/KCNMA1/MYLK/MYH11/GNAO1/MYOCD/CAV1/LMOD1/GJC1/NOTCH1/GJA1/TPM1/PDE5A/AKAP13/SULF2/SYNM/CFLAR/ACTA2/ABCC9/ANXA6/ATP2A2/PRKCA/PLN/DMD/TMOD1/IGFBP5/KIT/SSPN/CNN1/MYL9/ADRA1A/KCNJ8/PPP1R12B/SMTN/DES/SULF1/SLC8A1/ITGA2/CACNA1H/LMCD1/FBXO32/CRYAB/TPM2/STAC/GSTM2/GSN/ATP1A2/P2RX1/PTGS2/CASQ2/ATP1B1/F2R/MYOM1/SGCA/STC1/RGS2/CACNA2D1/EDNRB/ERRFI1/ATP1…	71
BP	GO:0001655	urogenital system development	62/813	360/18903	4.42572e-21	2.05997e-18	1.34466e-18	SMAD3/KANK2/EDNRA/GLI3/DCHS1/NID1/MYOCD/COL4A1/NOTCH1/ANGPT1/PBX1/TNC/SULF2/HS3ST3A1/CFLAR/ITGA3/ACTA2/LAMB2/PDGFRB/ITGB3/FOXF1/ITGA8/SLIT2/SERPINF1/FREM2/PKD2/ALDH1A2/PKD1/IQGAP1/PDGFRA/SPRY1/FBN1/FGF2/KCNJ8/BCL2/TP63/MMP2/SFRP1/SULF1/TCF21/RGN/MEF2C/FOXC1/DLG5/PDGFD/GATA3/HOXD13/DLL1/ADAMTS1/SDC4/TGFB2/PROM1/ANXA1/TIPARP/ID3/ID4/FGFR2/VANGL2/SERPINB5/EGR1/EDNRB/BMP7	62
BP	GO:0042692	muscle cell differentiation	66/813	409/18903	8.6072e-21	3.67241e-18	2.39718e-18	ACTN1/ACTN4/FLNC/CNTNAP1/EDNRA/MYH9/MYOF/MYH11/NID1/PTGFRN/EHD2/FZD7/MYOCD/LMOD1/NOTCH1/FHOD3/TPM1/AKAP13/CFLAR/CSRP1/PGM5/ATP2A2/LAMB2/FHL2/PDGFRB/DMD/CAV2/FOXF1/ITGA8/TMOD1/EFEMP2/SYNE1/IGFBP5/KIT/POPDC2/DYSF/PDGFRA/ISL1/MYL9/ADRA1A/BCL2/JAM2/SLC8A1/LAMC1/CACNA1H/LAMB1/MMP14/CFL2/MEF2C/RBPMS2/ZEB1/LAMA2/DLL1/ACTC1/ASB2/ITGB1/LDB3/TMEM119/KLF5/FGFR2/DKK1/RGS2/EDNRB/KRT19/MESP1/PI16	66
BP	GO:0006936	muscle contraction	60/813	351/18903	2.88396e-20	1.13584e-17	7.41424e-18	ATP2B4/FLNA/CALD1/CACNA1C/EDNRA/ROCK2/MYOF/SLMAP/KCNMA1/MYLK/MYH11/GNAO1/MYOCD/CAV1/LMOD1/GJC1/GJA1/TPM1/PDE5A/SULF2/SYNM/ACTA2/ABCC9/ANXA6/ATP2A2/PLN/DMD/TMOD1/KIT/SSPN/CNN1/MYL9/ADRA1A/KCNJ8/PPP1R12B/SMTN/DES/SULF1/SLC8A1/ITGA2/CACNA1H/CRYAB/TPM2/STAC/GSTM2/GSN/ATP1A2/P2RX1/PTGS2/CASQ2/ATP1B1/F2R/MYOM1/SGCA/STC1/RGS2/CACNA2D1/EDNRB/ATP1A1/NR4A1	60
BP	GO:0060485	mesenchyme development	55/813	313/18903	3.09286e-19	1.1311e-16	7.38333e-17	FLNA/TGFBR3/FERMT2/PHLDB1/SMAD3/EDNRA/CORO1C/ROCK2/DCHS1/TGFBR2/NOTCH1/CLASP1/ACTA2/ANXA6/FGFR1/PDPN/PDGFRB/FOXF1/TGFB1I1/EPHA3/PKD2/ALDH1A2/ISL1/SPRY1/ZFP36L1/ROBO1/SPRY2/BCL2/SFRP1/TCF21/ACTG2/TGFB3/NRP2/SNAI2/MEF2C/FOXC1/DLG5/SEMA3E/FN1/SEMA5A/GATA3/ACTC1/DACT3/TGFB2/BCL9L/SFRP2/FGFR2/SEMA3D/COL1A1/HPN/ZNF750/EDNRB/BMP7/FAM83D/MESP1	55
BP	GO:0072001	renal system development	55/813	318/18903	6.56531e-19	2.24096e-16	1.4628e-16	SMAD3/KANK2/EDNRA/GLI3/DCHS1/NID1/MYOCD/COL4A1/NOTCH1/ANGPT1/PBX1/SULF2/HS3ST3A1/CFLAR/ITGA3/ACTA2/LAMB2/PDGFRB/ITGB3/FOXF1/ITGA8/SLIT2/SERPINF1/FREM2/PKD2/ALDH1A2/PKD1/IQGAP1/PDGFRA/SPRY1/FBN1/FGF2/KCNJ8/BCL2/SFRP1/SULF1/TCF21/RGN/MEF2C/FOXC1/DLG5/PDGFD/GATA3/DLL1/ADAMTS1/SDC4/TGFB2/PROM1/TIPARP/ID3/FGFR2/VANGL2/EGR1/EDNRB/BMP7	55
BP	GO:0007229	integrin-mediated signaling pathway	32/813	113/18903	5.50234e-18	1.76075e-15	1.14934e-15	TLN1/FLNA/FERMT2/ITGA9/MYH9/DST/ITGA5/NID1/ZYX/ITGA3/LAMB2/ITGB3/ITGA8/ITGA1/ITGA7/ITGB4/ITGA2/LAMC1/LAMB1/COL16A1/LIMS2/FN1/LAMA2/ADAMTS1/ITGB1/COL3A1/CEACAM1/TIMP1/ITGB6/FERMT1/CD177/PTN	32
BP	GO:0032970	regulation of actin filament-based process	61/813	406/18903	9.86808e-18	2.97203e-15	1.94001e-15	FLNA/SVIL/JAM3/FERMT2/CACNA1C/DAAM2/SMAD3/SPTAN1/MYH9/SYNPO2/ROCK2/MYADM/FRMD6/CAV1/LRP1/LMOD1/CX3CL1/LPAR1/FHOD3/SPTBN1/TPM1/CLASP1/FCHSD2/AKAP13/ACTA2/KANK1/RND3/ATP2A2/PDPN/PLN/PDGFRB/ITGB3/TMOD1/SLIT2/CNN2/EPHA3/IQGAP1/PDGFRA/CSF1R/PAM/SFRP1/DLC1/TAOK1/RHOB/TGFB3/CFL2/FAM107A/MET/PIK3R1/GPM6B/CGNL1/SEMA3E/SEMA5A/GSN/SDC4/ATP1A2/ID1/ELN/STC1/BST2/CCL21	61
BP	GO:0150115	cell-substrate junction organization	30/813	101/18903	1.37656e-17	3.91555e-15	2.5559e-15	TLN1/VCL/ACTN1/FERMT2/SMAD3/CORO1C/SORBS1/ROCK2/DST/DUSP3/ITGA5/CLASP1/MACF1/ITGB3/EPHA3/BCL2/SFRP1/DLC1/ITGB4/ITGA2/LAMC1/MMP14/FAM107A/COL17A1/PIK3R1/GPM6B/THBS1/COL16A1/FN1/SDC4	30
BP	GO:0001822	kidney development	52/813	309/18903	2.06441e-17	5.34892e-15	3.49153e-15	SMAD3/KANK2/EDNRA/GLI3/DCHS1/NID1/NOTCH1/ANGPT1/PBX1/SULF2/HS3ST3A1/CFLAR/ITGA3/ACTA2/LAMB2/PDGFRB/ITGB3/ITGA8/SLIT2/SERPINF1/FREM2/PKD2/ALDH1A2/PKD1/IQGAP1/PDGFRA/SPRY1/FBN1/FGF2/KCNJ8/BCL2/SFRP1/SULF1/TCF21/RGN/MEF2C/FOXC1/DLG5/PDGFD/GATA3/DLL1/ADAMTS1/SDC4/TGFB2/PROM1/TIPARP/ID3/FGFR2/VANGL2/EGR1/EDNRB/BMP7	52
BP	GO:0007044	cell-substrate junction assembly	29/813	95/18903	2.08942e-17	5.34892e-15	3.49153e-15	TLN1/VCL/ACTN1/FERMT2/SMAD3/CORO1C/SORBS1/ROCK2/DST/DUSP3/ITGA5/CLASP1/MACF1/ITGB3/EPHA3/BCL2/SFRP1/DLC1/ITGB4/ITGA2/LAMC1/MMP14/FAM107A/COL17A1/GPM6B/THBS1/COL16A1/FN1/SDC4	29
BP	GO:0050673	epithelial cell proliferation	66/813	481/18903	4.96428e-17	1.21034e-14	7.90054e-15	TGFBR3/SMAD3/FZD7/CAV1/NOTCH1/CFLAR/FGFR1/PRKCA/ITGB3/CAV2/SERPINF1/IGFBP5/KIT/IGFBP4/ALDH1A2/ISL1/PGR/ZFP36L1/FGF2/HTRA1/ROBO1/TP63/SFRP1/SULF1/TNFAIP3/LAMC1/LAMB1/RGN/MMP14/NRP2/SNAI2/SERPINB1/MEF2C/CDH3/THBS1/FST/SPARC/ZEB1/LIMS2/FGF7/COL8A2/SEMA5A/GATA3/EPHA2/TGFB2/COL8A1/SFRP2/CEACAM1/ID1/FGFR2/PROK1/SERPINB5/FERMT1/IGFBP3/HPN/ZFP36/EDNRB/ERRFI1/JUN/KRT4/PTN/CCL2/NR4A3/NR4A1/EGR3/CLDN1	66
BP	GO:0022612	gland morphogenesis	32/813	123/18903	8.52458e-17	1.9839e-14	1.295e-14	MSN/GLI3/CAV1/TGFBR2/NOTCH1/TNC/CFLAR/IGFBP5/PGR/NTN4/CSF1R/BCL2/TP63/MMP2/SFRP1/SULF1/TNFAIP3/TGFB3/SNAI2/LIMS2/FGF7/HOXD13/EPHA2/TGFB2/TGM2/CEACAM1/ID4/FGFR2/SERPINB5/HPN/BMP7/PTN	32
BP	GO:0031032	actomyosin structure organization	41/813	204/18903	8.97406e-17	1.9977e-14	1.30401e-14	FERMT2/SMAD3/FLNC/MYH9/EPB41L2/SORBS1/ROCK2/MYH11/FRMD6/LMOD1/LPAR1/FHOD3/TPM1/CLASP1/ZYX/AKAP13/CFLAR/CSRP1/PGM5/PDGFRB/TMOD1/CDC42BPB/CNN2/PDGFRA/CNN1/PDLIM1/MYL9/SFRP1/DLC1/TGFB3/CFL2/MET/CNN3/PIK3R1/CGNL1/ACTC1/SDC4/ITGB1/LDB3/ELN/KRT19	41
BP	GO:0007369	gastrulation	40/813	196/18903	1.22473e-16	2.61276e-14	1.70549e-14	PHLDB1/SMAD3/COL4A2/ITGA5/MYADM/FZD7/TGFBR2/GJA1/CLASP1/ITGA3/COL6A1/ETS2/ITGB3/FOXF1/ITGA8/ITGA7/WNK1/COL5A1/MMP2/SFRP1/AMOT/ITGB4/ITGA2/LAMB1/MMP14/FOXC1/FN1/DUSP5/EPHA2/ITGB1/COL8A1/LAMB3/SFRP2/FGFR2/DKK1/DUSP1/COL5A2/BMP7/NR4A3/MESP1	40
BP	GO:0007517	muscle organ development	54/813	348/18903	1.91354e-16	3.91893e-14	2.5581e-14	SVIL/TGFBR3/SMAD3/COL6A3/CNTNAP1/EDNRA/HEG1/MYLK/MYOCD/CAV1/NOTCH1/TPM1/FHL1/CFLAR/MKX/HLF/DMD/CAV2/EFEMP2/ITGA7/POPDC2/HOXD10/ISL1/TAGLN/SMTN/DES/BCL2/CACNA1H/JPH2/TCF21/CFL2/MEF2C/CRYAB/FOXC1/LAMA2/DLL1/ACTC1/ASB2/ITGB1/TGFB2/COL3A1/BCL9L/ID3/ELN/KLF5/FGFR2/SGCA/EGR1/BTG2/EGR2/FOS/NR4A1/EGR3/ATF3	54
BP	GO:0001704	formation of primary germ layer	32/813	127/18903	2.34881e-16	4.62536e-14	3.01922e-14	SMAD3/COL4A2/ITGA5/FZD7/GJA1/ITGA3/COL6A1/ETS2/ITGB3/FOXF1/ITGA8/ITGA7/COL5A1/MMP2/ITGB4/ITGA2/LAMB1/MMP14/FOXC1/FN1/DUSP5/EPHA2/ITGB1/COL8A1/LAMB3/SFRP2/FGFR2/DKK1/DUSP1/COL5A2/BMP7/MESP1	32
BP	GO:0045785	positive regulation of cell adhesion	65/813	484/18903	2.55914e-16	4.85288e-14	3.16774e-14	FLNA/FERMT2/SMAD3/GLI3/ITGA5/MYADM/NID1/CAV1/CX3CL1/TGFBR2/ANGPT1/TPM1/ITGA3/PLEKHA2/LAMB2/PRKCA/PDPN/ITGB3/FOXF1/EFEMP2/ETS1/SIRPA/EMILIN1/ADAM19/SFRP1/ABI3BP/ITGA2/LAMC1/LAMB1/NFAT5/CCDC80/COL16A1/LIMS2/FN1/HLA-E/GATA3/ECM2/LAMA2/SDC4/HLA-DOA/VCAM1/IL7R/EDIL3/TGFB2/IL18/LGALS1/CD74/TGM2/COL8A1/ANXA1/SFRP2/MMRN1/CD44/FBLN2/FERMT1/OLFM4/HLA-DPA1/VTCN1/BMP7/SELE/CCL2/NR4A3/CCL21/EGR3/HLA-DRB5	65
BP	GO:0090130	tissue migration	56/813	374/18903	2.65424e-16	4.85347e-14	3.16812e-14	ATP2B4/DAAM2/KANK2/MYH9/CORO1C/ROCK2/TGFBR2/NOTCH1/ANGPT1/CLASP1/ITGA3/ACTA2/KANK1/MACF1/FGFR1/PRKCA/ITGB3/FOXF1/SLIT2/SERPINF1/ETS1/KIT/CD40/ZEB2/FGF2/ROBO1/ADAMTS9/AMOT/ITGA2/RHOB/ACTG2/NRP2/SNAI2/MET/MEF2C/THBS1/SPARC/FGF7/SEMA5A/GATA3/ENPP2/ACTC1/EPHA2/ITGB1/TGFB2/ANXA1/CEACAM1/ID1/PTGS2/STC1/FERMT1/JUN/DCN/PTN/NR4A1/EGR3	56
BP	GO:0048762	mesenchymal cell differentiation	45/813	252/18903	3.13807e-16	5.54031e-14	3.61646e-14	FLNA/TGFBR3/FERMT2/PHLDB1/SMAD3/EDNRA/CORO1C/ROCK2/TGFBR2/NOTCH1/CLASP1/ANXA6/FGFR1/PDPN/TGFB1I1/EPHA3/ALDH1A2/ISL1/SPRY1/SPRY2/BCL2/SFRP1/TCF21/TGFB3/NRP2/SNAI2/MEF2C/FOXC1/DLG5/SEMA3E/FN1/SEMA5A/GATA3/DACT3/TGFB2/BCL9L/SFRP2/FGFR2/SEMA3D/COL1A1/HPN/ZNF750/EDNRB/BMP7/FAM83D	45
BP	GO:0071559	response to transforming growth factor beta	47/813	277/18903	5.36354e-16	9.15377e-14	5.97517e-14	DDR2/TGFBR3/FERMT2/SMAD3/MXRA5/ROCK2/COL4A2/MYOCD/CAV1/TGFBR2/ZYX/CFLAR/DKK3/ITGA3/LTBP4/CAV2/ITGA8/TGFB1I1/LTBP2/SPRY1/ZEB2/FBN1/ZFP36L1/EMILIN1/HTRA1/SPRY2/SFRP1/LTBP1/TGFB3/MEF2C/PDGFD/THBS1/ZEB1/ZFP36L2/COL1A2/TGFB2/COL3A1/BCL9L/ID1/FGFR2/ITGB6/COL1A1/FERMT1/JUN/FOS/CLDN1/DLX1	47
BP	GO:0085029	extracellular matrix assembly	20/813	46/18903	7.26862e-16	1.2005e-13	7.83629e-14	PHLDB1/SMAD3/ANTXR1/MYH11/NOTCH1/CLASP1/LAMB2/FBLN5/MFAP4/EFEMP2/NTN4/EMILIN1/GAS6/QSOX1/LAMB1/THSD4/GPM6B/COL1A2/COL3A1/LAMB3	20
BP	GO:0071711	basement membrane organization	18/813	36/18903	9.22908e-16	1.47665e-13	9.63892e-14	PHLDB1/NID1/CAV1/COL4A1/CLASP1/LAMB2/CAV2/NTN4/LAMC1/LAMB1/HMCN1/NID2/LAMA2/ITGB1/COL3A1/LAMB3/FERMT1/HPN	18
BP	GO:0061138	morphogenesis of a branching epithelium	38/813	188/18903	9.99516e-16	1.55076e-13	1.01227e-13	EDNRA/GLI3/DCHS1/COL4A1/TGFBR2/NOTCH1/PBX1/HS3ST3A1/FOXF1/SLIT2/PKD2/PKD1/SPRY1/PGR/NTN4/FGF2/SPRY2/BCL2/TP63/CLIC4/SFRP1/RSPO3/SULF1/TCF21/MMP14/SNAI2/MET/DLG5/SEMA3E/FGF7/HOXD13/HHIP/EPHA2/TGM2/SFRP2/FGFR2/SOCS3/BMP7	38
BP	GO:0048732	gland development	60/813	441/18903	2.08059e-15	3.13313e-13	2.04517e-13	MSN/TGFBR3/SMAD3/EDNRA/GLI3/CAV1/TGFBR2/NOTCH1/PBX1/TNC/CFLAR/DKK3/FOXF1/SERPINF1/IGFBP5/PKD2/LMO4/ALDH1A2/PKD1/PDGFRA/ISL1/PGR/NTN4/FGF2/ROBO1/CSF1R/PAM/BCL2/TP63/MMP2/SFRP1/SULF1/TNFAIP3/ITGA2/TCF21/RGN/TGFB3/ARHGAP5/SNAI2/MET/FOXC1/LIMS2/FGF7/GATA3/HOXD13/EPHA2/TGFB2/TGM2/ANXA1/CEACAM1/ID4/FGFR2/TFCP2L1/SERPINB5/HPN/JUN/BMP7/PTN/MESP1/CLDN1	60
BP	GO:0071560	cellular response to transforming growth factor beta stimulus	45/813	271/18903	5.18754e-15	7.58863e-13	4.95351e-13	DDR2/TGFBR3/FERMT2/SMAD3/COL4A2/MYOCD/CAV1/TGFBR2/ZYX/CFLAR/DKK3/ITGA3/LTBP4/CAV2/ITGA8/TGFB1I1/LTBP2/SPRY1/ZEB2/FBN1/ZFP36L1/EMILIN1/HTRA1/SPRY2/SFRP1/LTBP1/TGFB3/MEF2C/PDGFD/THBS1/ZEB1/ZFP36L2/COL1A2/TGFB2/COL3A1/BCL9L/ID1/FGFR2/ITGB6/COL1A1/FERMT1/JUN/FOS/CLDN1/DLX1	45
BP	GO:0055001	muscle cell development	37/813	191/18903	9.91513e-15	1.41015e-12	9.20484e-13	ACTN1/ACTN4/FLNC/CNTNAP1/EDNRA/MYOF/MYH11/LMOD1/NOTCH1/FHOD3/TPM1/AKAP13/CFLAR/CSRP1/PGM5/ATP2A2/FHL2/PDGFRB/DMD/CAV2/TMOD1/EFEMP2/DYSF/PDGFRA/ISL1/MYL9/ADRA1A/BCL2/SLC8A1/CFL2/ACTC1/ASB2/ITGB1/LDB3/RGS2/KRT19/PI16	37
BP	GO:0001763	morphogenesis of a branching structure	38/813	203/18903	1.37311e-14	1.90008e-12	1.24029e-12	EDNRA/GLI3/DCHS1/COL4A1/TGFBR2/NOTCH1/PBX1/HS3ST3A1/FOXF1/SLIT2/PKD2/PKD1/SPRY1/PGR/NTN4/FGF2/SPRY2/BCL2/TP63/CLIC4/SFRP1/RSPO3/SULF1/TCF21/MMP14/SNAI2/MET/DLG5/SEMA3E/FGF7/HOXD13/HHIP/EPHA2/TGM2/SFRP2/FGFR2/SOCS3/BMP7	38
BP	GO:0051146	striated muscle cell differentiation	46/813	293/18903	2.21303e-14	2.98176e-12	1.94636e-12	FLNC/CNTNAP1/MYH9/MYOF/MYH11/PTGFRN/EHD2/FZD7/MYOCD/LMOD1/NOTCH1/FHOD3/TPM1/AKAP13/CFLAR/CSRP1/PGM5/FHL2/PDGFRB/CAV2/TMOD1/IGFBP5/POPDC2/PDGFRA/ISL1/MYL9/ADRA1A/BCL2/JAM2/SLC8A1/CACNA1H/MMP14/CFL2/MEF2C/DLL1/ACTC1/ASB2/ITGB1/LDB3/TMEM119/KLF5/DKK1/RGS2/KRT19/MESP1/PI16	46
BP	GO:0010631	epithelial cell migration	52/813	366/18903	2.82976e-14	3.71496e-12	2.42496e-12	ATP2B4/DAAM2/KANK2/MYH9/CORO1C/ROCK2/TGFBR2/NOTCH1/ANGPT1/CLASP1/ITGA3/KANK1/MACF1/FGFR1/PRKCA/ITGB3/SLIT2/SERPINF1/ETS1/KIT/CD40/ZEB2/FGF2/ROBO1/ADAMTS9/AMOT/ITGA2/RHOB/NRP2/SNAI2/MET/MEF2C/THBS1/SPARC/FGF7/SEMA5A/GATA3/ENPP2/EPHA2/ITGB1/TGFB2/ANXA1/CEACAM1/ID1/PTGS2/STC1/FERMT1/JUN/DCN/PTN/NR4A1/EGR3	52
BP	GO:0090132	epithelium migration	52/813	369/18903	3.95388e-14	5.06096e-12	3.30357e-12	ATP2B4/DAAM2/KANK2/MYH9/CORO1C/ROCK2/TGFBR2/NOTCH1/ANGPT1/CLASP1/ITGA3/KANK1/MACF1/FGFR1/PRKCA/ITGB3/SLIT2/SERPINF1/ETS1/KIT/CD40/ZEB2/FGF2/ROBO1/ADAMTS9/AMOT/ITGA2/RHOB/NRP2/SNAI2/MET/MEF2C/THBS1/SPARC/FGF7/SEMA5A/GATA3/ENPP2/EPHA2/ITGB1/TGFB2/ANXA1/CEACAM1/ID1/PTGS2/STC1/FERMT1/JUN/DCN/PTN/NR4A1/EGR3	52
BP	GO:0072006	nephron development	32/813	152/18903	5.66576e-14	6.93211e-12	4.52497e-12	EDNRA/GLI3/DCHS1/NID1/NOTCH1/ANGPT1/PBX1/SULF2/HS3ST3A1/CFLAR/ITGA3/ACTA2/LAMB2/PDGFRB/ITGB3/PKD2/PKD1/IQGAP1/PDGFRA/FGF2/BCL2/SULF1/TCF21/MEF2C/FOXC1/PDGFD/GATA3/DLL1/PROM1/EGR1/EDNRB/BMP7	32
BP	GO:0032835	glomerulus development	22/813	69/18903	5.6865e-14	6.93211e-12	4.52497e-12	EDNRA/NID1/NOTCH1/ANGPT1/SULF2/CFLAR/ACTA2/LAMB2/PDGFRB/ITGB3/IQGAP1/PDGFRA/BCL2/SULF1/TCF21/MEF2C/FOXC1/PDGFD/PROM1/EGR1/EDNRB/BMP7	22
BP	GO:0050678	regulation of epithelial cell proliferation	55/813	414/18903	8.78565e-14	1.0461e-11	6.8285e-12	TGFBR3/SMAD3/FZD7/CAV1/NOTCH1/CFLAR/FGFR1/PRKCA/ITGB3/CAV2/SERPINF1/ALDH1A2/ISL1/PGR/ZFP36L1/FGF2/HTRA1/ROBO1/TP63/SFRP1/SULF1/TNFAIP3/LAMC1/LAMB1/RGN/NRP2/SNAI2/MEF2C/CDH3/THBS1/SPARC/ZEB1/LIMS2/FGF7/SEMA5A/GATA3/TGFB2/SFRP2/CEACAM1/ID1/FGFR2/PROK1/SERPINB5/HPN/ZFP36/EDNRB/ERRFI1/JUN/KRT4/PTN/CCL2/NR4A3/NR4A1/EGR3/CLDN1	55
BP	GO:0001503	ossification	56/813	429/18903	1.09652e-13	1.27595e-11	8.3288e-12	DDR2/FERMT2/SMAD3/GLI3/DCHS1/SLC24A3/NPR2/ANO6/NOTCH1/PBX1/ROR2/TNC/COL6A1/FHL2/MRC2/IGFBP5/CHRDL1/FGF2/BCL2/TP63/MMP2/SFRP1/SLC8A1/TGFB3/SMOC1/MMP14/SNAI2/MEF2C/FOXC1/PDLIM7/GPM6B/EPHA2/COL1A2/TGFB2/SFRP2/TMEM119/ID3/CDH11/ID4/PTGS2/FGFR2/IFITM1/DKK1/STC1/NELL1/VCAN/COL1A1/COL5A2/CHRDL2/IGFBP3/RORB/BMP7/EGR2/LTF/PTN/JUNB	56
BP	GO:0016055	Wnt signaling pathway	58/813	456/18903	1.21644e-13	1.38404e-11	9.03437e-12	FERMT2/PRICKLE2/DAAM2/SMAD3/EDNRA/GLI3/GRK5/FZD7/TBL1X/CAV1/LRP1/NOTCH1/ROR2/SULF2/DKK3/ITGA3/GPRC5B/MED12/KANK1/MACF1/MITF/ROR1/TGFB1I1/PKD2/WNK1/IGFBP4/PKD1/ISL1/ZEB2/FGF2/ZRANB1/TCF7L1/DACT1/SFRP1/RSPO3/SULF1/TNFAIP3/AMOTL2/SNAI2/NDRG2/CDH3/SEMA5A/GATA3/DACT3/GPC6/BCL9L/SFRP2/FGFR2/DKK1/VANGL2/EGR1/COL1A1/FERMT1/WIF1/EDNRB/IGFBP6/NR4A2/MESP1	58
BP	GO:0198738	cell-cell signaling by wnt	58/813	458/18903	1.47036e-13	1.63658e-11	1.06828e-11	FERMT2/PRICKLE2/DAAM2/SMAD3/EDNRA/GLI3/GRK5/FZD7/TBL1X/CAV1/LRP1/NOTCH1/ROR2/SULF2/DKK3/ITGA3/GPRC5B/MED12/KANK1/MACF1/MITF/ROR1/TGFB1I1/PKD2/WNK1/IGFBP4/PKD1/ISL1/ZEB2/FGF2/ZRANB1/TCF7L1/DACT1/SFRP1/RSPO3/SULF1/TNFAIP3/AMOTL2/SNAI2/NDRG2/CDH3/SEMA5A/GATA3/DACT3/GPC6/BCL9L/SFRP2/FGFR2/DKK1/VANGL2/EGR1/COL1A1/FERMT1/WIF1/EDNRB/IGFBP6/NR4A2/MESP1	58
BP	GO:0033627	cell adhesion mediated by integrin	24/813	88/18903	1.98476e-13	2.16212e-11	1.41134e-11	JAM3/ITGA9/ITGA5/ITGA3/ITGB3/ITGA8/ITGA1/ITGA7/WNK1/FBN1/EMILIN1/ITGB4/ITGA2/SNAI2/COL16A1/EPHA2/ITGB1/TGFB2/SFRP2/MMRN1/ITGB6/SERPINE1/FERMT1/CCL21	24
BP	GO:0001837	epithelial to mesenchymal transition	33/813	169/18903	2.19647e-13	2.3429e-11	1.52934e-11	FLNA/TGFBR3/FERMT2/PHLDB1/SMAD3/EDNRA/ROCK2/TGFBR2/NOTCH1/CLASP1/FGFR1/PDPN/TGFB1I1/EPHA3/ISL1/SPRY1/SPRY2/SFRP1/TGFB3/SNAI2/FOXC1/DLG5/GATA3/DACT3/TGFB2/BCL9L/SFRP2/FGFR2/COL1A1/HPN/ZNF750/BMP7/FAM83D	33
BP	GO:0090287	regulation of cellular response to growth factor stimulus	48/813	338/18903	2.89916e-13	3.02933e-11	1.97741e-11	ATP2B4/TGFBR3/SMAD3/ZNF423/ITGA5/MYOCD/CAV1/NOTCH1/SULF2/CFLAR/DKK3/ITGA3/FGFR1/LTBP4/ITGB3/CAV2/ITGA8/SLIT2/TGFB1I1/PRKCB/CHRDL1/SPRY1/ZEB2/FBN1/EMILIN1/FGF2/HTRA1/ROBO1/SPRY2/SFRP1/LTBP1/SULF1/TGFB3/THBS1/RBPMS2/FST/ZEB1/GATA3/SORL1/DLL1/HHIP/BCL9L/SFRP2/DKK1/FERMT1/CHRDL2/DCN/DLX1	48
BP	GO:0048545	response to steroid hormone	48/813	339/18903	3.242e-13	3.31981e-11	2.16702e-11	KANK2/CAV1/TGFBR2/NOTCH1/CFLAR/PTGER2/SLIT2/SERPINF1/A2M/ISL1/PGR/ZFP36L1/PAM/SLIT3/BCL2/TP63/SFRP1/SRD5A2/TCF21/TGFB3/FAM107A/FBXO32/THBS1/SCNN1A/ZFP36L2/LMO3/ATP1A2/TGFB2/ANXA1/PTGS2/CNOT1/MAOB/STC1/DDIT4/CYBB/COL1A1/SGK1/ZFP36/ERRFI1/ATP1A1/BMP7/PTGDS/SCNN1G/FOSB/FOS/NR4A3/SCGB1A1/CLDN1	48
BP	GO:0032956	regulation of actin cytoskeleton organization	50/813	365/18903	3.74553e-13	3.76022e-11	2.4545e-11	FLNA/SVIL/JAM3/FERMT2/DAAM2/SMAD3/SPTAN1/SYNPO2/ROCK2/MYADM/LRP1/LMOD1/CX3CL1/LPAR1/FHOD3/SPTBN1/TPM1/CLASP1/FCHSD2/AKAP13/KANK1/RND3/PDGFRB/ITGB3/TMOD1/SLIT2/EPHA3/IQGAP1/PDGFRA/CSF1R/PAM/SFRP1/DLC1/TAOK1/RHOB/TGFB3/CFL2/FAM107A/MET/PIK3R1/GPM6B/CGNL1/SEMA3E/SEMA5A/GSN/SDC4/ID1/ELN/BST2/CCL21	50
BP	GO:0001952	regulation of cell-matrix adhesion	28/813	125/18903	4.22095e-13	4.11505e-11	2.68612e-11	TLN1/VCL/FERMT2/SMAD3/CORO1C/ROCK2/DUSP3/CX3CL1/CLASP1/PLEKHA2/MACF1/ITGB3/EFEMP2/EPHA3/BCL2/SFRP1/DLC1/MMP14/FAM107A/PIK3R1/GPM6B/THBS1/COL16A1/SEMA3E/SDC4/SERPINE1/FERMT1/CCL21	28
BP	GO:0034329	cell junction assembly	55/813	430/18903	4.25972e-13	4.11505e-11	2.68612e-11	TLN1/VCL/ACTN1/JAM3/FERMT2/SMAD3/CNTNAP1/CORO1C/SORBS1/ROCK2/DST/DUSP3/ITGA5/HEG1/DCHS1/CAV1/GJC1/GJA1/CLASP1/MAP1B/MPDZ/MACF1/PRKCA/ITGB3/EPHA3/MYO9A/NLGN3/MYCBP2/BCL2/SFRP1/DLC1/ITGB4/ITGA2/LAMC1/MMP14/SNAI2/FLRT3/FAM107A/COL17A1/MEF2C/GPM6B/DLG5/THBS1/COL16A1/FN1/SDC4/GPC6/EPHA2/CDH11/THBS2/DKK1/SLITRK6/PCDH17/CLDN1/PKP1	55
BP	GO:0060348	bone development	38/813	233/18903	1.25233e-12	1.1874e-10	7.75079e-11	SH3PXD2B/FLNA/DDR2/GLI3/DCHS1/NPR2/TGFBR2/GJA1/PDGFC/AKAP13/SULF2/MEIS1/ANXA6/PLS3/KIT/FBN1/BBX/SULF1/SRD5A2/RGN/TGFB3/MMP14/MEF2C/FOXC1/ANXA2/LEPR/ATG9A/OGN/PAPSS2/COL3A1/TGM2/TMEM119/RAB23/FGFR2/ITGB6/STC1/COL1A1/LTF	38
BP	GO:0090257	regulation of muscle system process	40/813	256/18903	1.32005e-12	1.22885e-10	8.02137e-11	ATP2B4/CACNA1C/SMAD3/ROCK2/KCNMA1/MYOCD/CAV1/NOTCH1/TPM1/PDE5A/ANXA6/ATP2A2/PRKCA/PLN/DMD/IGFBP5/KIT/CNN1/MYL9/ADRA1A/PPP1R12B/SLC8A1/ITGA2/LMCD1/FBXO32/GSTM2/ATP1A2/P2RX1/PTGS2/CASQ2/ATP1B1/F2R/SGCA/STC1/RGS2/ERRFI1/ATP1A1/NR4A3/NR4A1/PI16	40
BP	GO:0040013	negative regulation of locomotion	53/813	419/18903	1.79016e-12	1.63672e-10	1.06838e-10	VCL/ATP2B4/DPYSL3/CORO1C/DUSP3/MYOCD/LRP1/CX3CL1/NOTCH1/PODN/GJA1/TPM1/CLASP1/KANK1/MITF/FBLN1/SLIT2/SERPINF1/CNN2/IGFBP5/EMILIN1/FGF2/ROBO1/ADAMTS9/BCL2/CLIC4/SFRP1/DLC1/SULF1/RHOB/RGN/MEF2C/SPOCK3/DLG5/THBS1/SEMA3E/SEMA5A/GATA3/IL33/COL3A1/CD74/SFRP2/TIMP1/IFITM1/SERPINE1/STC1/DUSP1/SEMA3D/IGFBP3/BST2/DCN/CCL2/CCL21	53
BP	GO:2000146	negative regulation of cell motility	50/813	383/18903	2.36774e-12	2.12681e-10	1.38829e-10	VCL/ATP2B4/DPYSL3/CORO1C/DUSP3/MYOCD/LRP1/CX3CL1/NOTCH1/PODN/GJA1/TPM1/CLASP1/KANK1/MITF/FBLN1/SLIT2/SERPINF1/CNN2/IGFBP5/EMILIN1/FGF2/ROBO1/ADAMTS9/BCL2/CLIC4/SFRP1/DLC1/SULF1/RHOB/RGN/MEF2C/SPOCK3/DLG5/THBS1/GATA3/IL33/COL3A1/CD74/SFRP2/TIMP1/IFITM1/SERPINE1/STC1/DUSP1/IGFBP3/BST2/DCN/CCL2/CCL21	50
BP	GO:0010811	positive regulation of cell-substrate adhesion	27/813	125/18903	2.78296e-12	2.45668e-10	1.60361e-10	FLNA/FERMT2/SMAD3/ITGA5/MYADM/NID1/CX3CL1/ITGA3/PLEKHA2/ITGB3/FOXF1/EFEMP2/EMILIN1/SFRP1/ABI3BP/CCDC80/COL16A1/LIMS2/FN1/ECM2/SDC4/EDIL3/COL8A1/FBLN2/FERMT1/OLFM4/CCL21	27
BP	GO:0048880	sensory system development	51/813	398/18903	2.90214e-12	2.51846e-10	1.64394e-10	SH3PXD2B/ATP2B4/CACNA1C/SMAD3/GLI3/COL4A1/TGFBR2/NOTCH1/PBX1/MEIS1/LAMB2/PDGFRB/MITF/EFEMP1/TMOD1/MEIS3P1/MEIS2/SERPINF1/FREM2/CHRDL1/ALDH1A2/PDGFRA/COL5A1/ISL1/SPRY1/FBN1/FGF2/SPRY2/BCL2/CLIC4/NES/SMOC1/CRYBG3/CRYAB/FOXC1/ZEB1/CPAMD8/COL8A2/GATA3/DLL1/EPHA2/TGFB2/PROM1/COL8A1/SLITRK6/C3/COL5A2/RORB/JUN/BMP7/DLX1	51
BP	GO:0043410	positive regulation of MAPK cascade	58/813	496/18903	4.29148e-12	3.66207e-10	2.39043e-10	DDR2/FERMT2/ROCK2/FZD7/CX3CL1/LPAR1/NOTCH1/ANGPT1/ROR2/PDGFC/PDE5A/AKAP13/CFLAR/ACTA2/FGFR1/PRKCA/TMEM106A/PDGFRB/ITGB3/CAV2/ITGA1/CSPG4/KIT/IGFBP4/IQGAP1/PDGFRA/CD40/FGF2/GAS6/ROBO1/CSF1R/SPRY2/ADRA1A/DUSP19/TAOK1/TGFB3/AKAP12/C1QTNF1/PJA2/MEF2C/AVPI1/PDGFD/THBS1/TGFB2/MID1/CD74/LAPTM5/FGFR2/CD44/DKK1/F2R/PROK1/IGFBP3/JUN/IGFBP6/CCL2/CXCL17/CCL21	58
BP	GO:0007178	transmembrane receptor protein serine/threonine kinase signaling pathway	50/813	390/18903	4.6833e-12	3.9309e-10	2.56591e-10	TGFBR3/FERMT2/SMAD3/ZNF423/MYOCD/CAV1/LRP1/TGFBR2/NOTCH1/RBPMS/SPTBN1/ZYX/DKK3/ITGA3/LTBP4/CAV2/ITGA8/TGFB1I1/CHRDL1/LTBP2/SPRY1/ZEB2/FBN1/EMILIN1/HTRA1/SPRY2/SFRP1/LTBP1/SULF1/TGFB3/THBS1/RBPMS2/FST/ZEB1/SORL1/COL1A2/TGFB2/COL3A1/BCL9L/SFRP2/ID1/ITGB6/DKK1/EGR1/FERMT1/CHRDL2/JUN/BMP7/FOS/DLX1	50
BP	GO:0070371	ERK1 and ERK2 cascade	46/813	340/18903	5.20798e-12	4.30078e-10	2.80736e-10	DDR2/FERMT2/DUSP3/TIMP3/CX3CL1/NOTCH1/ANGPT1/PDGFC/CFLAR/ACTA2/PRKCA/PDGFRB/ITGB3/FBLN1/SIRPA/PDGFRA/SPRY1/ZFP36L1/EMILIN1/FGF2/GAS6/CSF1R/SPRY2/ADRA1A/GBP1/GSTP1/AKAP12/NDRG2/PDGFD/FN1/DUSP5/ZFP36L2/LMO3/EPHA2/CD74/CEACAM1/FGFR2/CD44/F2R/ERRFI1/JUN/FAM83D/CCL2/CXCL17/CCL21/ATF3	46
BP	GO:0150063	visual system development	50/813	392/18903	5.67151e-12	4.60923e-10	3.00869e-10	SH3PXD2B/ATP2B4/CACNA1C/SMAD3/GLI3/COL4A1/TGFBR2/NOTCH1/PBX1/MEIS1/LAMB2/PDGFRB/MITF/EFEMP1/TMOD1/MEIS3P1/MEIS2/SERPINF1/FREM2/CHRDL1/ALDH1A2/PDGFRA/COL5A1/SPRY1/FBN1/FGF2/SPRY2/BCL2/CLIC4/NES/SMOC1/CRYBG3/CRYAB/FOXC1/ZEB1/CPAMD8/COL8A2/GATA3/DLL1/EPHA2/TGFB2/PROM1/COL8A1/SLITRK6/C3/COL5A2/RORB/JUN/BMP7/DLX1	50
BP	GO:0048771	tissue remodeling	32/813	179/18903	6.17499e-12	4.93999e-10	3.2246e-10	FLNA/DDR2/EDNRA/ROCK2/CAV1/AXL/EPAS1/GJA1/PRKCA/MITF/ITGB3/CSPG4/IGFBP5/INPP5D/CSF1R/MMP2/SFRP1/RSPO3/TNFAIP3/TGFB3/MMP14/MEF2C/FOXC1/LEPR/PDK4/EPHA2/IL18/CEACAM1/TMEM119/TIMP1/F2R/PTN	32
BP	GO:0048041	focal adhesion assembly	22/813	85/18903	6.35566e-12	4.97704e-10	3.24879e-10	TLN1/VCL/ACTN1/FERMT2/SMAD3/CORO1C/SORBS1/ROCK2/DUSP3/CLASP1/MACF1/EPHA3/BCL2/SFRP1/DLC1/ITGA2/MMP14/FAM107A/GPM6B/THBS1/COL16A1/SDC4	22
BP	GO:0014706	striated muscle tissue development	39/813	257/18903	6.41572e-12	4.97704e-10	3.24879e-10	TGFBR3/SMAD3/EDNRA/HEG1/MYH11/FZD7/MYOCD/GJC1/TGFBR2/NOTCH1/FHOD3/GJA1/TPM1/AKAP13/PGM5/FHL2/PLN/PDGFRB/ALDH1A2/PDGFRA/ISL1/FGF2/ADRA1A/ADAMTS9/SLC8A1/JPH2/MEF2C/FOXC1/DLL1/ACTC1/ASB2/ITGB1/TGFB2/FGFR2/DKK1/RGS2/BMP7/MESP1/PI16	39
BP	GO:0003007	heart morphogenesis	39/813	258/18903	7.25468e-12	5.54387e-10	3.61879e-10	FLNA/TGFBR3/SMAD3/EDNRA/HEG1/DCHS1/TGFBR2/NOTCH1/TPM1/PARVA/FHL2/FOXF1/SLIT2/PKD2/ALDH1A2/COL5A1/ISL1/SPRY1/ROBO1/SLIT3/DLC1/NRP2/SNAI2/MEF2C/FOXC1/GATA3/DLL1/ADAMTS1/ACTC1/ASB2/TGFB2/SFRP2/ELN/FGFR2/DKK1/VANGL2/JUN/BMP7/MESP1	39
BP	GO:0033002	muscle cell proliferation	38/813	247/18903	7.8431e-12	5.9054e-10	3.85478e-10	DDR2/TGFBR3/MYOCD/CX3CL1/TGFBR2/NOTCH1/ANGPT1/GJA1/TPM1/CFLAR/PDGFRB/ITGB3/CAV2/EFEMP2/IGFBP5/CNN1/FGF2/MMP2/TNFAIP3/ITGA2/TGFB3/MEF2C/NDRG2/FOXC1/PDGFD/THBS1/RBPMS2/OGN/ADAMTS1/TGFB2/IL18/PTGS2/ELN/FGFR2/IGFBP3/JUN/FOS/NR4A3	38
BP	GO:0048565	digestive tract development	27/813	132/18903	1.08196e-11	8.02845e-10	5.24061e-10	SMAD3/GLI3/DCHS1/MYOCD/TGFBR2/NOTCH1/PDGFC/FOXF1/KIT/ALDH1A2/PKD1/PDGFRA/DACT1/BCL2/TP63/SFRP1/TCF21/TGFB3/RBPMS2/HOXD13/TGFB2/COL3A1/SFRP2/KLF5/RARRES2/FGFR2/EDNRB	27
BP	GO:0001654	eye development	49/813	388/18903	1.33594e-11	9.69889e-10	6.331e-10	SH3PXD2B/ATP2B4/CACNA1C/SMAD3/GLI3/COL4A1/TGFBR2/NOTCH1/PBX1/MEIS1/LAMB2/PDGFRB/MITF/EFEMP1/TMOD1/MEIS3P1/MEIS2/SERPINF1/FREM2/CHRDL1/ALDH1A2/PDGFRA/COL5A1/SPRY1/FBN1/FGF2/SPRY2/BCL2/CLIC4/NES/SMOC1/CRYBG3/CRYAB/FOXC1/ZEB1/CPAMD8/COL8A2/GATA3/DLL1/EPHA2/TGFB2/PROM1/COL8A1/SLITRK6/COL5A2/RORB/JUN/BMP7/DLX1	49
BP	GO:1903053	regulation of extracellular matrix organization	18/813	57/18903	1.34496e-11	9.69889e-10	6.331e-10	DDR2/PHLDB1/SMAD3/ANTXR1/NID1/LRP1/NOTCH1/CLASP1/CFLAR/LAMB2/PDPN/ITGB3/AEBP1/EFEMP2/EMILIN1/LAMC1/LAMB1/LAMA2	18
BP	GO:0048738	cardiac muscle tissue development	37/813	241/18903	1.57763e-11	1.12187e-09	7.32309e-10	TGFBR3/EDNRA/HEG1/MYH11/FZD7/MYOCD/GJC1/TGFBR2/NOTCH1/FHOD3/GJA1/TPM1/AKAP13/FHL2/PLN/PDGFRB/ALDH1A2/PDGFRA/ISL1/FGF2/ADRA1A/ADAMTS9/SLC8A1/JPH2/MEF2C/FOXC1/DLL1/ACTC1/ASB2/ITGB1/TGFB2/FGFR2/DKK1/RGS2/BMP7/MESP1/PI16	37
BP	GO:0031960	response to corticosteroid	30/813	165/18903	1.81785e-11	1.27498e-09	8.32251e-10	NOTCH1/CFLAR/SLIT2/SERPINF1/A2M/ISL1/ZFP36L1/PAM/SLIT3/BCL2/FAM107A/FBXO32/SCNN1A/ZFP36L2/ANXA1/PTGS2/MAOB/STC1/DDIT4/CYBB/COL1A1/SGK1/ZFP36/ERRFI1/PTGDS/SCNN1G/FOSB/FOS/SCGB1A1/CLDN1	30
BP	GO:0070372	regulation of ERK1 and ERK2 cascade	43/813	315/18903	1.93596e-11	1.32538e-09	8.65145e-10	DDR2/FERMT2/DUSP3/TIMP3/CX3CL1/NOTCH1/ANGPT1/PDGFC/CFLAR/ACTA2/PRKCA/PDGFRB/ITGB3/FBLN1/SIRPA/PDGFRA/SPRY1/EMILIN1/FGF2/GAS6/CSF1R/SPRY2/ADRA1A/GBP1/GSTP1/AKAP12/NDRG2/PDGFD/FN1/LMO3/EPHA2/CD74/CEACAM1/FGFR2/CD44/F2R/ERRFI1/JUN/FAM83D/CCL2/CXCL17/CCL21/ATF3	43
BP	GO:0010717	regulation of epithelial to mesenchymal transition	24/813	107/18903	1.94147e-11	1.32538e-09	8.65145e-10	FERMT2/PHLDB1/SMAD3/TGFBR2/NOTCH1/CLASP1/PDPN/TGFB1I1/EPHA3/ISL1/SPRY1/SPRY2/SFRP1/TGFB3/FOXC1/GATA3/DACT3/TGFB2/BCL9L/SFRP2/COL1A1/HPN/ZNF750/BMP7	24
BP	GO:0061041	regulation of wound healing	27/813	137/18903	2.69125e-11	1.81305e-09	1.18348e-09	DDR2/FERMT2/SMAD3/MYLK/ANO6/CAV1/CLASP1/ACTA2/KANK1/SERPING1/PDGFRA/WFDC1/EMILIN1/FGF2/TNFAIP3/C1QTNF1/THBS1/ANXA2/ITGB1/ANXA1/CEACAM1/DUOX1/MMRN1/F2R/SERPINE1/FERMT1/CLDN1	27
BP	GO:0007492	endoderm development	21/813	83/18903	3.07263e-11	2.0431e-09	1.33364e-09	SMAD3/COL4A2/ITGA5/NOTCH1/MED12/COL6A1/ITGA7/COL5A1/ZFP36L1/MMP2/LAMC1/LAMB1/MMP14/FN1/DUSP5/COL8A1/LAMB3/DKK1/DUSP1/COL5A2/MESP1	21
BP	GO:0051346	negative regulation of hydrolase activity	47/813	373/18903	3.81428e-11	2.50373e-09	1.63432e-09	COL6A3/ROCK2/TIMP2/TIMP3/CTSB/ITIH5/LRP1/LPIN1/PRNP/SERPING1/IFI16/SERPINF1/A2M/WNK1/SPRY1/WFDC1/GAS6/BIRC3/SPRY2/AMOT/RGN/SERPINB1/SPOCK3/CRYAB/THBS1/ANXA2/LEPR/CPAMD8/SORL1/TGFB2/ANXA1/RARRES1/SFRP2/PTGS2/TIMP1/WFDC2/CD44/SERPINE1/C3/SERPINB5/RGS2/BST2/LTF/NR4A1/PI16/PI15/SERPINB11	47
BP	GO:0007015	actin filament organization	53/813	454/18903	3.96155e-11	2.56748e-09	1.67594e-09	FLNA/ACTN1/SVIL/FERMT2/CALD1/DAAM2/SMAD3/SPTAN1/DPYSL3/SYNPO2/CORO1C/SORBS1/ROCK2/MPRIP/MYADM/LMOD1/CX3CL1/LPAR1/FHOD3/SPTBN1/TPM1/CLASP1/ZYX/SHROOM4/FCHSD2/ARHGEF2/KANK1/RND3/TMOD1/SLIT2/PLS3/PDLIM1/BCL2/SFRP1/DLC1/RHOB/TGFB3/CFL2/HMCN1/FAM107A/MET/PIK3R1/TPM2/CGNL1/SEMA5A/GSN/ACTC1/SDC4/SPIRE1/EFS/ID1/ELN/CCL21	53
BP	GO:0060562	epithelial tube morphogenesis	44/813	335/18903	4.12592e-11	2.64059e-09	1.72366e-09	SMAD3/EDNRA/LUZP1/GLI3/DCHS1/COL4A1/TGFBR2/NOTCH1/PBX1/HS3ST3A1/MED12/FOXF1/SLIT2/PKD2/LMO4/PKD1/SPRY1/PGR/FGF2/CSF1R/SPRY2/BCL2/CLIC4/SFRP1/DLC1/TCF21/RHOB/MMP14/MET/MEF2C/DLG5/SEMA3E/GATA3/DLL1/HHIP/SDC4/ASB2/EPHA2/TGFB2/SFRP2/FGFR2/VANGL2/BMP7/MESP1	44
BP	GO:0034446	substrate adhesion-dependent cell spreading	24/813	111/18903	4.43616e-11	2.80409e-09	1.83039e-09	FLNA/ACTN4/FERMT2/CORO1C/ANTXR1/MYADM/FZD7/AXL/KANK1/PARVA/LAMB2/PDPN/ITGB3/ITGA8/FBLN1/NTN4/GBP1/LAMC1/LAMB1/PIK3R1/LIMS2/FN1/LAMB3/OLFM4	24
BP	GO:0070482	response to oxygen levels	44/813	337/18903	5.03092e-11	3.14126e-09	2.05047e-09	ACTN4/DDR2/TGFBR3/SMAD3/EDNRA/ROCK2/KCNMA1/PTGIS/MYOCD/CAV1/LPAR1/TGFBR2/EPAS1/NOTCH1/CFLAR/KCNMB1/PDPN/PDGFRB/ZFP36L1/PDLIM1/PAM/BCL2/MMP2/SFRP1/SLC8A1/ITGA2/TGFB3/MMP14/CRYAB/THBS1/ITPR1/VCAM1/TGFB2/PTGS2/ATP1B1/STC1/DDIT4/EGR1/CYBB/COL1A1/BMP7/KCNK3/FOS/NR4A2	44
BP	GO:0150116	regulation of cell-substrate junction organization	19/813	69/18903	5.38062e-11	3.31913e-09	2.16658e-09	TLN1/VCL/FERMT2/SMAD3/CORO1C/ROCK2/DUSP3/CLASP1/MACF1/EPHA3/SFRP1/DLC1/MMP14/FAM107A/PIK3R1/GPM6B/THBS1/COL16A1/SDC4	19
BP	GO:1901654	response to ketone	33/813	205/18903	5.48113e-11	3.34088e-09	2.18078e-09	MSN/TGFBR3/ADCY3/ROCK2/ADCY5/CAV1/CFLAR/PTGER2/SLIT2/SERPINF1/A2M/GAS6/SLIT3/AHR/SFRP1/SRD5A2/TGFB3/FBXO32/THBS1/SCNN1A/HOXD13/TGFB2/CFTR/MAOB/DDIT4/CYBB/SGK1/ERRFI1/SCNN1G/FOSB/FOS/CCL21/CLDN1	33
BP	GO:0055123	digestive system development	27/813	143/18903	7.5771e-11	4.56409e-09	2.97923e-09	SMAD3/GLI3/DCHS1/MYOCD/TGFBR2/NOTCH1/PDGFC/FOXF1/KIT/ALDH1A2/PKD1/PDGFRA/DACT1/BCL2/TP63/SFRP1/TCF21/TGFB3/RBPMS2/HOXD13/TGFB2/COL3A1/SFRP2/KLF5/RARRES2/FGFR2/EDNRB	27
BP	GO:0030336	negative regulation of cell migration	46/813	368/18903	8.12312e-11	4.83609e-09	3.15678e-09	VCL/ATP2B4/DPYSL3/CORO1C/DUSP3/MYOCD/LRP1/CX3CL1/NOTCH1/PODN/GJA1/TPM1/CLASP1/KANK1/MITF/SLIT2/SERPINF1/CNN2/IGFBP5/EMILIN1/FGF2/ROBO1/ADAMTS9/BCL2/CLIC4/SFRP1/DLC1/SULF1/RHOB/MEF2C/DLG5/THBS1/IL33/COL3A1/CD74/SFRP2/TIMP1/IFITM1/SERPINE1/STC1/DUSP1/IGFBP3/BST2/DCN/CCL2/CCL21	46
BP	GO:0048660	regulation of smooth muscle cell proliferation	30/813	175/18903	8.36397e-11	4.92225e-09	3.21302e-09	DDR2/MYOCD/CX3CL1/TGFBR2/GJA1/TPM1/PDGFRB/ITGB3/EFEMP2/IGFBP5/CNN1/FGF2/MMP2/TNFAIP3/ITGA2/TGFB3/MEF2C/NDRG2/PDGFD/THBS1/RBPMS2/OGN/ADAMTS1/IL18/PTGS2/ELN/FGFR2/IGFBP3/JUN/NR4A3	30
BP	GO:0070588	calcium ion transmembrane transport	44/813	345/18903	1.09276e-10	6.35786e-09	4.15012e-09	ATP2B4/FLNA/CACNA1C/EDNRA/SLC24A3/ANO6/CAV1/CX3CL1/PRNP/ANXA2P2/ANXA6/ATP2A2/CACHD1/PLN/TRPC1/DMD/ITGB3/TRPC4/PKD2/PKD1/FGF2/AHNAK/GAS6/ADRA1A/BCL2/GEM/SLC8A1/CACNA1H/JPH2/RGN/ANXA2/STAC/GSTM2/ITPR1/ATP1A2/P2RX1/CASQ2/ATP1B1/F2R/JPH4/CACNA2D1/EDNRB/ITPR3/CCL21	44
BP	GO:0051893	regulation of focal adhesion assembly	18/813	64/18903	1.17509e-10	6.68498e-09	4.36366e-09	TLN1/VCL/FERMT2/SMAD3/CORO1C/ROCK2/DUSP3/CLASP1/MACF1/EPHA3/SFRP1/DLC1/MMP14/FAM107A/GPM6B/THBS1/COL16A1/SDC4	18
BP	GO:0090109	regulation of cell-substrate junction assembly	18/813	64/18903	1.17509e-10	6.68498e-09	4.36366e-09	TLN1/VCL/FERMT2/SMAD3/CORO1C/ROCK2/DUSP3/CLASP1/MACF1/EPHA3/SFRP1/DLC1/MMP14/FAM107A/GPM6B/THBS1/COL16A1/SDC4	18
BP	GO:0072073	kidney epithelium development	27/813	146/18903	1.24354e-10	6.99662e-09	4.56708e-09	SMAD3/KANK2/EDNRA/GLI3/DCHS1/NOTCH1/PBX1/HS3ST3A1/LAMB2/SLIT2/PKD2/PKD1/IQGAP1/SPRY1/FGF2/BCL2/SFRP1/TCF21/MEF2C/FOXC1/GATA3/DLL1/SDC4/PROM1/FGFR2/EDNRB/BMP7	27
BP	GO:0007162	negative regulation of cell adhesion	41/813	308/18903	1.26485e-10	7.03916e-09	4.59485e-09	ACTN4/JAM3/CORO1C/GLI3/DUSP3/MYADM/FZD7/CX3CL1/NOTCH1/ANGPT1/PDE5A/PRNP/KANK1/ADAM22/FBLN1/WNK1/MMP2/GBP1/DLC1/MMP14/SNAI2/C1QTNF1/FAM107A/TGFBI/PIK3R1/FGL2/DLG5/THBS1/SEMA3E/SEMA5A/SDC4/CD74/ANXA1/CEACAM1/LAPTM5/SERPINE1/DUSP1/COL1A1/VTCN1/CCL21/SCGB1A1	41
BP	GO:0001666	response to hypoxia	40/813	296/18903	1.34475e-10	7.40334e-09	4.83256e-09	ACTN4/DDR2/TGFBR3/SMAD3/EDNRA/ROCK2/KCNMA1/PTGIS/MYOCD/CAV1/TGFBR2/EPAS1/NOTCH1/CFLAR/KCNMB1/ZFP36L1/PDLIM1/PAM/BCL2/MMP2/SFRP1/SLC8A1/ITGA2/TGFB3/MMP14/CRYAB/THBS1/ITPR1/VCAM1/TGFB2/PTGS2/ATP1B1/STC1/DDIT4/EGR1/CYBB/BMP7/KCNK3/FOS/NR4A2	40
BP	GO:0048754	branching morphogenesis of an epithelial tube	28/813	157/18903	1.37167e-10	7.47125e-09	4.87689e-09	EDNRA/GLI3/DCHS1/COL4A1/TGFBR2/NOTCH1/PBX1/HS3ST3A1/FOXF1/SLIT2/PKD2/PKD1/SPRY1/PGR/FGF2/SPRY2/BCL2/CLIC4/TCF21/MMP14/MET/DLG5/SEMA3E/HHIP/EPHA2/SFRP2/FGFR2/BMP7	28
BP	GO:0048659	smooth muscle cell proliferation	30/813	179/18903	1.489e-10	8.02491e-09	5.2383e-09	DDR2/MYOCD/CX3CL1/TGFBR2/GJA1/TPM1/PDGFRB/ITGB3/EFEMP2/IGFBP5/CNN1/FGF2/MMP2/TNFAIP3/ITGA2/TGFB3/MEF2C/NDRG2/PDGFD/THBS1/RBPMS2/OGN/ADAMTS1/IL18/PTGS2/ELN/FGFR2/IGFBP3/JUN/NR4A3	30
BP	GO:0061437	renal system vasculature development	13/813	31/18903	1.57549e-10	8.31597e-09	5.42829e-09	EDNRA/NOTCH1/ANGPT1/CFLAR/ACTA2/PDGFRB/ITGB3/PKD2/PDGFRA/TCF21/PDGFD/EGR1/BMP7	13
BP	GO:0061440	kidney vasculature development	13/813	31/18903	1.57549e-10	8.31597e-09	5.42829e-09	EDNRA/NOTCH1/ANGPT1/CFLAR/ACTA2/PDGFRB/ITGB3/PKD2/PDGFRA/TCF21/PDGFD/EGR1/BMP7	13
BP	GO:0010927	cellular component assembly involved in morphogenesis	24/813	119/18903	2.06438e-10	1.07853e-08	7.04018e-09	PHLDB1/FLNC/CNTNAP1/MYH11/LMOD1/FHOD3/TPM1/CLASP1/AKAP13/CFLAR/CSRP1/PGM5/PDGFRB/TMOD1/PDGFRA/MYL9/PMP22/ITGB4/CFL2/ACTC1/ITGB1/LDB3/CNTN1/KRT19	24
BP	GO:0007179	transforming growth factor beta receptor signaling pathway	33/813	216/18903	2.26863e-10	1.17327e-08	7.65859e-09	TGFBR3/FERMT2/SMAD3/MYOCD/CAV1/TGFBR2/ZYX/DKK3/ITGA3/LTBP4/CAV2/ITGA8/TGFB1I1/LTBP2/SPRY1/ZEB2/FBN1/EMILIN1/HTRA1/SPRY2/LTBP1/TGFB3/THBS1/ZEB1/COL1A2/TGFB2/COL3A1/BCL9L/ID1/ITGB6/FERMT1/JUN/FOS	33
BP	GO:0043588	skin development	40/813	302/18903	2.48529e-10	1.27247e-08	8.30611e-09	PALLD/ROCK2/NOTCH1/ITGA3/IGFBP5/PKD1/COL5A1/LDB2/ZFP36L1/NCOA3/BCL2/TP63/CLIC4/ITGB4/ITGA2/MET/FOXC1/CDH3/FST/FGF7/DLL1/EPHA2/COL1A2/TGFB2/IL18/COL3A1/ANXA1/KRT5/FGFR2/ITGB6/DKK1/COL1A1/FERMT1/COL5A2/KRT17/ZFP36/ERRFI1/KRT7/KRT4/CLDN1	40
BP	GO:1903034	regulation of response to wounding	29/813	172/18903	2.60104e-10	1.31855e-08	8.60688e-09	FLNA/DDR2/FERMT2/SMAD3/MYLK/ANO6/CAV1/CLASP1/ACTA2/KANK1/SERPING1/PDGFRA/WFDC1/EMILIN1/FGF2/TNFAIP3/C1QTNF1/THBS1/ANXA2/ITGB1/ANXA1/CEACAM1/DUOX1/MMRN1/F2R/SERPINE1/FERMT1/PTN/CLDN1	29
BP	GO:0090092	regulation of transmembrane receptor protein serine/threonine kinase signaling pathway	39/813	290/18903	2.65054e-10	1.33047e-08	8.68468e-09	TGFBR3/SMAD3/ZNF423/MYOCD/CAV1/LRP1/TGFBR2/NOTCH1/RBPMS/DKK3/ITGA3/LTBP4/CAV2/ITGA8/TGFB1I1/CHRDL1/SPRY1/ZEB2/FBN1/EMILIN1/HTRA1/SPRY2/SFRP1/LTBP1/SULF1/TGFB3/THBS1/RBPMS2/FST/ZEB1/SORL1/TGFB2/BCL9L/SFRP2/DKK1/FERMT1/CHRDL2/BMP7/DLX1	39
BP	GO:1901342	regulation of vasculature development	44/813	355/18903	2.77427e-10	1.37906e-08	9.00185e-09	ATP2B4/ROCK2/COL4A2/ITGA5/PTGIS/TGFBR2/PRKCA/ITGB3/SERPINF1/PRKCB/ETS1/CD40/ISL1/EMILIN1/FGF2/SPRY2/ADAMTS9/SFRP1/AMOT/HSPB6/SULF1/TNFAIP3/RHOB/HSPG2/FOXC1/THBS1/SPARC/SEMA3E/SEMA5A/DLL1/ADAMTS1/ENPP2/EPHA2/ITGB1/TGFB2/SFRP2/CEACAM1/ID1/THBS2/PROK1/SERPINE1/C3/CYBB/DCN	44
BP	GO:0030239	myofibril assembly	18/813	68/18903	3.53323e-10	1.73944e-08	1.13543e-08	FLNC/MYH11/LMOD1/FHOD3/TPM1/AKAP13/CFLAR/CSRP1/PGM5/PDGFRB/TMOD1/PDGFRA/MYL9/CFL2/ACTC1/ITGB1/LDB3/KRT19	18
BP	GO:0006816	calcium ion transport	50/813	440/18903	3.71304e-10	1.81055e-08	1.18184e-08	ATP2B4/FLNA/CACNA1C/EDNRA/SLC24A3/MYLK/ANO6/CAV1/CX3CL1/PRNP/ANXA2P2/ANXA6/ATP2A2/CACHD1/PLN/PDGFRB/TRPC1/DMD/ITGB3/TRPC4/PRKCB/PKD2/PKD1/FGF2/AHNAK/GAS6/ADRA1A/BCL2/GEM/SLC8A1/CACNA1H/JPH2/RGN/ANXA2/STAC/GSTM2/ITPR1/ATP1A2/P2RX1/PTGS2/CASQ2/ATP1B1/F2R/JPH4/STC1/CACNA2D1/EDNRB/ITPR3/CCL2/CCL21	50
BP	GO:0006939	smooth muscle contraction	23/813	113/18903	4.05405e-10	1.95818e-08	1.27821e-08	ATP2B4/EDNRA/ROCK2/KCNMA1/MYLK/MYH11/MYOCD/CAV1/SULF2/ACTA2/KIT/CNN1/ADRA1A/SMTN/SULF1/SLC8A1/ITGA2/ATP1A2/P2RX1/PTGS2/F2R/RGS2/EDNRB	23
BP	GO:0055002	striated muscle cell development	18/813	69/18903	4.59035e-10	2.1965e-08	1.43378e-08	FLNC/MYH11/LMOD1/FHOD3/TPM1/AKAP13/CFLAR/CSRP1/PGM5/PDGFRB/TMOD1/PDGFRA/MYL9/CFL2/ACTC1/ITGB1/LDB3/KRT19	18
BP	GO:0036293	response to decreased oxygen levels	40/813	309/18903	4.97315e-10	2.35764e-08	1.53896e-08	ACTN4/DDR2/TGFBR3/SMAD3/EDNRA/ROCK2/KCNMA1/PTGIS/MYOCD/CAV1/TGFBR2/EPAS1/NOTCH1/CFLAR/KCNMB1/ZFP36L1/PDLIM1/PAM/BCL2/MMP2/SFRP1/SLC8A1/ITGA2/TGFB3/MMP14/CRYAB/THBS1/ITPR1/VCAM1/TGFB2/PTGS2/ATP1B1/STC1/DDIT4/EGR1/CYBB/BMP7/KCNK3/FOS/NR4A2	40
BP	GO:0045765	regulation of angiogenesis	43/813	349/18903	5.35309e-10	2.51448e-08	1.64134e-08	ATP2B4/ROCK2/COL4A2/ITGA5/PTGIS/TGFBR2/PRKCA/ITGB3/SERPINF1/PRKCB/ETS1/CD40/ISL1/EMILIN1/FGF2/SPRY2/ADAMTS9/SFRP1/AMOT/HSPB6/SULF1/TNFAIP3/RHOB/HSPG2/FOXC1/THBS1/SPARC/SEMA3E/SEMA5A/DLL1/ADAMTS1/ENPP2/EPHA2/ITGB1/TGFB2/SFRP2/CEACAM1/THBS2/PROK1/SERPINE1/C3/CYBB/DCN	43
BP	GO:0052547	regulation of peptidase activity	51/813	459/18903	5.46907e-10	2.5456e-08	1.66165e-08	SMAD3/COL6A3/ROCK2/ANTXR1/TIMP2/TIMP3/CTSB/ITIH5/CAV1/LRP1/CFLAR/PRNP/SERPING1/IFI16/FBLN1/SERPINF1/A2M/WFDC1/GAS6/ROBO1/BIRC3/TP63/DLC1/SERPINB1/SPOCK3/CRYAB/THBS1/ANXA2/CPAMD8/FN1/SORL1/GSN/P2RX1/RARRES1/SFRP2/LAPTM5/PTGS2/TIMP1/WFDC2/CD44/F2R/SERPINE1/C3/SERPINB5/PCOLCE2/BST2/LTF/NR4A1/PI16/PI15/SERPINB11	51
BP	GO:0003015	heart process	36/813	261/18903	6.41761e-10	2.9602e-08	1.93228e-08	ATP2B4/FLNA/CACNA1C/EDNRA/CAV1/GJC1/EPAS1/GJA1/TPM1/PDE5A/AKAP13/ABCC9/ATP2A2/PLN/TRPC1/DMD/POPDC2/ISL1/ADRA1A/KCNJ8/DES/HSPB7/SLC8A1/CACNA1H/GSTM2/GSN/ACTC1/ATP1A2/TGFB2/CASQ2/ATP1B1/STC1/RGS2/CACNA2D1/EDNRB/ATP1A1	36
BP	GO:0060047	heart contraction	35/813	250/18903	7.39746e-10	3.36368e-08	2.19566e-08	ATP2B4/FLNA/CACNA1C/EDNRA/CAV1/GJC1/EPAS1/GJA1/TPM1/PDE5A/ABCC9/ATP2A2/PLN/TRPC1/DMD/POPDC2/ISL1/ADRA1A/KCNJ8/DES/HSPB7/SLC8A1/CACNA1H/GSTM2/GSN/ACTC1/ATP1A2/TGFB2/CASQ2/ATP1B1/STC1/RGS2/CACNA2D1/EDNRB/ATP1A1	35
BP	GO:0008016	regulation of heart contraction	32/813	214/18903	7.42374e-10	3.36368e-08	2.19566e-08	ATP2B4/FLNA/CACNA1C/EDNRA/CAV1/GJC1/EPAS1/GJA1/TPM1/PDE5A/ABCC9/ATP2A2/PLN/TRPC1/DMD/POPDC2/ISL1/ADRA1A/DES/HSPB7/SLC8A1/CACNA1H/GSTM2/ATP1A2/TGFB2/CASQ2/ATP1B1/STC1/RGS2/CACNA2D1/EDNRB/ATP1A1	32
BP	GO:0010466	negative regulation of peptidase activity	36/813	263/18903	7.94118e-10	3.53555e-08	2.30785e-08	COL6A3/TIMP2/TIMP3/CTSB/ITIH5/LRP1/PRNP/SERPING1/IFI16/SERPINF1/A2M/WFDC1/GAS6/BIRC3/SERPINB1/SPOCK3/CRYAB/THBS1/ANXA2/CPAMD8/SORL1/RARRES1/SFRP2/PTGS2/TIMP1/WFDC2/CD44/SERPINE1/C3/SERPINB5/BST2/LTF/NR4A1/PI16/PI15/SERPINB11	36
BP	GO:1903522	regulation of blood circulation	36/813	263/18903	7.94118e-10	3.53555e-08	2.30785e-08	ATP2B4/FLNA/CACNA1C/EDNRA/CAV1/GJC1/EPAS1/GJA1/TPM1/PDE5A/ABCC9/ATP2A2/PLN/TRPC1/DMD/POPDC2/ISL1/ADRA1A/DES/HSPB7/MMP2/SLC8A1/CACNA1H/GSTM2/ATP1A2/TGFB2/P2RX1/PTGS2/CASQ2/ATP1B1/F2R/STC1/RGS2/CACNA2D1/EDNRB/ATP1A1	36
BP	GO:1901888	regulation of cell junction assembly	31/813	204/18903	9.13169e-10	3.99715e-08	2.60916e-08	TLN1/VCL/FERMT2/SMAD3/CORO1C/ROCK2/DUSP3/CAV1/CLASP1/MACF1/EPHA3/NLGN3/MYCBP2/SFRP1/DLC1/MMP14/SNAI2/FLRT3/FAM107A/MEF2C/GPM6B/DLG5/THBS1/COL16A1/SDC4/GPC6/EPHA2/THBS2/DKK1/SLITRK6/CLDN1	31
BP	GO:0035051	cardiocyte differentiation	27/813	159/18903	9.13411e-10	3.99715e-08	2.60916e-08	TGFBR3/EDNRA/MYH11/FZD7/MYOCD/NOTCH1/FHOD3/AKAP13/FHL2/PDGFRB/PDGFRA/ISL1/SPRY1/ADRA1A/SLC8A1/MEF2C/DLL1/ACTC1/ASB2/VCAM1/ITGB1/TGFB2/DKK1/RGS2/BMP7/MESP1/PI16	27
BP	GO:0072012	glomerulus vasculature development	12/813	29/18903	9.76451e-10	4.23681e-08	2.7656e-08	EDNRA/NOTCH1/ANGPT1/CFLAR/ACTA2/PDGFRB/ITGB3/PDGFRA/TCF21/PDGFD/EGR1/BMP7	12
BP	GO:0051017	actin filament bundle assembly	27/813	160/18903	1.0548e-09	4.53831e-08	2.96241e-08	FLNA/ACTN1/FERMT2/CALD1/SMAD3/DPYSL3/SYNPO2/SORBS1/ROCK2/CX3CL1/LPAR1/TPM1/CLASP1/ZYX/PLS3/PDLIM1/SFRP1/DLC1/TGFB3/FAM107A/MET/PIK3R1/CGNL1/SDC4/SPIRE1/ID1/ELN	27
BP	GO:1902903	regulation of supramolecular fiber organization	45/813	384/18903	1.07661e-09	4.59355e-08	2.99846e-08	FLNA/SVIL/FERMT2/DAAM2/SMAD3/SPTAN1/SYNPO2/MAP1A/ROCK2/MYADM/LMOD1/CX3CL1/LPAR1/FHOD3/SPTBN1/TPM1/CLASP1/FCHSD2/CLIP3/AKAP13/ARHGEF2/MAP1B/KANK1/AEBP1/TMOD1/SLIT2/EFEMP2/EMILIN1/SFRP1/DLC1/TAOK1/TGFB3/CFL2/MET/CRYAB/PIK3R1/CGNL1/CLU/SEMA5A/GSN/SDC4/MID1/ID1/ELN/CCL21	45
BP	GO:0050900	leukocyte migration	46/813	398/18903	1.10039e-09	4.65619e-08	3.03935e-08	MSN/JAM3/ITGA9/MYH9/ANO6/CX3CL1/ROR2/ITGA3/ITGB3/SLIT2/ITGA1/CNN2/KIT/ITGA7/WNK1/SIRPA/EMILIN1/GAS6/CSF1R/MMP2/JAM2/ITGA2/MMP14/PIK3R1/PDGFD/THBS1/GATA3/IL33/ASB2/VCAM1/ITGB1/TGFB2/CD74/ANXA1/RARRES2/CH25H/SERPINE1/DUSP1/EDNRB/CD177/SELE/PTN/CCL2/CXCL17/CCL21/CXCL2	46
BP	GO:0010632	regulation of epithelial cell migration	38/813	292/18903	1.16326e-09	4.88187e-08	3.18666e-08	ATP2B4/CORO1C/ROCK2/TGFBR2/NOTCH1/ANGPT1/CLASP1/ITGA3/MACF1/FGFR1/PRKCA/ITGB3/SLIT2/SERPINF1/ETS1/CD40/FGF2/ADAMTS9/ITGA2/RHOB/NRP2/MET/MEF2C/THBS1/SPARC/FGF7/SEMA5A/GATA3/ENPP2/EPHA2/TGFB2/ANXA1/CEACAM1/PTGS2/STC1/JUN/DCN/PTN	38
BP	GO:0071774	response to fibroblast growth factor	23/813	120/18903	1.41101e-09	5.82612e-08	3.80303e-08	SULF2/FGFR1/IQGAP1/SPRY1/ZFP36L1/FGF2/SPRY2/SFRP1/SULF1/FLRT3/THBS1/FGF7/GATA3/ZFP36L2/HHIP/FGFR2/CD44/COL1A1/ZFP36/CCL2/NR4A1/EGR3/SCGB1A1	23
BP	GO:0090288	negative regulation of cellular response to growth factor stimulus	23/813	120/18903	1.41101e-09	5.82612e-08	3.80303e-08	ATP2B4/NOTCH1/SULF2/CFLAR/SLIT2/CHRDL1/SPRY1/FBN1/EMILIN1/FGF2/HTRA1/SPRY2/SFRP1/SULF1/THBS1/RBPMS2/GATA3/SORL1/SFRP2/DKK1/CHRDL2/DCN/DLX1	23
BP	GO:0006937	regulation of muscle contraction	28/813	174/18903	1.58646e-09	6.49815e-08	4.2417e-08	CACNA1C/KCNMA1/MYOCD/CAV1/TPM1/PDE5A/ANXA6/ATP2A2/PLN/DMD/KIT/CNN1/MYL9/ADRA1A/PPP1R12B/SLC8A1/ITGA2/GSTM2/ATP1A2/P2RX1/PTGS2/CASQ2/ATP1B1/F2R/STC1/RGS2/ATP1A1/NR4A1	28
BP	GO:0001706	endoderm formation	16/813	58/18903	1.73958e-09	7.06878e-08	4.61418e-08	COL4A2/ITGA5/COL6A1/ITGA7/COL5A1/MMP2/LAMB1/MMP14/FN1/DUSP5/COL8A1/LAMB3/DKK1/DUSP1/COL5A2/MESP1	16
BP	GO:0007519	skeletal muscle tissue development	27/813	164/18903	1.85267e-09	7.41069e-08	4.83736e-08	SVIL/CNTNAP1/MYOCD/CAV1/NOTCH1/CFLAR/HLF/DMD/CAV2/ITGA7/POPDC2/HOXD10/BCL2/TCF21/CFL2/MEF2C/DLL1/ASB2/BCL9L/ELN/KLF5/EGR1/BTG2/EGR2/FOS/NR4A1/ATF3	27
BP	GO:0061572	actin filament bundle organization	27/813	164/18903	1.85267e-09	7.41069e-08	4.83736e-08	FLNA/ACTN1/FERMT2/CALD1/SMAD3/DPYSL3/SYNPO2/SORBS1/ROCK2/CX3CL1/LPAR1/TPM1/CLASP1/ZYX/PLS3/PDLIM1/SFRP1/DLC1/TGFB3/FAM107A/MET/PIK3R1/CGNL1/SDC4/SPIRE1/ID1/ELN	27
BP	GO:0061564	axon development	52/813	490/18903	1.87295e-09	7.43372e-08	4.85239e-08	VCL/FLNA/PALLD/CNTNAP1/EDNRA/MAP1A/NEXN/GLI3/NOTCH1/TNC/BOC/DPYSL2/MAP1B/LAMB2/MACF1/NFASC/SLIT2/TSPAN2/EPHA3/ISL1/UNC5B/NLGN3/ROBO1/MYCBP2/CSF1R/SLIT3/BCL2/MMP2/NRP2/FLRT3/SEMA3E/FN1/NCAM1/SEMA5A/GATA3/LAMA2/EPHA2/ITGB1/CNTN1/CDH11/FGFR2/S100A6/SLITRK6/SEMA3D/NEFH/EPHB6/JUN/CRABP2/BMP7/EGR2/PTN/NR4A2	52
BP	GO:0030324	lung development	29/813	187/18903	1.96642e-09	7.74467e-08	5.05537e-08	GLI3/HEG1/MYOCD/TGFBR2/EPAS1/NOTCH1/CRISPLD2/ITGA3/PDPN/PDGFRB/FOXF1/IGFBP5/ALDH1A2/PKD1/PDGFRA/SPRY1/PGR/FGF2/SPRY2/TCF21/TGFB3/MMP14/DLG5/FGF7/HHIP/COL3A1/FGFR2/ITGB6/ERRFI1	29
BP	GO:0060538	skeletal muscle organ development	28/813	176/18903	2.06949e-09	8.08837e-08	5.27973e-08	SVIL/CNTNAP1/MYOCD/CAV1/NOTCH1/CFLAR/HLF/DMD/CAV2/ITGA7/POPDC2/HOXD10/DES/BCL2/TCF21/CFL2/MEF2C/DLL1/ASB2/BCL9L/ELN/KLF5/EGR1/BTG2/EGR2/FOS/NR4A1/ATF3	28
BP	GO:0009612	response to mechanical stimulus	31/813	211/18903	2.12182e-09	8.23009e-08	5.37223e-08	DDR2/TGFBR2/MAP1B/XPC/DMD/ITGB3/MEIS2/CNN2/KIT/PKD2/PKD1/CD40/FGF2/MMP2/SLC8A1/ITGA2/MMP14/THBS1/IL33/GSN/ATP1A2/PTGS2/KRT5/SLITRK6/COL1A1/HPN/BTG2/JUN/PTN/FOSB/FOS	31
BP	GO:0002683	negative regulation of immune system process	49/813	449/18903	2.19893e-09	8.46504e-08	5.5256e-08	IRAK3/GLI3/DUSP3/PLCL2/AXL/CX3CL1/ANGPT1/PDE5A/PRNP/SERPING1/IFI16/SYT11/FOXF1/SLIT2/A2M/CNN2/INPP5D/FBN1/EMILIN1/AHR/SFRP1/GBP1/TNFAIP3/TGFB3/ELF1/SNAI2/PIK3R1/FGL2/DLG5/THBS1/HLA-E/IL33/DLL1/SDC4/HLA-DOA/IL7R/TGFB2/COL3A1/CD74/ANXA1/CEACAM1/LAPTM5/DUSP1/VTCN1/BST2/LTF/CCL2/CCL21/SCGB1A1	49
BP	GO:0044344	cellular response to fibroblast growth factor stimulus	22/813	114/18903	2.80422e-09	1.07146e-07	6.99402e-08	SULF2/FGFR1/IQGAP1/SPRY1/ZFP36L1/FGF2/SPRY2/SFRP1/SULF1/FLRT3/THBS1/FGF7/GATA3/ZFP36L2/HHIP/FGFR2/CD44/COL1A1/ZFP36/CCL2/NR4A1/EGR3	22
BP	GO:0033674	positive regulation of kinase activity	52/813	496/18903	2.85721e-09	1.08362e-07	7.07341e-08	ATP2B4/DDR2/FERMT2/AXL/TGFBR2/ANGPT1/ROR2/PDGFC/PDE5A/AKAP13/CCND2/GPRC5B/PRNP/FGFR1/PDGFRB/ROR1/ITGB3/KIT/EPHA3/PKD2/WNK1/LMO4/PKD1/AFAP1L2/IQGAP1/PDGFRA/CD40/FGF2/GAS6/ROBO1/CSF1R/SPRY2/ADRA1A/DUSP19/TAOK1/MET/MEF2C/PDGFD/THBS1/CLU/SDC4/EPHA2/TGFB2/IL18/CD74/IRS1/FGFR2/DKK1/EGR1/EPHB6/LTF/CCL21	52
BP	GO:0030323	respiratory tube development	29/813	191/18903	3.2443e-09	1.22138e-07	7.97265e-08	GLI3/HEG1/MYOCD/TGFBR2/EPAS1/NOTCH1/CRISPLD2/ITGA3/PDPN/PDGFRB/FOXF1/IGFBP5/ALDH1A2/PKD1/PDGFRA/SPRY1/PGR/FGF2/SPRY2/TCF21/TGFB3/MMP14/DLG5/FGF7/HHIP/COL3A1/FGFR2/ITGB6/ERRFI1	29
BP	GO:0003206	cardiac chamber morphogenesis	23/813	126/18903	3.80545e-09	1.42218e-07	9.28337e-08	TGFBR3/EDNRA/HEG1/TGFBR2/NOTCH1/TPM1/PARVA/FHL2/FOXF1/SLIT2/ISL1/ROBO1/SLIT3/NRP2/MEF2C/FOXC1/GATA3/ADAMTS1/TGFB2/SFRP2/FGFR2/BMP7/MESP1	23
BP	GO:0060326	cell chemotaxis	39/813	319/18903	4.2809e-09	1.58828e-07	1.03676e-07	JAM3/ITGA9/ANO6/CX3CL1/LPAR1/NOTCH1/PARVA/FGFR1/PDGFRB/SLIT2/ITGA1/KIT/WNK1/PDGFRA/FGF2/GAS6/CSF1R/MMP2/MET/PDGFD/THBS1/SEMA5A/VCAM1/EPHA2/TGFB2/CD74/ANXA1/RARRES2/CH25H/SERPINE1/DUSP1/EDNRB/PTN/CCL2/CXCL17/CCL21/NR4A1/EGR3/CXCL2	39
BP	GO:0048608	reproductive structure development	38/813	306/18903	4.38022e-09	1.61343e-07	1.05318e-07	MAMLD1/GLI3/MYOCD/AXL/NOTCH1/ROR2/TNC/PDGFRB/SLIT2/SERPINF1/A2M/KIT/PKD1/PDGFRA/PGR/SLIT3/BCL2/TP63/MMP2/SFRP1/SULF1/SRD5A2/TCF21/MMP14/FOXC1/FST/GATA3/HOXD13/ADAMTS1/TGFB2/ANXA1/SFRP2/TIPARP/ID4/FGFR2/C3/SERPINB5/BMP7	38
BP	GO:0060249	anatomical structure homeostasis	40/813	333/18903	4.51692e-09	1.6519e-07	1.07829e-07	VCL/JAM3/MAP1A/CAV1/CX3CL1/EPAS1/NOTCH1/ANGPT1/GJA1/ATP2A2/PRKCA/PLN/DMD/ITGB3/INPP5D/LDB2/CSF1R/BCL2/JAM2/TNFAIP3/TAOK1/LAMC1/CFL2/FOXC1/CDH3/PDK4/LAMA2/ITGB1/P2RX1/COL3A1/PROM1/TMEM119/PTGS2/ITGB6/F2R/NELL2/LTF/CLDN1/PIGR/TFF3	40
BP	GO:0043542	endothelial cell migration	36/813	281/18903	4.86964e-09	1.76827e-07	1.15424e-07	ATP2B4/MYH9/ROCK2/NOTCH1/ANGPT1/FGFR1/PRKCA/ITGB3/SLIT2/SERPINF1/ETS1/CD40/FGF2/ROBO1/ADAMTS9/AMOT/RHOB/NRP2/SNAI2/MET/MEF2C/THBS1/SPARC/SEMA5A/GATA3/EPHA2/ITGB1/ANXA1/CEACAM1/ID1/PTGS2/STC1/DCN/PTN/NR4A1/EGR3	36
BP	GO:0061458	reproductive system development	38/813	310/18903	6.28958e-09	2.25237e-07	1.47025e-07	MAMLD1/GLI3/MYOCD/AXL/NOTCH1/ROR2/TNC/PDGFRB/SLIT2/SERPINF1/A2M/KIT/PKD1/PDGFRA/PGR/SLIT3/BCL2/TP63/MMP2/SFRP1/SULF1/SRD5A2/TCF21/MMP14/FOXC1/FST/GATA3/HOXD13/ADAMTS1/TGFB2/ANXA1/SFRP2/TIPARP/ID4/FGFR2/C3/SERPINB5/BMP7	38
BP	GO:0048568	embryonic organ development	48/813	449/18903	6.29081e-09	2.25237e-07	1.47025e-07	SMAD3/EDNRA/GLI3/TGFBR2/EPAS1/NOTCH1/PBX1/PRRX1/PDGFC/MED12/EFEMP1/FOXF1/ITGA8/A2M/KIT/PKD2/HOXD10/ALDH1A2/PKD1/PDGFRA/FBN1/ZFP36L1/SPRY2/NES/RSPO3/TCF21/TGFB3/MMP14/MEF2C/FOXC1/RBPMS2/ZEB1/GATA3/DLL1/ASB2/EPHA2/TGFB2/ID3/RARRES2/FGFR2/SLITRK6/VANGL2/SOCS3/HPN/BMP7/KRT19/MESP1/JUNB	48
BP	GO:0030199	collagen fibril organization	16/813	64/18903	8.34406e-09	2.96678e-07	1.93658e-07	DDR2/AEBP1/EFEMP2/COL5A1/COL14A1/EMILIN1/FOXC1/ANXA2/COL1A2/TGFB2/COL3A1/SFRP2/DPT/COL1A1/COL5A2/LUM	16
BP	GO:0048333	mesodermal cell differentiation	12/813	34/18903	8.45717e-09	2.97795e-07	1.94387e-07	GJA1/ITGA3/ITGB3/FOXF1/ITGA8/ITGB4/ITGA2/ITGB1/SFRP2/FGFR2/DKK1/MESP1	12
BP	GO:0055119	relaxation of cardiac muscle	9/813	17/18903	8.58719e-09	2.97795e-07	1.94387e-07	PDE5A/PLN/SLC8A1/GSTM2/GSN/ATP1A2/ATP1B1/RGS2/ATP1A1	9
BP	GO:0061448	connective tissue development	35/813	274/18903	8.60145e-09	2.97795e-07	1.94387e-07	SH3PXD2B/SMAD3/GLI3/TGFBR2/NOTCH1/PRRX1/ZNF516/SULF2/CFLAR/ACTA2/ANXA6/PDGFRB/ITGB3/EFEMP1/PKD1/COL5A1/FGF2/SULF1/SNAI2/MEF2C/TGFBI/PDGFD/ZEB1/SORL1/OGN/COL3A1/SFRP2/ID4/TIMP1/CD44/STC1/EGR1/COL1A1/CHRDL2/BMP7	35
BP	GO:0051384	response to glucocorticoid	24/813	142/18903	8.60813e-09	2.97795e-07	1.94387e-07	CFLAR/SLIT2/SERPINF1/A2M/ISL1/ZFP36L1/PAM/SLIT3/BCL2/FAM107A/FBXO32/ZFP36L2/ANXA1/PTGS2/MAOB/STC1/DDIT4/ZFP36/ERRFI1/PTGDS/FOSB/FOS/SCGB1A1/CLDN1	24
BP	GO:0045446	endothelial cell differentiation	22/813	121/18903	8.94334e-09	3.07315e-07	2.00601e-07	VCL/MSN/EDNRA/ROCK2/MYADM/HEG1/NOTCH1/PDPN/COL15A1/CLIC4/MET/GSTM3/ZEB1/S1PR3/DLL1/APOLD1/CEACAM1/ID1/STC1/EDNRB/MESP1/CLDN1	22
BP	GO:0060512	prostate gland morphogenesis	11/813	28/18903	9.55801e-09	3.26247e-07	2.12959e-07	NOTCH1/TNC/TP63/MMP2/SFRP1/SULF1/HOXD13/ID4/FGFR2/SERPINB5/BMP7	11
BP	GO:0007596	blood coagulation	31/813	225/18903	1.01947e-08	3.45674e-07	2.2564e-07	TLN1/VCL/FLNA/MYH9/ANO6/CAV1/AXL/CSRP1/PRKCA/PDPN/SERPING1/ITGB3/FBLN1/PDGFRA/CD40/EMILIN1/GAS6/MYL9/ITGA2/C1QTNF1/THBS1/ANXA2/FN1/VWF/PAPSS2/P2RX1/COL3A1/CEACAM1/MMRN1/F2R/SERPINE1	31
BP	GO:0007565	female pregnancy	28/813	189/18903	1.05421e-08	3.55101e-07	2.31794e-07	ITGA5/CTSB/STOX2/TGFBR2/GJA1/SYDE1/ITGA3/ITGB3/FBLN1/IGFBP5/PGR/PAM/BCL2/MMP2/ITGB4/ITGA2/ACSL4/TGFB3/COL16A1/PTGS2/TIMP1/STC1/RGS2/PTN/FOSB/FOS/SCGB1A1/JUNB	28
BP	GO:0035987	endodermal cell differentiation	14/813	49/18903	1.10095e-08	3.6603e-07	2.38928e-07	COL4A2/ITGA5/COL6A1/ITGA7/COL5A1/MMP2/LAMB1/MMP14/FN1/COL8A1/LAMB3/DKK1/COL5A2/MESP1	14
BP	GO:0048546	digestive tract morphogenesis	14/813	49/18903	1.10095e-08	3.6603e-07	2.38928e-07	SMAD3/GLI3/NOTCH1/FOXF1/PDGFRA/DACT1/BCL2/TP63/SFRP1/TCF21/RBPMS2/HOXD13/SFRP2/FGFR2	14
BP	GO:0003205	cardiac chamber development	26/813	167/18903	1.23438e-08	4.07744e-07	2.66157e-07	TGFBR3/EDNRA/LUZP1/HEG1/MYOCD/TGFBR2/NOTCH1/TPM1/PARVA/FHL2/FOXF1/SLIT2/LMO4/ISL1/ROBO1/SLIT3/NRP2/MEF2C/FOXC1/GATA3/ADAMTS1/TGFB2/SFRP2/FGFR2/BMP7/MESP1	26
BP	GO:0071604	transforming growth factor beta production	13/813	42/18903	1.256e-08	4.12226e-07	2.69083e-07	SMAD3/CX3CL1/LTBP1/CDH3/THBS1/FN1/TGFB2/COL3A1/LAPTM4B/PTGS2/ITGB6/FERMT1/LUM	13
BP	GO:0010812	negative regulation of cell-substrate adhesion	16/813	66/18903	1.34791e-08	4.39572e-07	2.86933e-07	ACTN4/CORO1C/FZD7/CX3CL1/NOTCH1/KANK1/FBLN1/GBP1/DLC1/MMP14/FAM107A/PIK3R1/THBS1/SEMA3E/SERPINE1/COL1A1	16
BP	GO:0070252	actin-mediated cell contraction	20/813	104/18903	1.56292e-08	5.06466e-07	3.30598e-07	FLNA/CACNA1C/FRMD6/CAV1/GJC1/GJA1/TPM1/ACTA2/ABCC9/PARVA/ATP2A2/PDPN/PLN/KCNJ8/GSN/ACTC1/ATP1A2/STC1/CACNA2D1/ATP1A1	20
BP	GO:0050878	regulation of body fluid levels	43/813	390/18903	1.58814e-08	5.11402e-07	3.3382e-07	TLN1/VCL/FLNA/MYH9/HEG1/ANO6/ANO1/CAV1/AXL/CSRP1/PRKCA/PDPN/SERPING1/ITGB3/FBLN1/WNK1/PDGFRA/CD40/EMILIN1/GAS6/MYL9/PAM/TP63/ITGA2/C1QTNF1/MET/THBS1/ANXA2/FN1/VWF/SCNN1A/PAPSS2/P2RX1/IL18/COL3A1/CEACAM1/MMRN1/CFTR/F2R/SERPINE1/EDNRB/SCNN1G/CLDN1	43
BP	GO:0016049	cell growth	50/813	493/18903	1.7234e-08	5.45218e-07	3.55894e-07	VCL/SMAD3/EDNRA/MYOCD/TGFBR2/GJA1/TNC/FHL1/AKAP13/DPYSL2/MAP1B/LAMB2/DCBLD2/MACF1/LTBP4/FBLN5/SLIT2/IGFBP5/IGFBP4/IQGAP1/WFDC1/NLGN3/ADRA1A/SLIT3/BCL2/SFRP1/RERG/MMP14/NRP2/FLRT3/FAM107A/CRYAB/SEMA3E/FN1/SEMA5A/MEG3/DACT3/ITGB1/TGFB2/SFRP2/CEACAM1/SEMA3D/RGS2/IGFBP3/HPN/KRT17/SGK1/CRABP2/BST2/PI16	50
BP	GO:0050817	coagulation	31/813	230/18903	1.7251e-08	5.45218e-07	3.55894e-07	TLN1/VCL/FLNA/MYH9/ANO6/CAV1/AXL/CSRP1/PRKCA/PDPN/SERPING1/ITGB3/FBLN1/PDGFRA/CD40/EMILIN1/GAS6/MYL9/ITGA2/C1QTNF1/THBS1/ANXA2/FN1/VWF/PAPSS2/P2RX1/COL3A1/CEACAM1/MMRN1/F2R/SERPINE1	31
BP	GO:0050920	regulation of chemotaxis	31/813	230/18903	1.7251e-08	5.45218e-07	3.55894e-07	JAM3/SMAD3/DUSP3/ANO6/LPAR1/NOTCH1/FGFR1/PDGFRB/SLIT2/WNK1/PDGFRA/FGF2/GAS6/ROBO1/MYCBP2/CSF1R/ITGA2/MET/PDGFD/THBS1/SEMA3E/SEMA5A/CD74/RARRES2/SERPINE1/DUSP1/SEMA3D/PTN/CCL2/CXCL17/CCL21	31
BP	GO:0006875	cellular metal ion homeostasis	45/813	420/18903	1.76235e-08	5.53572e-07	3.61347e-07	ATP2B4/FLNA/CACNA1C/EDNRA/KCNMA1/HEPH/SLC24A3/CAV1/CX3CL1/PRNP/ANXA6/ATP2A2/PLN/TRPC1/DMD/ITGB3/CAV2/TRPC4/PRKCB/PKD2/CD40/FGF2/BCL2/SLC8A1/JPH2/RGN/SCNN1A/GSTM2/ITPR1/ATP1A2/P2RX1/TGM2/CASQ2/ATP1B1/CYBRD1/F2R/JPH4/STC1/ITPR3/ATP1A1/SCNN1G/CCL21/CP/LCN2/BOLA2	45
BP	GO:0014909	smooth muscle cell migration	19/813	95/18903	1.8238e-08	5.69382e-07	3.71667e-07	DDR2/MYOCD/LRP1/LPAR1/TPM1/PARVA/PDGFRB/ITGB3/SLIT2/IGFBP5/BCL2/ITGA2/MEF2C/PDGFD/SORL1/ADAMTS1/SERPINE1/IGFBP3/NR4A3	19
BP	GO:0030111	regulation of Wnt signaling pathway	39/813	336/18903	1.83495e-08	5.69391e-07	3.71673e-07	DAAM2/SMAD3/GLI3/FZD7/TBL1X/CAV1/LRP1/NOTCH1/SULF2/DKK3/ITGA3/GPRC5B/KANK1/MACF1/WNK1/IGFBP4/ISL1/ZEB2/FGF2/ZRANB1/TCF7L1/DACT1/SFRP1/RSPO3/SULF1/TNFAIP3/SNAI2/CDH3/SEMA5A/DACT3/SFRP2/FGFR2/DKK1/EGR1/COL1A1/FERMT1/WIF1/IGFBP6/MESP1	39
BP	GO:0043434	response to peptide hormone	45/813	421/18903	1.89399e-08	5.8417e-07	3.8132e-07	DDR2/TGFBR3/EDNRA/SORBS1/ROCK2/RAB31/CAV1/LPIN1/CFLAR/MAP1B/KANK1/ITGB3/CAV2/PRKCB/IGFBP5/FBN1/ZFP36L1/VPS13C/SRD5A2/PIK3R1/PDK4/SCNN1A/SORL1/DENND4C/COL3A1/ANXA1/CEACAM1/IRS1/PTGS2/TIMP1/RARRES2/SOCS3/EGR1/CYBB/COL1A1/BTG2/EDNRB/ERRFI1/BMP7/EGR2/SCNN1G/FOS/NR4A3/NR4A2/NR4A1	45
BP	GO:0007599	hemostasis	31/813	231/18903	1.91256e-08	5.86366e-07	3.82753e-07	TLN1/VCL/FLNA/MYH9/ANO6/CAV1/AXL/CSRP1/PRKCA/PDPN/SERPING1/ITGB3/FBLN1/PDGFRA/CD40/EMILIN1/GAS6/MYL9/ITGA2/C1QTNF1/THBS1/ANXA2/FN1/VWF/PAPSS2/P2RX1/COL3A1/CEACAM1/MMRN1/F2R/SERPINE1	31
BP	GO:0030850	prostate gland development	14/813	51/18903	1.94539e-08	5.92881e-07	3.87006e-07	GLI3/NOTCH1/TNC/SERPINF1/TP63/MMP2/SFRP1/SULF1/HOXD13/ANXA1/ID4/FGFR2/SERPINB5/BMP7	14
BP	GO:1904062	regulation of cation transmembrane transport	43/813	394/18903	2.14399e-08	6.49539e-07	4.2399e-07	ATP2B4/FLNA/ACTN4/CACNA1C/EDNRA/SLMAP/ANO6/CAV1/STOM/CX3CL1/FHL1/PRNP/ABCC9/KCNMB1/PLN/TRPC1/DMD/ITGB3/PKD2/WNK1/KCNAB1/AHNAK/NLGN3/FXYD6/BCL2/GEM/SLC8A1/JPH2/RGN/MEF2C/STAC/GSTM2/ATP1A2/ITGB1/P2RX1/CASQ2/ATP1B1/F2R/JPH4/RGS2/CACNA2D1/KCNK3/CCL2	43
BP	GO:0006874	cellular calcium ion homeostasis	35/813	284/18903	2.17605e-08	6.54415e-07	4.27172e-07	ATP2B4/FLNA/CACNA1C/EDNRA/SLC24A3/CAV1/CX3CL1/ANXA6/ATP2A2/PLN/TRPC1/DMD/ITGB3/CAV2/TRPC4/PRKCB/PKD2/CD40/FGF2/BCL2/SLC8A1/JPH2/RGN/GSTM2/ITPR1/ATP1A2/P2RX1/TGM2/CASQ2/ATP1B1/F2R/JPH4/STC1/ITPR3/CCL21	35
BP	GO:0010959	regulation of metal ion transport	45/813	423/18903	2.18564e-08	6.54415e-07	4.27172e-07	ATP2B4/FLNA/ACTN4/CACNA1C/SLMAP/MYLK/ANO6/CAV1/STOM/CX3CL1/FHL1/PRNP/ABCC9/KCNMB1/PLN/PDGFRB/TRPC1/DMD/ITGB3/PKD2/WNK1/KCNAB1/AHNAK/FXYD6/BCL2/GEM/SLC8A1/JPH2/RGN/STAC/GSTM2/ATP1A2/ITGB1/CNTN1/P2RX1/PTGS2/CASQ2/ATP1B1/F2R/JPH4/STC1/CACNA2D1/ATP1A1/KCNK3/CCL2	45
BP	GO:0007409	axonogenesis	46/813	438/18903	2.25878e-08	6.72381e-07	4.389e-07	VCL/PALLD/CNTNAP1/EDNRA/MAP1A/NEXN/GLI3/NOTCH1/BOC/DPYSL2/MAP1B/LAMB2/MACF1/NFASC/SLIT2/EPHA3/ISL1/UNC5B/NLGN3/ROBO1/MYCBP2/CSF1R/SLIT3/BCL2/NRP2/FLRT3/SEMA3E/FN1/NCAM1/SEMA5A/GATA3/LAMA2/EPHA2/ITGB1/CNTN1/CDH11/FGFR2/S100A6/SLITRK6/SEMA3D/NEFH/EPHB6/CRABP2/BMP7/EGR2/NR4A2	46
BP	GO:0001649	osteoblast differentiation	32/813	246/18903	2.41176e-08	7.11075e-07	4.64158e-07	DDR2/FERMT2/SMAD3/GLI3/NOTCH1/TNC/COL6A1/FHL2/MRC2/IGFBP5/FGF2/TP63/SFRP1/SMOC1/SNAI2/MEF2C/PDLIM7/EPHA2/SFRP2/TMEM119/ID3/ID4/FGFR2/IFITM1/NELL1/VCAN/COL1A1/IGFBP3/RORB/BMP7/LTF/JUNB	32
BP	GO:0022604	regulation of cell morphogenesis	37/813	312/18903	2.41654e-08	7.11075e-07	4.64158e-07	FLNA/ACTN4/MSN/FERMT2/MYH9/CORO1C/MYADM/LPAR1/TPM1/KANK1/RND3/PARVA/MACF1/PDPN/ITGB3/FBLN1/FGD5/KIT/ITGA7/MYO9A/ZRANB1/CSF1R/GBP1/DLC1/RHOB/SPARC/SEMA3E/LIMS2/FN1/ENPP2/COCH/ANXA1/BCL9L/CD44/OLFM4/HPN/CCL2	37
BP	GO:0014910	regulation of smooth muscle cell migration	18/813	87/18903	2.47227e-08	7.23315e-07	4.72148e-07	DDR2/MYOCD/LRP1/LPAR1/TPM1/PDGFRB/ITGB3/SLIT2/IGFBP5/BCL2/ITGA2/MEF2C/PDGFD/SORL1/ADAMTS1/SERPINE1/IGFBP3/NR4A3	18
BP	GO:0044703	multi-organism reproductive process	29/813	209/18903	2.59126e-08	7.52128e-07	4.90955e-07	ITGA5/CTSB/STOX2/TGFBR2/GJA1/SYDE1/ITGA3/ITGB3/FBLN1/IGFBP5/PGR/PAM/BCL2/MMP2/ITGB4/ITGA2/ACSL4/TGFB3/COL16A1/P2RX1/PTGS2/TIMP1/STC1/RGS2/PTN/FOSB/FOS/SCGB1A1/JUNB	29
BP	GO:1903844	regulation of cellular response to transforming growth factor beta stimulus	24/813	150/18903	2.60013e-08	7.52128e-07	4.90955e-07	TGFBR3/SMAD3/MYOCD/CAV1/CFLAR/DKK3/ITGA3/LTBP4/CAV2/ITGA8/TGFB1I1/SPRY1/ZEB2/FBN1/EMILIN1/HTRA1/SPRY2/LTBP1/TGFB3/THBS1/ZEB1/BCL9L/FERMT1/DLX1	24
BP	GO:0003158	endothelium development	23/813	139/18903	2.65035e-08	7.62348e-07	4.97626e-07	VCL/MSN/EDNRA/ROCK2/MYADM/HEG1/NOTCH1/PDPN/COL15A1/CLIC4/RHOB/MET/GSTM3/ZEB1/S1PR3/DLL1/APOLD1/CEACAM1/ID1/STC1/EDNRB/MESP1/CLDN1	23
BP	GO:2000027	regulation of animal organ morphogenesis	22/813	129/18903	3.01974e-08	8.63741e-07	5.63811e-07	PRICKLE2/FZD7/ROR2/MED12/ROR1/SPRY1/NTN4/FGF2/ROBO1/DACT1/SFRP1/RSPO3/SULF1/SNAI2/FGF7/GATA3/GPC6/SFRP2/DKK1/VANGL2/BMP7/MESP1	22
BP	GO:0060048	cardiac muscle contraction	23/813	140/18903	3.04476e-08	8.63741e-07	5.63811e-07	FLNA/CACNA1C/CAV1/GJC1/GJA1/TPM1/PDE5A/ABCC9/ATP2A2/PLN/DMD/ADRA1A/KCNJ8/SLC8A1/GSTM2/GSN/ATP1A2/CASQ2/ATP1B1/STC1/RGS2/CACNA2D1/ATP1A1	23
BP	GO:0014812	muscle cell migration	20/813	108/18903	3.05346e-08	8.63741e-07	5.63811e-07	DDR2/MYOCD/LRP1/LPAR1/TPM1/PARVA/PDGFRB/ITGB3/SLIT2/IGFBP5/BCL2/ITGA2/MEF2C/PDGFD/SORL1/ADAMTS1/ANXA1/SERPINE1/IGFBP3/NR4A3	20
BP	GO:0048661	positive regulation of smooth muscle cell proliferation	19/813	98/18903	3.10614e-08	8.73816e-07	5.70388e-07	DDR2/CX3CL1/TGFBR2/GJA1/PDGFRB/ITGB3/IGFBP5/FGF2/MMP2/ITGA2/PDGFD/THBS1/RBPMS2/ADAMTS1/IL18/PTGS2/FGFR2/JUN/NR4A3	19
BP	GO:0060541	respiratory system development	29/813	211/18903	3.21168e-08	8.98567e-07	5.86544e-07	GLI3/HEG1/MYOCD/TGFBR2/EPAS1/NOTCH1/CRISPLD2/ITGA3/PDPN/PDGFRB/FOXF1/IGFBP5/ALDH1A2/PKD1/PDGFRA/SPRY1/PGR/FGF2/SPRY2/TCF21/TGFB3/MMP14/DLG5/FGF7/HHIP/COL3A1/FGFR2/ITGB6/ERRFI1	29
BP	GO:0034764	positive regulation of transmembrane transport	31/813	237/18903	3.50288e-08	9.74714e-07	6.36249e-07	FLNA/ACTN4/EDNRA/SORBS1/ANO6/CAV1/CX3CL1/CLIP3/KCNMB1/TRPC1/DMD/PKD2/WNK1/NLGN3/JPH2/RGN/PIK3R1/STAC/ABCB1/GSTM2/ITGB1/P2RX1/IRS1/ATP1B1/CFTR/F2R/C3/CACNA2D1/KCNK3/CCL2/NR4A3	31
BP	GO:0030856	regulation of epithelial cell differentiation	25/813	164/18903	3.6143e-08	1.00028e-06	6.52938e-07	VCL/ROCK2/CAV1/NOTCH1/SPRY1/ZFP36L1/FGF2/NCOA3/SPRY2/TP63/FOXC1/FST/ZEB1/S1PR3/GATA3/DLL1/PROM1/APOLD1/CEACAM1/ID1/SERPINE1/ZFP36/ERRFI1/BMP7/MESP1	25
BP	GO:0014068	positive regulation of phosphatidylinositol 3-kinase signaling	17/813	80/18903	3.96916e-08	1.09259e-06	7.13191e-07	ANGPT1/ROR2/PDGFC/FGFR1/PDGFRB/ROR1/KIT/PDGFRA/UNC5B/FGF2/PDGFD/SEMA3E/FN1/TGFB2/IL18/F2R/DCN	17
BP	GO:0009410	response to xenobiotic stimulus	45/813	432/18903	4.10692e-08	1.12446e-06	7.33998e-07	ACACB/CBX7/TGFBR2/ITGA3/PRNP/MAP1B/XPC/ITGB3/PDE4A/AOX1/GAS6/ADRA1A/PAM/BCL2/AHR/MMP2/ENO2/SFRP1/GSTP1/SRD5A2/SLC8A1/ITGA2/MEF2C/SLCO2B1/CDH3/GSTM3/THBS1/GATA3/ABCB1/GSTM2/FMO2/TGFB2/SFRP2/PTGS2/CYP3A5/MAOB/CYBB/COL1A1/JUN/ATP1A1/KCNK3/FOSB/FOS/SCGB1A1/GSTM1	45
BP	GO:0010951	negative regulation of endopeptidase activity	32/813	252/18903	4.29841e-08	1.17063e-06	7.64135e-07	COL6A3/TIMP2/TIMP3/ITIH5/PRNP/SERPING1/IFI16/SERPINF1/A2M/WFDC1/GAS6/BIRC3/SERPINB1/SPOCK3/CRYAB/THBS1/ANXA2/CPAMD8/SORL1/RARRES1/SFRP2/PTGS2/TIMP1/WFDC2/CD44/SERPINE1/C3/SERPINB5/BST2/LTF/NR4A1/SERPINB11	32
BP	GO:0006979	response to oxidative stress	45/813	434/18903	4.71077e-08	1.27615e-06	8.3301e-07	DDR2/EDNRA/NFE2L1/AXL/SCARA3/EPAS1/RBPMS/TPM1/PRNP/ATP2A2/MSRB3/PDGFRB/FBLN5/PKD2/SIRPA/PDGFRA/PDLIM1/ACOX2/BCL2/MMP2/GSTP1/SLC8A1/TNFAIP3/RHOB/MMP14/GPX3/PTGS1/NCOA7/MET/CRYAB/PDGFD/ETV5/GPX8/ANXA1/DUOX1/PTGS2/COL1A1/GPX2/JUN/BMP7/PAGE4/FOS/NR4A3/NR4A2/SCGB1A1	45
BP	GO:0071634	regulation of transforming growth factor beta production	12/813	39/18903	4.94509e-08	1.33257e-06	8.69843e-07	SMAD3/CX3CL1/LTBP1/CDH3/THBS1/FN1/TGFB2/LAPTM4B/PTGS2/ITGB6/FERMT1/LUM	12
BP	GO:0030177	positive regulation of Wnt signaling pathway	23/813	144/18903	5.2312e-08	1.40229e-06	9.15352e-07	DAAM2/SMAD3/TBL1X/CAV1/SULF2/GPRC5B/KANK1/MACF1/WNK1/ZEB2/FGF2/ZRANB1/DACT1/SFRP1/RSPO3/SULF1/TNFAIP3/CDH3/SEMA5A/SFRP2/FGFR2/DKK1/COL1A1	23
BP	GO:0003179	heart valve morphogenesis	14/813	55/18903	5.58204e-08	1.4732e-06	9.61638e-07	ROCK2/DCHS1/TGFBR2/NOTCH1/SLIT2/EMILIN1/ROBO1/SLIT3/ADAMTS9/SNAI2/MEF2C/GATA3/TGFB2/ELN	14
BP	GO:0010761	fibroblast migration	14/813	55/18903	5.58204e-08	1.4732e-06	9.61638e-07	TNS1/DDR2/CORO1C/ACTA2/ITGB3/IQGAP1/PDLIM1/FGF2/SLC8A1/CD248/AKAP12/THBS1/SDC4/ITGB1	14
BP	GO:0072132	mesenchyme morphogenesis	14/813	55/18903	5.58204e-08	1.4732e-06	9.61638e-07	SMAD3/DCHS1/TGFBR2/NOTCH1/ACTA2/FOXF1/ISL1/ROBO1/ACTG2/SNAI2/FOXC1/ACTC1/TGFB2/BMP7	14
BP	GO:0060740	prostate gland epithelium morphogenesis	10/813	26/18903	5.8149e-08	1.52678e-06	9.96616e-07	NOTCH1/TNC/TP63/MMP2/SFRP1/SULF1/HOXD13/ID4/FGFR2/BMP7	10
BP	GO:0055074	calcium ion homeostasis	36/813	309/18903	5.8903e-08	1.53869e-06	1.00439e-06	ATP2B4/FLNA/CACNA1C/EDNRA/SLC24A3/CAV1/CX3CL1/ANXA6/ATP2A2/PLN/TRPC1/DMD/ITGB3/CAV2/TRPC4/PRKCB/PKD2/CD40/FGF2/BCL2/NT5E/SLC8A1/JPH2/RGN/GSTM2/ITPR1/ATP1A2/P2RX1/TGM2/CASQ2/ATP1B1/F2R/JPH4/STC1/ITPR3/CCL21	36
BP	GO:0030048	actin filament-based movement	22/813	134/18903	6.13161e-08	1.5936e-06	1.04023e-06	FLNA/ACTN4/CACNA1C/MYH9/FRMD6/CAV1/GJC1/GJA1/TPM1/ACTA2/ABCC9/PARVA/ATP2A2/PDPN/PLN/KCNJ8/GSN/ACTC1/ATP1A2/STC1/CACNA2D1/ATP1A1	22
BP	GO:0071384	cellular response to corticosteroid stimulus	15/813	64/18903	6.23422e-08	1.61208e-06	1.05229e-06	CFLAR/SERPINF1/ISL1/ZFP36L1/FAM107A/FBXO32/SCNN1A/ZFP36L2/ANXA1/STC1/DDIT4/SGK1/ZFP36/ERRFI1/SCNN1G	15
BP	GO:0060070	canonical Wnt signaling pathway	36/813	310/18903	6.39659e-08	1.64575e-06	1.07427e-06	DAAM2/SMAD3/EDNRA/GLI3/FZD7/TBL1X/CAV1/NOTCH1/DKK3/GPRC5B/KANK1/WNK1/IGFBP4/ISL1/ZEB2/FGF2/TCF7L1/DACT1/SFRP1/RSPO3/SNAI2/CDH3/SEMA5A/GATA3/DACT3/BCL9L/SFRP2/FGFR2/DKK1/EGR1/COL1A1/FERMT1/EDNRB/IGFBP6/NR4A2/MESP1	36
BP	GO:0044706	multi-multicellular organism process	29/813	218/18903	6.65135e-08	1.70006e-06	1.10972e-06	ITGA5/CTSB/STOX2/TGFBR2/GJA1/SYDE1/ITGA3/ITGB3/FBLN1/IGFBP5/PGR/PAM/BCL2/MMP2/ITGB4/ITGA2/ACSL4/TGFB3/COL16A1/P2RX1/PTGS2/TIMP1/STC1/RGS2/PTN/FOSB/FOS/SCGB1A1/JUNB	29
BP	GO:0006941	striated muscle contraction	26/813	181/18903	6.67926e-08	1.70006e-06	1.10972e-06	FLNA/CACNA1C/CAV1/GJC1/GJA1/TPM1/PDE5A/SYNM/ABCC9/ATP2A2/PLN/DMD/ADRA1A/KCNJ8/SLC8A1/STAC/GSTM2/GSN/ATP1A2/CASQ2/ATP1B1/STC1/RGS2/CACNA2D1/ATP1A1/NR4A1	26
BP	GO:0003018	vascular process in circulatory system	33/813	270/18903	6.70727e-08	1.70006e-06	1.10972e-06	ATP2B4/FERMT2/EDNRA/ROCK2/KCNMA1/SLC24A3/CAV1/LRP1/ANGPT1/SLC16A2/ACTA2/ABCC9/KCNMB1/SLIT2/ITGA1/ADRA1A/KCNJ8/MMP2/SLC8A1/AKAP12/SLCO2B1/FOXC1/LEPR/ABCB1/ATP1A2/P2RX1/CEACAM1/PTGS2/F2R/SLC2A3/RGS2/EDNRB/FABP5	33
BP	GO:0097553	calcium ion transmembrane import into cytosol	26/813	182/18903	7.48075e-08	1.88003e-06	1.2272e-06	ATP2B4/FLNA/CACNA1C/CAV1/CX3CL1/PRNP/PLN/TRPC1/DMD/ITGB3/PKD2/FGF2/ADRA1A/BCL2/SLC8A1/JPH2/GSTM2/ITPR1/ATP1A2/P2RX1/CASQ2/F2R/JPH4/CACNA2D1/ITPR3/CCL21	26
BP	GO:0048251	elastic fiber assembly	7/813	11/18903	7.52745e-08	1.88003e-06	1.2272e-06	MYH11/FBLN5/MFAP4/EFEMP2/EMILIN1/THSD4/COL3A1	7
BP	GO:0110011	regulation of basement membrane organization	7/813	11/18903	7.52745e-08	1.88003e-06	1.2272e-06	PHLDB1/NID1/CLASP1/LAMB2/LAMC1/LAMB1/LAMA2	7
BP	GO:0043010	camera-type eye development	38/813	340/18903	7.64048e-08	1.89899e-06	1.23958e-06	ATP2B4/CACNA1C/SMAD3/GLI3/COL4A1/TGFBR2/NOTCH1/MEIS1/LAMB2/PDGFRB/MITF/EFEMP1/TMOD1/SERPINF1/ALDH1A2/PDGFRA/SPRY1/FBN1/FGF2/SPRY2/CLIC4/NES/CRYBG3/CRYAB/FOXC1/ZEB1/COL8A2/GATA3/DLL1/EPHA2/TGFB2/PROM1/COL8A1/SLITRK6/RORB/JUN/BMP7/DLX1	38
BP	GO:0001707	mesoderm formation	16/813	74/18903	7.67884e-08	1.89931e-06	1.23978e-06	SMAD3/GJA1/ITGA3/ITGB3/FOXF1/ITGA8/ITGB4/ITGA2/FOXC1/EPHA2/ITGB1/SFRP2/FGFR2/DKK1/BMP7/MESP1	16
BP	GO:0007163	establishment or maintenance of cell polarity	30/813	234/18903	9.14122e-08	2.25015e-06	1.46879e-06	MSN/JAM3/MYH9/ROCK2/DST/NDE1/GJA1/CLASP1/MAP1B/KANK1/RND3/PARVA/FOXF1/CDC42BPB/CAP2/PKD1/SPRY1/MYO9A/PDLIM1/SPRY2/CLIC4/AMOT/RHOB/AMOTL2/DLG5/GATA3/GSN/ITGB1/FERMT1/CCL21	30
BP	GO:0003231	cardiac ventricle development	21/813	126/18903	9.34659e-08	2.28969e-06	1.49461e-06	TGFBR3/EDNRA/LUZP1/HEG1/MYOCD/TGFBR2/NOTCH1/TPM1/FOXF1/SLIT2/LMO4/ISL1/ROBO1/SLIT3/MEF2C/FOXC1/GATA3/TGFB2/SFRP2/FGFR2/MESP1	21
BP	GO:0048863	stem cell differentiation	31/813	248/18903	1.00225e-07	2.44359e-06	1.59507e-06	EDNRA/CORO1C/MYOCD/NOTCH1/ANXA6/A2M/KIT/ALDH1A2/PDGFRA/ISL1/FGF2/BCL2/TP63/SFRP1/NRP2/SNAI2/MEF2C/FOXC1/SEMA3E/FN1/SEMA5A/ZFP36L2/ITGB1/TGFB2/SFRP2/FGFR2/SEMA3D/ZFP36/EDNRB/BMP7/PTN	31
BP	GO:0007411	axon guidance	30/813	236/18903	1.10619e-07	2.6842e-06	1.75213e-06	PALLD/EDNRA/NEXN/GLI3/NOTCH1/BOC/DPYSL2/LAMB2/NFASC/SLIT2/EPHA3/ISL1/UNC5B/ROBO1/MYCBP2/CSF1R/SLIT3/NRP2/FLRT3/SEMA3E/NCAM1/SEMA5A/GATA3/LAMA2/EPHA2/CNTN1/SEMA3D/EPHB6/BMP7/EGR2	30
BP	GO:0048332	mesoderm morphogenesis	16/813	76/18903	1.14079e-07	2.75511e-06	1.79841e-06	SMAD3/GJA1/ITGA3/ITGB3/FOXF1/ITGA8/ITGB4/ITGA2/FOXC1/EPHA2/ITGB1/SFRP2/FGFR2/DKK1/BMP7/MESP1	16
BP	GO:0043405	regulation of MAP kinase activity	26/813	186/18903	1.16657e-07	2.80415e-06	1.83043e-06	IRAK3/CAV1/ROR2/PDGFC/PDE5A/AKAP13/FGFR1/PDGFRB/KIT/CD40/SPRY1/FGF2/ROBO1/SPRY2/SFRP1/GSTP1/DUSP19/MEF2C/PDGFD/THBS1/SORL1/SFRP2/DKK1/DUSP1/RGS2/BMP7	26
BP	GO:0097485	neuron projection guidance	30/813	237/18903	1.21574e-07	2.90868e-06	1.89865e-06	PALLD/EDNRA/NEXN/GLI3/NOTCH1/BOC/DPYSL2/LAMB2/NFASC/SLIT2/EPHA3/ISL1/UNC5B/ROBO1/MYCBP2/CSF1R/SLIT3/NRP2/FLRT3/SEMA3E/NCAM1/SEMA5A/GATA3/LAMA2/EPHA2/CNTN1/SEMA3D/EPHB6/BMP7/EGR2	30
BP	GO:0046718	viral entry into host cell	23/813	151/18903	1.28347e-07	3.05644e-06	1.99511e-06	ITGA5/CTSB/CAV1/AXL/ITGB3/CAV2/GAS6/ITGA2/MRC1/NCAM1/GSN/IFITM3/EPHA2/ITGB1/IFITM2/LGALS1/CD74/TRIM22/ITGB6/IFITM1/CH25H/CLDN1/ANPEP	23
BP	GO:0110053	regulation of actin filament organization	33/813	278/18903	1.34675e-07	3.19231e-06	2.08379e-06	FLNA/SVIL/FERMT2/DAAM2/SMAD3/SPTAN1/SYNPO2/ROCK2/MYADM/LMOD1/CX3CL1/LPAR1/FHOD3/SPTBN1/TPM1/CLASP1/FCHSD2/KANK1/TMOD1/SLIT2/SFRP1/DLC1/TGFB3/CFL2/MET/PIK3R1/CGNL1/SEMA5A/GSN/SDC4/ID1/ELN/CCL21	33
BP	GO:1903036	positive regulation of response to wounding	16/813	77/18903	1.38321e-07	3.26362e-06	2.13034e-06	FLNA/DDR2/FERMT2/MYLK/ANO6/KANK1/EMILIN1/THBS1/ITGB1/ANXA1/DUOX1/F2R/SERPINE1/FERMT1/PTN/CLDN1	16
BP	GO:0035633	maintenance of blood-brain barrier	11/813	35/18903	1.40855e-07	3.30816e-06	2.15942e-06	VCL/JAM3/ANGPT1/GJA1/DMD/JAM2/LAMC1/LAMA2/ITGB1/PTGS2/CLDN1	11
BP	GO:0002064	epithelial cell development	28/813	213/18903	1.44001e-07	3.36632e-06	2.19738e-06	VCL/MSN/PALLD/EDNRA/ROCK2/MYADM/HEG1/FRMD6/EPAS1/NOTCH1/ACTA2/LAMB2/TMOD1/IQGAP1/PGR/COL15A1/TP63/CLIC4/MET/GSTM3/S1PR3/DLL1/EPHA2/KLF5/TFCP2L1/STC1/EDNRB/CLDN1	28
BP	GO:2001044	regulation of integrin-mediated signaling pathway	9/813	22/18903	1.44647e-07	3.36632e-06	2.19738e-06	FLNA/NID1/LAMB2/LAMC1/LAMB1/LIMS2/LAMA2/TIMP1/CD177	9
BP	GO:0010634	positive regulation of epithelial cell migration	25/813	176/18903	1.48648e-07	3.44378e-06	2.24795e-06	ROCK2/TGFBR2/ANGPT1/CLASP1/ITGA3/FGFR1/PRKCA/ITGB3/ETS1/CD40/FGF2/ITGA2/RHOB/NRP2/MET/THBS1/SPARC/FGF7/SEMA5A/GATA3/ENPP2/TGFB2/ANXA1/PTGS2/JUN	25
BP	GO:0045667	regulation of osteoblast differentiation	22/813	141/18903	1.556e-07	3.58861e-06	2.34248e-06	DDR2/FERMT2/SMAD3/GLI3/NOTCH1/IGFBP5/FGF2/TP63/SFRP1/SMOC1/SNAI2/MEF2C/PDLIM7/SFRP2/TMEM119/ID3/FGFR2/IFITM1/NELL1/RORB/BMP7/LTF	22
BP	GO:0071364	cellular response to epidermal growth factor stimulus	12/813	43/18903	1.65488e-07	3.79954e-06	2.48017e-06	DUSP3/CFLAR/IQGAP1/ZFP36L1/SNAI2/FOXC1/ZFP36L2/ID1/COL1A1/ZFP36/ERRFI1/FOS	12
BP	GO:0072163	mesonephric epithelium development	18/813	98/18903	1.69448e-07	3.85587e-06	2.51694e-06	SMAD3/GLI3/DCHS1/PBX1/HS3ST3A1/SLIT2/PKD2/PKD1/SPRY1/FGF2/BCL2/SFRP1/TCF21/FOXC1/GATA3/SDC4/FGFR2/BMP7	18
BP	GO:0072164	mesonephric tubule development	18/813	98/18903	1.69448e-07	3.85587e-06	2.51694e-06	SMAD3/GLI3/DCHS1/PBX1/HS3ST3A1/SLIT2/PKD2/PKD1/SPRY1/FGF2/BCL2/SFRP1/TCF21/FOXC1/GATA3/SDC4/FGFR2/BMP7	18
BP	GO:0018108	peptidyl-tyrosine phosphorylation	40/813	380/18903	1.76772e-07	4.00474e-06	2.61412e-06	DDR2/ITGA5/CAV1/AXL/ANGPT1/ROR2/PDGFC/ARHGEF2/GPRC5B/PRNP/FGFR1/PDGFRB/ROR1/ITGB3/EFEMP1/CSPG4/KIT/EPHA3/AFAP1L2/PDGFRA/CD40/ISL1/GAS6/CSF1R/ADRA1A/SFRP1/MET/PDGFD/FGF7/ENPP2/EPHA2/CNTN1/IL18/CD74/SFRP2/FGFR2/CD44/SOCS3/ERRFI1/EPHB6	40
BP	GO:0048015	phosphatidylinositol-mediated signaling	25/813	178/18903	1.85608e-07	4.18639e-06	2.73269e-06	PLCL2/ANGPT1/ROR2/PDGFC/FGFR1/PDGFRB/ROR1/KIT/PDGFRA/ZFP36L1/UNC5B/FGF2/CSF1R/PIK3R1/PDGFD/SEMA3E/FN1/GATA3/PLCL1/TGFB2/IL18/CEACAM1/IRS1/F2R/DCN	25
BP	GO:0045861	negative regulation of proteolysis	38/813	352/18903	1.88326e-07	4.22909e-06	2.76056e-06	COL6A3/MAP1A/TIMP2/TIMP3/CTSB/ITIH5/LRP1/PRNP/SERPING1/IFI16/SERPINF1/A2M/WFDC1/GAS6/BIRC3/SERPINB1/SPOCK3/CRYAB/THBS1/ANXA2/CPAMD8/SORL1/RARRES1/SFRP2/PTGS2/TIMP1/GAS1/WFDC2/CD44/SERPINE1/C3/SERPINB5/BST2/LTF/NR4A1/PI16/PI15/SERPINB11	38
BP	GO:0072109	glomerular mesangium development	8/813	17/18903	1.94664e-07	4.35231e-06	2.84099e-06	NOTCH1/CFLAR/ACTA2/PDGFRB/ITGB3/PDGFD/EGR1/BMP7	8
BP	GO:0008217	regulation of blood pressure	26/813	191/18903	1.9938e-07	4.43836e-06	2.89716e-06	NAV2/SMAD3/EDNRA/NPR2/TPM1/ACTA2/ABCC9/WNK1/EMILIN1/GAS6/ADRA1A/PTGS1/SCNN1A/DLL1/ATP1A2/COL1A2/P2RX1/PTGS2/F2R/SLC2A5/CPA3/SGK1/EDNRB/ATP1A1/SCNN1G/ANPEP	26
BP	GO:0018212	peptidyl-tyrosine modification	40/813	382/18903	2.03238e-07	4.50467e-06	2.94045e-06	DDR2/ITGA5/CAV1/AXL/ANGPT1/ROR2/PDGFC/ARHGEF2/GPRC5B/PRNP/FGFR1/PDGFRB/ROR1/ITGB3/EFEMP1/CSPG4/KIT/EPHA3/AFAP1L2/PDGFRA/CD40/ISL1/GAS6/CSF1R/ADRA1A/SFRP1/MET/PDGFD/FGF7/ENPP2/EPHA2/CNTN1/IL18/CD74/SFRP2/FGFR2/CD44/SOCS3/ERRFI1/EPHB6	40
BP	GO:0031099	regeneration	26/813	192/18903	2.21387e-07	4.88578e-06	3.18921e-06	FLNA/TGFBR3/GLI3/PTGFRN/FZD7/AXL/TGFBR2/LPIN1/NOTCH1/PRRX1/TNC/CFLAR/MAP1B/LAMB2/ISL1/GAS6/BCL2/MMP2/RGN/ANXA1/KLF5/SGCA/JUN/PTN/NR4A3/CLDN1	26
BP	GO:0007159	leukocyte cell-cell adhesion	42/813	414/18903	2.41164e-07	5.28963e-06	3.45283e-06	MSN/GLI3/DUSP3/ITGA5/CAV1/TGFBR2/PDE5A/PRNP/ETS1/WNK1/SIRPA/CERCAM/NT5E/JAM2/NFAT5/FGL2/DLG5/HLA-E/GATA3/SDC4/HLA-DOA/VCAM1/IL7R/ITGB1/IL18/LGALS1/CD74/ANXA1/CEACAM1/LAPTM5/CD44/HLA-DPA1/VTCN1/CD177/BMP7/SELE/CCL2/NR4A3/CCL21/EGR3/SCGB1A1/HLA-DRB5	42
BP	GO:0003151	outflow tract morphogenesis	16/813	80/18903	2.41753e-07	5.28963e-06	3.45283e-06	TGFBR3/EDNRA/TGFBR2/NOTCH1/PARVA/ISL1/ROBO1/NRP2/MEF2C/FOXC1/TGFB2/SFRP2/ELN/FGFR2/JUN/BMP7	16
BP	GO:0014065	phosphatidylinositol 3-kinase signaling	22/813	145/18903	2.57339e-07	5.6067e-06	3.6598e-06	ANGPT1/ROR2/PDGFC/FGFR1/PDGFRB/ROR1/KIT/PDGFRA/ZFP36L1/UNC5B/FGF2/PIK3R1/PDGFD/SEMA3E/FN1/GATA3/TGFB2/IL18/CEACAM1/IRS1/F2R/DCN	22
BP	GO:0003208	cardiac ventricle morphogenesis	15/813	71/18903	2.6994e-07	5.85633e-06	3.82275e-06	TGFBR3/EDNRA/HEG1/TGFBR2/NOTCH1/TPM1/FOXF1/ISL1/MEF2C/FOXC1/GATA3/TGFB2/SFRP2/FGFR2/MESP1	15
BP	GO:0090303	positive regulation of wound healing	14/813	62/18903	2.81789e-07	6.08759e-06	3.9737e-06	DDR2/FERMT2/MYLK/ANO6/KANK1/EMILIN1/THBS1/ITGB1/ANXA1/DUOX1/F2R/SERPINE1/FERMT1/CLDN1	14
BP	GO:0048017	inositol lipid-mediated signaling	25/813	182/18903	2.86262e-07	6.15825e-06	4.01983e-06	PLCL2/ANGPT1/ROR2/PDGFC/FGFR1/PDGFRB/ROR1/KIT/PDGFRA/ZFP36L1/UNC5B/FGF2/CSF1R/PIK3R1/PDGFD/SEMA3E/FN1/GATA3/PLCL1/TGFB2/IL18/CEACAM1/IRS1/F2R/DCN	25
BP	GO:0044409	entry into host	23/813	158/18903	2.97201e-07	6.34029e-06	4.13866e-06	ITGA5/CTSB/CAV1/AXL/ITGB3/CAV2/GAS6/ITGA2/MRC1/NCAM1/GSN/IFITM3/EPHA2/ITGB1/IFITM2/LGALS1/CD74/TRIM22/ITGB6/IFITM1/CH25H/CLDN1/ANPEP	23
BP	GO:0090101	negative regulation of transmembrane receptor protein serine/threonine kinase signaling pathway	23/813	158/18903	2.97201e-07	6.34029e-06	4.13866e-06	TGFBR3/CAV1/LRP1/NOTCH1/CAV2/TGFB1I1/CHRDL1/SPRY1/FBN1/EMILIN1/HTRA1/SPRY2/SFRP1/LTBP1/TGFB3/RBPMS2/FST/SORL1/BCL9L/SFRP2/DKK1/CHRDL2/DLX1	23
BP	GO:0045216	cell-cell junction organization	27/813	208/18903	3.10289e-07	6.59202e-06	4.30298e-06	TLN1/VCL/FLNA/JAM3/FERMT2/SMAD3/CNTNAP1/ROCK2/HEG1/DCHS1/CAV1/GJC1/GJA1/MPDZ/PRKCA/CSF1R/TGFB3/SNAI2/DLG5/LIMS2/EPHA2/TGFB2/CDH11/F2R/CD177/CLDN1/PKP1	27
BP	GO:0001823	mesonephros development	18/813	102/18903	3.175e-07	6.71737e-06	4.38479e-06	SMAD3/GLI3/DCHS1/PBX1/HS3ST3A1/SLIT2/PKD2/PKD1/SPRY1/FGF2/BCL2/SFRP1/TCF21/FOXC1/GATA3/SDC4/FGFR2/BMP7	18
BP	GO:0055007	cardiac muscle cell differentiation	20/813	124/18903	3.26736e-07	6.88432e-06	4.49377e-06	MYH11/FZD7/MYOCD/FHOD3/AKAP13/FHL2/PDGFRB/PDGFRA/ISL1/ADRA1A/SLC8A1/MEF2C/DLL1/ACTC1/ASB2/ITGB1/DKK1/RGS2/MESP1/PI16	20
BP	GO:0017015	regulation of transforming growth factor beta receptor signaling pathway	22/813	147/18903	3.28502e-07	6.89317e-06	4.49955e-06	TGFBR3/SMAD3/MYOCD/CAV1/DKK3/ITGA3/LTBP4/CAV2/ITGA8/TGFB1I1/SPRY1/ZEB2/FBN1/EMILIN1/HTRA1/SPRY2/LTBP1/TGFB3/THBS1/ZEB1/BCL9L/FERMT1	22
BP	GO:0045664	regulation of neuron differentiation	26/813	196/18903	3.33857e-07	6.97693e-06	4.55423e-06	GLI3/TCF4/NOTCH1/PBX1/MEIS1/ARHGEF2/GPRC5B/HMG20A/DPYSL2/MAP1B/FGFR1/ISL1/FGF2/BCL2/SFRP1/MEF2C/ZEB1/DLL1/ITGB1/SFRP2/ID4/PCP4/DKK1/EDNRB/BMP7/DLX1	26
BP	GO:2001046	positive regulation of integrin-mediated signaling pathway	7/813	13/18903	3.62827e-07	7.55153e-06	4.9293e-06	FLNA/NID1/LAMB2/LAMC1/LAMB1/LIMS2/LAMA2	7
BP	GO:0051283	negative regulation of sequestering of calcium ion	20/813	125/18903	3.73521e-07	7.74261e-06	5.05403e-06	FLNA/CACNA1C/CX3CL1/ANXA6/PLN/TRPC1/DMD/ITGB3/PKD2/FGF2/SLC8A1/JPH2/GSTM2/ITPR1/ATP1A2/CASQ2/F2R/JPH4/ITPR3/CCL21	20
BP	GO:0008544	epidermis development	38/813	362/18903	3.84565e-07	7.93941e-06	5.18249e-06	PALLD/ROCK2/NOTCH1/ATP2A2/IGFBP5/LDB2/ZFP36L1/FGF2/NCOA3/BCL2/TP63/CLIC4/COL17A1/FOXC1/CDH3/FST/FGF7/DLL1/EPHA2/TGFB2/EMP1/ANXA1/LAMB3/KRT5/FGFR2/DKK1/SLITRK6/FERMT1/KRT15/KRT17/ZFP36/ZNF750/ERRFI1/KRT7/CRABP2/KRT14/KRT4/FABP5	38
BP	GO:0022898	regulation of transmembrane transporter activity	33/813	291/18903	3.91761e-07	8.03374e-06	5.24406e-06	ACTN4/EDNRA/SLMAP/CAV1/STOM/FHL1/PRNP/ABCC9/PLN/DMD/PKD2/WNK1/KCNAB1/AHNAK/NLGN3/FXYD6/BCL2/GEM/JPH2/RGN/MEF2C/STAC/ABCB1/GSTM2/ATP1A2/ITGB1/CASQ2/ATP1B1/CFTR/JPH4/CACNA2D1/KCNK3/CCL2	33
BP	GO:0051056	regulation of small GTPase mediated signal transduction	34/813	305/18903	3.92272e-07	8.03374e-06	5.24406e-06	ARHGAP23/ARHGEF17/KANK2/HEG1/ARHGAP20/STARD8/LPAR1/NOTCH1/SYDE1/AKAP13/ITGA3/ARHGEF2/KANK1/ARHGAP10/PDGFRB/FAM13B/SLIT2/FGD5/SPRY1/MYO9A/ROBO1/SPRY2/ADRA1A/AMOT/DLC1/ARHGAP5/MET/CGNL1/DENND4C/ITGB1/TGFB2/COL3A1/TGM2/F2R	34
BP	GO:0050679	positive regulation of epithelial cell proliferation	28/813	224/18903	4.13864e-07	8.44216e-06	5.51066e-06	FZD7/NOTCH1/CFLAR/FGFR1/PRKCA/ITGB3/CAV2/FGF2/HTRA1/TP63/SFRP1/TNFAIP3/LAMC1/LAMB1/NRP2/CDH3/FGF7/SEMA5A/ID1/FGFR2/PROK1/HPN/JUN/PTN/NR4A3/NR4A1/EGR3/CLDN1	28
BP	GO:0030003	cellular cation homeostasis	47/813	499/18903	4.18492e-07	8.50269e-06	5.55018e-06	ATP2B4/FLNA/CACNA1C/EDNRA/KCNMA1/HEPH/SLC24A3/CAV1/CX3CL1/PRNP/ANXA6/ATP2A2/PLN/TRPC1/DMD/ITGB3/CAV2/TRPC4/PRKCB/PKD2/CD40/FGF2/BCL2/CLIC4/SLC8A1/JPH2/RGN/SCNN1A/GSTM2/ITPR1/ATP1A2/P2RX1/TGM2/CASQ2/ATP1B1/CYBRD1/CFTR/F2R/JPH4/STC1/ITPR3/ATP1A1/SCNN1G/CCL21/CP/LCN2/BOLA2	47
BP	GO:0034767	positive regulation of ion transmembrane transport	25/813	186/18903	4.35415e-07	8.81156e-06	5.75179e-06	FLNA/ACTN4/EDNRA/ANO6/CAV1/CX3CL1/KCNMB1/TRPC1/DMD/PKD2/WNK1/NLGN3/JPH2/RGN/STAC/ABCB1/GSTM2/ITGB1/P2RX1/ATP1B1/CFTR/F2R/CACNA2D1/KCNK3/CCL2	25
BP	GO:0035924	cellular response to vascular endothelial growth factor stimulus	15/813	74/18903	4.77263e-07	9.62042e-06	6.27978e-06	ATP2B4/NOTCH1/PDGFRB/PDGFRA/ROBO1/SPRY2/NRP2/FOXC1/DLL1/VCAM1/ANXA1/GAS1/DCN/NR4A1/EGR3	15
BP	GO:0070849	response to epidermal growth factor	12/813	47/18903	4.81073e-07	9.65919e-06	6.30508e-06	DUSP3/CFLAR/IQGAP1/ZFP36L1/SNAI2/FOXC1/ZFP36L2/ID1/COL1A1/ZFP36/ERRFI1/FOS	12
BP	GO:0051282	regulation of sequestering of calcium ion	20/813	127/18903	4.85957e-07	9.71913e-06	6.34421e-06	FLNA/CACNA1C/CX3CL1/ANXA6/PLN/TRPC1/DMD/ITGB3/PKD2/FGF2/SLC8A1/JPH2/GSTM2/ITPR1/ATP1A2/CASQ2/F2R/JPH4/ITPR3/CCL21	20
BP	GO:1901655	cellular response to ketone	18/813	105/18903	4.97445e-07	9.9102e-06	6.46893e-06	MSN/ADCY3/ROCK2/ADCY5/CFLAR/PTGER2/SERPINF1/GAS6/AHR/SFRP1/FBXO32/SCNN1A/CFTR/DDIT4/SGK1/ERRFI1/SCNN1G/FOS	18
BP	GO:0072009	nephron epithelium development	19/813	116/18903	5.01642e-07	9.95507e-06	6.49822e-06	EDNRA/GLI3/DCHS1/NOTCH1/PBX1/HS3ST3A1/LAMB2/PKD2/PKD1/IQGAP1/FGF2/BCL2/TCF21/MEF2C/FOXC1/GATA3/DLL1/PROM1/EDNRB	19
BP	GO:0072503	cellular divalent inorganic cation homeostasis	35/813	323/18903	5.23143e-07	1.02845e-05	6.71324e-06	ATP2B4/FLNA/CACNA1C/EDNRA/SLC24A3/CAV1/CX3CL1/ANXA6/ATP2A2/PLN/TRPC1/DMD/ITGB3/CAV2/TRPC4/PRKCB/PKD2/CD40/FGF2/BCL2/SLC8A1/JPH2/RGN/GSTM2/ITPR1/ATP1A2/P2RX1/TGM2/CASQ2/ATP1B1/F2R/JPH4/STC1/ITPR3/CCL21	35
BP	GO:0001885	endothelial cell development	14/813	65/18903	5.24267e-07	1.02845e-05	6.71324e-06	VCL/MSN/EDNRA/ROCK2/MYADM/HEG1/COL15A1/CLIC4/MET/GSTM3/S1PR3/STC1/EDNRB/CLDN1	14
BP	GO:0003170	heart valve development	14/813	65/18903	5.24267e-07	1.02845e-05	6.71324e-06	ROCK2/DCHS1/TGFBR2/NOTCH1/SLIT2/EMILIN1/ROBO1/SLIT3/ADAMTS9/SNAI2/MEF2C/GATA3/TGFB2/ELN	14
BP	GO:0010718	positive regulation of epithelial to mesenchymal transition	13/813	56/18903	5.32394e-07	1.0392e-05	6.78341e-06	FERMT2/SMAD3/TGFBR2/NOTCH1/PDPN/TGFB1I1/ISL1/TGFB3/FOXC1/TGFB2/BCL9L/COL1A1/BMP7	13
BP	GO:0032412	regulation of ion transmembrane transporter activity	32/813	281/18903	5.33807e-07	1.0392e-05	6.78341e-06	ACTN4/EDNRA/SLMAP/CAV1/STOM/FHL1/PRNP/ABCC9/PLN/DMD/PKD2/WNK1/KCNAB1/AHNAK/NLGN3/FXYD6/GEM/JPH2/RGN/MEF2C/STAC/ABCB1/GSTM2/ATP1A2/ITGB1/CASQ2/ATP1B1/CFTR/JPH4/CACNA2D1/KCNK3/CCL2	32
BP	GO:0048705	skeletal system morphogenesis	28/813	227/18903	5.44469e-07	1.05594e-05	6.8927e-06	SMAD3/GLI3/TGFBR2/PRRX1/MED12/ANXA6/FGFR1/HOXD10/PKD1/PDGFRA/MMP2/SFRP1/TGFB3/MMP14/MEF2C/FOXC1/ZEB1/ATG9A/HHIP/COL3A1/TIPARP/TMEM119/RAB23/FGFR2/STC1/COL1A1/BMP7/LTF	28
BP	GO:0050680	negative regulation of epithelial cell proliferation	24/813	176/18903	5.64763e-07	1.09116e-05	7.12263e-06	TGFBR3/CAV1/NOTCH1/CAV2/SERPINF1/ISL1/ROBO1/SFRP1/SULF1/RGN/SNAI2/MEF2C/THBS1/SPARC/ZEB1/LIMS2/GATA3/TGFB2/SFRP2/CEACAM1/FGFR2/HPN/KRT4/CCL2	24
BP	GO:0042063	gliogenesis	34/813	310/18903	5.73679e-07	1.10422e-05	7.20788e-06	DAAM2/CNTNAP1/GLI3/ANO1/LRP1/CX3CL1/LPAR1/NOTCH1/ROR2/MED12/LAMB2/ROR1/TRPC4/TSPAN2/CSPG4/FGF2/CSF1R/ITGB4/LAMB1/MMP14/LEPR/CLU/PRDM8/IL33/DLL1/TGFB2/CNTN1/COL3A1/ANXA1/ID4/EGR2/PTN/CCL2/DLX1	34
BP	GO:0007266	Rho protein signal transduction	21/813	140/18903	5.82818e-07	1.11761e-05	7.29527e-06	KANK2/ROCK2/HEG1/STARD8/LPAR1/AKAP13/ITGA3/ARHGEF2/KANK1/PDPN/PDGFRB/ROBO1/ADRA1A/DLC1/RHOB/ARHGAP5/MET/ITGB1/COL1A2/COL3A1/F2R	21
BP	GO:0052548	regulation of endopeptidase activity	42/813	428/18903	5.90519e-07	1.12816e-05	7.36409e-06	SMAD3/COL6A3/ROCK2/TIMP2/TIMP3/ITIH5/CFLAR/PRNP/SERPING1/IFI16/SERPINF1/A2M/WFDC1/GAS6/ROBO1/BIRC3/TP63/DLC1/SERPINB1/SPOCK3/CRYAB/THBS1/ANXA2/CPAMD8/SORL1/GSN/P2RX1/RARRES1/SFRP2/LAPTM5/PTGS2/TIMP1/WFDC2/CD44/F2R/SERPINE1/C3/SERPINB5/BST2/LTF/NR4A1/SERPINB11	42
BP	GO:0097529	myeloid leukocyte migration	29/813	242/18903	6.30604e-07	1.20026e-05	7.83474e-06	JAM3/ITGA9/ANO6/CX3CL1/ROR2/SLIT2/ITGA1/CNN2/KIT/SIRPA/EMILIN1/CSF1R/MMP2/MMP14/PIK3R1/PDGFD/THBS1/TGFB2/CD74/ANXA1/RARRES2/SERPINE1/DUSP1/EDNRB/CD177/CCL2/CXCL17/CCL21/CXCL2	29
BP	GO:0001738	morphogenesis of a polarized epithelium	17/813	96/18903	6.39298e-07	1.2123e-05	7.91334e-06	MSN/PRICKLE2/FZD7/ROR2/MED12/ROR1/FOXF1/MYO9A/DACT1/TP63/SFRP1/RSPO3/DLG5/GPC6/SFRP2/DKK1/VANGL2	17
BP	GO:0060840	artery development	18/813	107/18903	6.64494e-07	1.25543e-05	8.19487e-06	EDNRA/LUZP1/GLI3/MYLK/MYOCD/LRP1/NOTCH1/PRRX1/PDGFRB/FOXF1/EFEMP2/PKD2/ROBO1/ADAMTS9/FOXC1/TGFB2/COL3A1/EGR2	18
BP	GO:0010594	regulation of endothelial cell migration	28/813	230/18903	7.12335e-07	1.34087e-05	8.75256e-06	ATP2B4/ROCK2/NOTCH1/ANGPT1/FGFR1/PRKCA/ITGB3/SLIT2/SERPINF1/ETS1/CD40/FGF2/ADAMTS9/RHOB/NRP2/MET/MEF2C/THBS1/SPARC/SEMA5A/GATA3/EPHA2/ANXA1/CEACAM1/PTGS2/STC1/DCN/PTN	28
BP	GO:0001657	ureteric bud development	17/813	97/18903	7.44542e-07	1.39636e-05	9.1148e-06	SMAD3/GLI3/DCHS1/PBX1/HS3ST3A1/SLIT2/PKD2/SPRY1/FGF2/BCL2/SFRP1/TCF21/FOXC1/GATA3/SDC4/FGFR2/BMP7	17
BP	GO:0045444	fat cell differentiation	29/813	244/18903	7.48873e-07	1.39935e-05	9.13436e-06	FERMT2/SMAD3/GRK5/ZNF516/CLIP3/TGFB1I1/PDGFRA/ZFP36L1/SFRP1/SNAI2/GATA3/ZFP36L2/LMO3/CCDC3/LAMB3/SFRP2/DIO2/ID4/PTGS2/KLF5/RARRES2/RGS2/ZFP36/WIF1/BMP7/EGR2/NR4A3/NR4A2/NR4A1	29
BP	GO:0010882	regulation of cardiac muscle contraction by calcium ion signaling	9/813	26/18903	7.77871e-07	1.44353e-05	9.42271e-06	CACNA1C/ATP2A2/PLN/DMD/SLC8A1/GSTM2/ATP1A2/CASQ2/ATP1B1	9
BP	GO:0002685	regulation of leukocyte migration	28/813	231/18903	7.78153e-07	1.44353e-05	9.42271e-06	MSN/JAM3/ANO6/CX3CL1/ITGB3/SLIT2/CNN2/WNK1/EMILIN1/GAS6/CSF1R/JAM2/ITGA2/MMP14/PIK3R1/PDGFD/THBS1/IL33/CD74/ANXA1/RARRES2/SERPINE1/DUSP1/SELE/PTN/CCL2/CXCL17/CCL21	28
BP	GO:0051208	sequestering of calcium ion	20/813	131/18903	8.08468e-07	1.49435e-05	9.75446e-06	FLNA/CACNA1C/CX3CL1/ANXA6/PLN/TRPC1/DMD/ITGB3/PKD2/FGF2/SLC8A1/JPH2/GSTM2/ITPR1/ATP1A2/CASQ2/F2R/JPH4/ITPR3/CCL21	20
BP	GO:1901653	cellular response to peptide	38/813	373/18903	8.12596e-07	1.49658e-05	9.769e-06	DDR2/EDNRA/SORBS1/ROCK2/ANO1/RAB31/CAV1/LRP1/LPIN1/GJA1/CFLAR/ARHGEF2/PRNP/MAP1B/KANK1/ITGB3/CAV2/PRKCB/FBN1/ZFP36L1/PIK3R1/PDK4/SCNN1A/SORL1/VCAM1/DENND4C/CEACAM1/ID1/IRS1/RARRES2/SOCS3/CACNA2D1/ERRFI1/SCNN1G/FOS/NR4A3/NR4A2/NR4A1	38
BP	GO:0035265	organ growth	24/813	180/18903	8.55054e-07	1.56913e-05	1.02426e-05	DDR2/TGFBR3/ACACB/HEG1/TGFBR2/NOTCH1/AKAP13/ANXA6/PDGFRB/FGF2/SPRY2/ADRA1A/BCL2/MEF2C/FOXC1/LEPR/FGF7/DLL1/TGFB2/FGFR2/STC1/RGS2/MESP1/PI16	24
BP	GO:0060828	regulation of canonical Wnt signaling pathway	30/813	260/18903	9.11525e-07	1.66679e-05	1.088e-05	DAAM2/SMAD3/GLI3/FZD7/TBL1X/CAV1/NOTCH1/DKK3/GPRC5B/KANK1/WNK1/IGFBP4/ISL1/ZEB2/FGF2/DACT1/SFRP1/RSPO3/SNAI2/CDH3/SEMA5A/DACT3/SFRP2/FGFR2/DKK1/EGR1/COL1A1/FERMT1/IGFBP6/MESP1	30
BP	GO:0045860	positive regulation of protein kinase activity	41/813	420/18903	9.20711e-07	1.67759e-05	1.09506e-05	ATP2B4/DDR2/FERMT2/TGFBR2/ANGPT1/ROR2/PDGFC/PDE5A/AKAP13/CCND2/GPRC5B/PRNP/FGFR1/PDGFRB/ITGB3/KIT/PKD2/WNK1/PKD1/AFAP1L2/IQGAP1/CD40/FGF2/GAS6/ROBO1/CSF1R/SPRY2/ADRA1A/DUSP19/TAOK1/MEF2C/PDGFD/THBS1/CLU/SDC4/TGFB2/IL18/DKK1/EGR1/LTF/CCL21	41
BP	GO:0060560	developmental growth involved in morphogenesis	28/813	233/18903	9.26951e-07	1.68298e-05	1.09857e-05	VCL/EDNRA/TGFBR2/NOTCH1/MED12/DPYSL2/MAP1B/LAMB2/MACF1/SLIT2/IQGAP1/SPRY1/NLGN3/SPRY2/SLIT3/SFRP1/NRP2/FLRT3/SEMA3E/FN1/SEMA5A/HOXD13/ITGB1/SFRP2/FGFR2/SEMA3D/CRABP2/MESP1	28
BP	GO:0050921	positive regulation of chemotaxis	21/813	144/18903	9.37628e-07	1.69433e-05	1.10598e-05	SMAD3/ANO6/LPAR1/FGFR1/PDGFRB/SLIT2/WNK1/FGF2/GAS6/CSF1R/ITGA2/MET/PDGFD/THBS1/SEMA5A/CD74/RARRES2/SERPINE1/PTN/CXCL17/CCL21	21
BP	GO:0035023	regulation of Rho protein signal transduction	16/813	88/18903	9.41243e-07	1.69433e-05	1.10598e-05	KANK2/HEG1/STARD8/LPAR1/AKAP13/ITGA3/ARHGEF2/KANK1/PDGFRB/ROBO1/ADRA1A/DLC1/MET/ITGB1/COL3A1/F2R	16
BP	GO:0043409	negative regulation of MAPK cascade	24/813	181/18903	9.46443e-07	1.69433e-05	1.10598e-05	IRAK3/DUSP3/TIMP3/CAV1/FBLN1/SIRPA/SPRY1/EMILIN1/SPRY2/DACT1/SFRP1/GBP1/GSTP1/DUSP19/NDRG2/DUSP5/SORL1/LMO3/SFRP2/DUSP1/RGS2/ERRFI1/BMP7/ATF3	24
BP	GO:0110148	biomineralization	24/813	181/18903	9.46443e-07	1.69433e-05	1.10598e-05	DDR2/SMAD3/ROCK2/SLC24A3/ANO6/NOTCH1/ROR2/GAS6/NT5E/SLC8A1/TGFB3/MEF2C/GPM6B/COL1A2/TMEM119/PTGS2/FGFR2/ITGB6/CFTR/NELL1/COL1A1/BMP7/LTF/PTN	24
BP	GO:0032102	negative regulation of response to external stimulus	42/813	436/18903	9.63137e-07	1.71821e-05	1.12157e-05	SMAD3/IRAK3/DUSP3/PTGIS/CX3CL1/NOTCH1/CLASP1/SERPING1/IFI16/SYT11/FOXF1/SLIT2/SERPINF1/A2M/SIRPA/PDGFRA/ISL1/WFDC1/FGF2/HTRA1/ROBO1/NT5E/GSTP1/TNFAIP3/C1QTNF1/FGL2/THBS1/ANXA2/SEMA3E/HLA-E/SEMA5A/GATA3/CEACAM1/MMRN1/SERPINE1/DUSP1/SOCS3/SEMA3D/ZFP36/LTF/CCL2/CXCL17	42
BP	GO:0001894	tissue homeostasis	31/813	275/18903	9.98477e-07	1.76925e-05	1.15489e-05	VCL/JAM3/EPAS1/NOTCH1/ANGPT1/GJA1/PRKCA/DMD/ITGB3/INPP5D/LDB2/CSF1R/BCL2/JAM2/TNFAIP3/LAMC1/FOXC1/CDH3/PDK4/LAMA2/ITGB1/COL3A1/PROM1/TMEM119/PTGS2/ITGB6/F2R/LTF/CLDN1/PIGR/TFF3	31
BP	GO:0007568	aging	23/813	169/18903	1.00211e-06	1.76925e-05	1.15489e-05	EDNRA/COL4A2/CX3CL1/TGFBR2/KCNMB1/SERPING1/PDGFRB/SERPINF1/IGFBP5/FGF2/ADRA1A/TP63/MMP2/RGN/TGFB3/CRYAB/VCAM1/PTGS2/TIMP1/EDNRB/KRT14/FOS/CLDN1	23
BP	GO:1902904	negative regulation of supramolecular fiber organization	23/813	169/18903	1.00211e-06	1.76925e-05	1.15489e-05	SVIL/SPTAN1/MYADM/LMOD1/FHOD3/SPTBN1/CLASP1/CLIP3/ARHGEF2/MAP1B/KANK1/TMOD1/SLIT2/EMILIN1/DLC1/TAOK1/MET/CRYAB/PIK3R1/CGNL1/CLU/GSN/MID1	23
BP	GO:0030168	platelet activation	20/813	133/18903	1.03421e-06	1.81965e-05	1.18779e-05	TLN1/VCL/FLNA/MYH9/AXL/CSRP1/PRKCA/PDPN/ITGB3/PDGFRA/CD40/MYL9/C1QTNF1/FN1/VWF/P2RX1/COL3A1/CEACAM1/MMRN1/F2R	20
BP	GO:0045104	intermediate filament cytoskeleton organization	16/813	89/18903	1.10236e-06	1.9263e-05	1.2574e-05	DST/SYNM/MACF1/DES/NES/KRT5/KRT23/KRT15/KRT17/NEFH/KRT7/KRT14/KRT4/KRT19/KRT13/PKP1	16
BP	GO:0048864	stem cell development	16/813	89/18903	1.10236e-06	1.9263e-05	1.2574e-05	EDNRA/CORO1C/ANXA6/ALDH1A2/ISL1/FGF2/BCL2/NRP2/SNAI2/FOXC1/SEMA3E/FN1/SEMA5A/SEMA3D/EDNRB/BMP7	16
BP	GO:0030278	regulation of ossification	19/813	122/18903	1.11257e-06	1.93125e-05	1.26063e-05	DDR2/SMAD3/ANO6/NOTCH1/PBX1/BCL2/SFRP1/SLC8A1/TGFB3/MEF2C/GPM6B/TGFB2/TMEM119/DKK1/NELL1/BMP7/EGR2/LTF/PTN	19
BP	GO:0035637	multicellular organismal signaling	23/813	170/18903	1.11273e-06	1.93125e-05	1.26063e-05	ATP2B4/FLNA/JAM3/CACNA1C/CNTNAP1/CAV1/GJC1/GJA1/ABCC9/ATP2A2/PLN/TRPC1/NFASC/ISL1/SLC8A1/ITGA2/CACNA1H/ATP1A2/P2RX1/CASQ2/ATP1B1/CACNA2D1/ATP1A1	23
BP	GO:0048645	animal organ formation	14/813	69/18903	1.1327e-06	1.95927e-05	1.27892e-05	GLI3/TGFBR2/NOTCH1/ISL1/SPRY1/FGF2/ROBO1/TP63/SULF1/MEF2C/FGFR2/DKK1/BMP7/MESP1	14
BP	GO:0014066	regulation of phosphatidylinositol 3-kinase signaling	18/813	111/18903	1.15981e-06	1.9994e-05	1.30512e-05	ANGPT1/ROR2/PDGFC/FGFR1/PDGFRB/ROR1/KIT/PDGFRA/UNC5B/FGF2/PDGFD/SEMA3E/FN1/TGFB2/IL18/CEACAM1/F2R/DCN	18
BP	GO:0071383	cellular response to steroid hormone stimulus	26/813	209/18903	1.16789e-06	2.00657e-05	1.3098e-05	KANK2/CFLAR/SERPINF1/ISL1/PGR/ZFP36L1/TP63/SFRP1/TCF21/FAM107A/FBXO32/SCNN1A/ZFP36L2/LMO3/ATP1A2/ANXA1/CNOT1/STC1/DDIT4/SGK1/ZFP36/ERRFI1/ATP1A1/BMP7/SCNN1G/NR4A3	26
BP	GO:0031333	negative regulation of protein-containing complex assembly	21/813	146/18903	1.18084e-06	2.02204e-05	1.3199e-05	SVIL/JAM3/SPTAN1/MYADM/LMOD1/FHOD3/SPTBN1/CLIP3/KANK1/TMOD1/SLIT2/LMO4/ISL1/DACT1/CRYAB/ZNF827/CLU/SORL1/GSN/DNAJC15/DKK1	21
BP	GO:0002011	morphogenesis of an epithelial sheet	13/813	60/18903	1.2414e-06	2.11865e-05	1.38296e-05	FLNA/FERMT2/ITGA5/NOTCH1/CLASP1/PDPN/COL5A1/FLRT3/ITGB1/CEACAM1/CD44/FERMT1/BMP7	13
BP	GO:0070374	positive regulation of ERK1 and ERK2 cascade	27/813	223/18903	1.24787e-06	2.12263e-05	1.38556e-05	DDR2/FERMT2/CX3CL1/NOTCH1/ANGPT1/PDGFC/CFLAR/ACTA2/PRKCA/PDGFRB/ITGB3/PDGFRA/FGF2/GAS6/CSF1R/SPRY2/ADRA1A/AKAP12/PDGFD/CD74/FGFR2/CD44/F2R/JUN/CCL2/CXCL17/CCL21	27
BP	GO:0071900	regulation of protein serine/threonine kinase activity	39/813	395/18903	1.27996e-06	2.16913e-05	1.41591e-05	ATP2B4/FERMT2/IRAK3/HEG1/MYOCD/CAV1/ROR2/PDGFC/PDE5A/AKAP13/CCND2/FGFR1/PDGFRB/KIT/PKD2/PKD1/IQGAP1/CD40/SPRY1/FGF2/ROBO1/CSF1R/SPRY2/SFRP1/GSTP1/DUSP19/SLC8A1/TNFAIP3/TAOK1/MEF2C/PDGFD/THBS1/SORL1/SFRP2/DKK1/DUSP1/RGS2/BMP7/LTF	39
BP	GO:0045103	intermediate filament-based process	16/813	90/18903	1.28792e-06	2.16913e-05	1.41591e-05	DST/SYNM/MACF1/DES/NES/KRT5/KRT23/KRT15/KRT17/NEFH/KRT7/KRT14/KRT4/KRT19/KRT13/PKP1	16
BP	GO:0055006	cardiac cell development	16/813	90/18903	1.28792e-06	2.16913e-05	1.41591e-05	TGFBR3/MYH11/NOTCH1/FHOD3/AKAP13/FHL2/PDGFRB/PDGFRA/ISL1/SPRY1/ADRA1A/SLC8A1/ACTC1/ASB2/RGS2/PI16	16
BP	GO:0007389	pattern specification process	44/813	472/18903	1.29462e-06	2.17326e-05	1.41861e-05	DAAM2/SMAD3/GLI3/DCHS1/TGFBR2/NOTCH1/PBX1/MEIS1/MED12/ETS2/FOXF1/MEIS3P1/MEIS2/CHRDL1/PKD2/HOXD10/ALDH1A2/ISL1/SPRY1/FGF2/ROBO1/TP63/SFRP1/NRP2/MEF2C/FOXC1/FST/ZEB1/HOXD13/DLL1/HHIP/ASB2/MID1/SFRP2/FGFR2/DKK1/C3/STC1/VANGL2/BTG2/BMP7/EGR2/MESP1/DLX1	44
BP	GO:0061337	cardiac conduction	17/813	101/18903	1.34109e-06	2.24391e-05	1.46472e-05	ATP2B4/FLNA/CACNA1C/CAV1/GJC1/GJA1/ABCC9/ATP2A2/PLN/TRPC1/ISL1/SLC8A1/ATP1A2/CASQ2/ATP1B1/CACNA2D1/ATP1A1	17
BP	GO:0060973	cell migration involved in heart development	8/813	21/18903	1.39736e-06	2.33045e-05	1.52121e-05	EDNRA/DCHS1/NOTCH1/PDGFRB/SNAI2/FLRT3/BMP7/MESP1	8
BP	GO:0090075	relaxation of muscle	10/813	35/18903	1.41277e-06	2.3485e-05	1.533e-05	KCNMA1/PDE5A/PLN/SLC8A1/GSTM2/GSN/ATP1A2/ATP1B1/RGS2/ATP1A1	10
BP	GO:0051209	release of sequestered calcium ion into cytosol	19/813	124/18903	1.43324e-06	2.37482e-05	1.55018e-05	FLNA/CACNA1C/CX3CL1/PLN/TRPC1/DMD/ITGB3/PKD2/FGF2/SLC8A1/JPH2/GSTM2/ITPR1/ATP1A2/CASQ2/F2R/JPH4/ITPR3/CCL21	19
BP	GO:0051147	regulation of muscle cell differentiation	22/813	160/18903	1.43912e-06	2.37687e-05	1.55152e-05	NID1/FZD7/MYOCD/NOTCH1/LAMB2/EFEMP2/KIT/BCL2/LAMC1/LAMB1/MMP14/MEF2C/RBPMS2/ZEB1/LAMA2/DLL1/TMEM119/FGFR2/DKK1/RGS2/MESP1/PI16	22
BP	GO:0001933	negative regulation of protein phosphorylation	35/813	338/18903	1.51355e-06	2.49176e-05	1.62651e-05	IRAK3/CORO1C/DUSP3/MYADM/HEG1/MYOCD/CAV1/LRP1/ANGPT1/PRNP/DMD/FBLN1/SLIT2/SIRPA/SPRY1/EMILIN1/SPRY2/SFRP1/GSTP1/DUSP19/SLC8A1/TNFAIP3/RGN/SORL1/SFRP2/CEACAM1/DKK1/DUSP1/SOCS3/DDIT4/RGS2/IGFBP3/ERRFI1/JUN/BMP7	35
BP	GO:0001570	vasculogenesis	15/813	81/18903	1.60981e-06	2.64174e-05	1.72441e-05	TGFBR3/HEG1/MYOCD/CAV1/GJC1/TGFBR2/NOTCH1/PDGFRB/FOXF1/ZFP36L1/AMOT/EPHA2/CEACAM1/TIPARP/JUNB	15
BP	GO:0070527	platelet aggregation	14/813	71/18903	1.62832e-06	2.66358e-05	1.73866e-05	TLN1/VCL/FLNA/MYH9/CSRP1/PRKCA/PDPN/ITGB3/PDGFRA/MYL9/C1QTNF1/FN1/CEACAM1/MMRN1	14
BP	GO:0031214	biomineral tissue development	23/813	174/18903	1.67639e-06	2.73348e-05	1.7843e-05	DDR2/SMAD3/ROCK2/SLC24A3/ANO6/NOTCH1/ROR2/GAS6/SLC8A1/TGFB3/MEF2C/GPM6B/COL1A2/TMEM119/PTGS2/FGFR2/ITGB6/CFTR/NELL1/COL1A1/BMP7/LTF/PTN	23
BP	GO:0001656	metanephros development	16/813	92/18903	1.74568e-06	2.83742e-05	1.85214e-05	GLI3/LAMB2/PDGFRB/ITGA8/PKD2/PKD1/PDGFRA/SPRY1/FBN1/BCL2/TCF21/DLG5/GATA3/ID3/EGR1/BMP7	16
BP	GO:0032409	regulation of transporter activity	34/813	326/18903	1.81465e-06	2.94019e-05	1.91922e-05	ACTN4/EDNRA/SLMAP/CAV1/STOM/FHL1/PRNP/ABCC9/PLN/DMD/PKD2/WNK1/KCNAB1/AHNAK/NLGN3/FXYD6/BCL2/GEM/JPH2/RGN/MEF2C/STAC/ABCB1/GSTM2/ATP1A2/ITGB1/CASQ2/ATP1B1/CFTR/JPH4/SGK1/CACNA2D1/KCNK3/CCL2	34
BP	GO:0030010	establishment of cell polarity	21/813	150/18903	1.84771e-06	2.98432e-05	1.94803e-05	MSN/JAM3/MYH9/ROCK2/NDE1/GJA1/CLASP1/MAP1B/KANK1/FOXF1/PKD1/SPRY1/MYO9A/SPRY2/AMOT/AMOTL2/GATA3/GSN/ITGB1/FERMT1/CCL21	21
BP	GO:0072507	divalent inorganic cation homeostasis	36/813	356/18903	1.87701e-06	3.02211e-05	1.9727e-05	ATP2B4/FLNA/CACNA1C/EDNRA/SLC24A3/CAV1/CX3CL1/ANXA6/ATP2A2/PLN/TRPC1/DMD/ITGB3/CAV2/TRPC4/PRKCB/PKD2/CD40/FGF2/BCL2/NT5E/SLC8A1/JPH2/RGN/GSTM2/ITPR1/ATP1A2/P2RX1/TGM2/CASQ2/ATP1B1/F2R/JPH4/STC1/ITPR3/CCL21	36
BP	GO:1903169	regulation of calcium ion transmembrane transport	24/813	188/18903	1.88304e-06	3.02231e-05	1.97283e-05	CACNA1C/CAV1/CX3CL1/PRNP/PLN/TRPC1/DMD/ITGB3/PKD2/AHNAK/BCL2/GEM/SLC8A1/JPH2/RGN/STAC/GSTM2/ATP1A2/P2RX1/CASQ2/ATP1B1/F2R/JPH4/CACNA2D1	24
BP	GO:0048146	positive regulation of fibroblast proliferation	12/813	53/18903	1.93688e-06	3.08836e-05	2.01595e-05	DDR2/PDGFC/PDGFRB/ITGB3/PDGFRA/GAS6/CD248/PDGFD/FN1/CD74/S100A6/JUN	12
BP	GO:0060071	Wnt signaling pathway, planar cell polarity pathway	12/813	53/18903	1.93688e-06	3.08836e-05	2.01595e-05	PRICKLE2/FZD7/ROR2/MED12/ROR1/DACT1/SFRP1/RSPO3/GPC6/SFRP2/DKK1/VANGL2	12
BP	GO:0042698	ovulation cycle	14/813	72/18903	1.94229e-06	3.08836e-05	2.01595e-05	AXL/SLIT2/SERPINF1/A2M/PDGFRA/PGR/PAM/SLIT3/MMP2/TGFB3/ADAMTS1/TGFB2/EGR1/PTN	14
BP	GO:0030501	positive regulation of bone mineralization	11/813	45/18903	2.31103e-06	3.6633e-05	2.39124e-05	SMAD3/ANO6/SLC8A1/TGFB3/MEF2C/GPM6B/TMEM119/NELL1/BMP7/LTF/PTN	11
BP	GO:0032060	bleb assembly	6/813	11/18903	2.38485e-06	3.76866e-05	2.46001e-05	MYLK/ANO6/LPAR1/PMP22/EMP3/EMP1	6
BP	GO:0045778	positive regulation of ossification	12/813	54/18903	2.39369e-06	3.77098e-05	2.46153e-05	SMAD3/ANO6/SLC8A1/TGFB3/MEF2C/GPM6B/TGFB2/TMEM119/NELL1/BMP7/LTF/PTN	12
BP	GO:0062197	cellular response to chemical stress	35/813	345/18903	2.4196e-06	3.80011e-05	2.48054e-05	DDR2/EDNRA/MYLK/NFE2L1/CAV1/AXL/EPAS1/TPM1/ARHGEF2/ATP2A2/FBLN5/PKD2/SIRPA/PDGFRA/ZFP36L1/BCL2/MMP2/TNFAIP3/RHOB/NFAT5/NCOA7/MET/PDGFD/ETV5/GPX8/EFHD1/ANXA1/PTGS2/ERRFI1/JUN/BMP7/PAGE4/FOS/NR4A3/NR4A2	35
BP	GO:0044319	wound healing, spreading of cells	10/813	37/18903	2.47907e-06	3.86977e-05	2.52601e-05	FLNA/FERMT2/ITGA5/CLASP1/PDPN/COL5A1/ITGB1/CEACAM1/CD44/FERMT1	10
BP	GO:0090505	epiboly involved in wound healing	10/813	37/18903	2.47907e-06	3.86977e-05	2.52601e-05	FLNA/FERMT2/ITGA5/CLASP1/PDPN/COL5A1/ITGB1/CEACAM1/CD44/FERMT1	10
BP	GO:0001889	liver development	20/813	141/18903	2.6318e-06	4.09569e-05	2.67348e-05	TGFBR3/SMAD3/GLI3/NOTCH1/CFLAR/PKD2/ALDH1A2/PKD1/TNFAIP3/ITGA2/RGN/MET/LIMS2/ANXA1/CEACAM1/HPN/JUN/PTN/MESP1/CLDN1	20
BP	GO:0043270	positive regulation of ion transport	31/813	289/18903	2.86836e-06	4.4503e-05	2.90496e-05	FLNA/ACTN4/EDNRA/MYLK/ANO6/CAV1/CX3CL1/FHL1/KCNMB1/PDGFRB/TRPC1/DMD/PKD2/WNK1/NLGN3/JPH2/RGN/STAC/ABCB1/GSTM2/ITGB1/CNTN1/P2RX1/ATP1B1/CFTR/F2R/STC1/CACNA2D1/KCNK3/CCL2/VAMP7	31
BP	GO:0070169	positive regulation of biomineral tissue development	12/813	55/18903	2.94298e-06	4.53857e-05	2.96257e-05	SMAD3/ANO6/SLC8A1/TGFB3/MEF2C/GPM6B/TMEM119/CFTR/NELL1/BMP7/LTF/PTN	12
BP	GO:0071385	cellular response to glucocorticoid stimulus	12/813	55/18903	2.94298e-06	4.53857e-05	2.96257e-05	CFLAR/SERPINF1/ISL1/ZFP36L1/FAM107A/FBXO32/ZFP36L2/ANXA1/STC1/DDIT4/ZFP36/ERRFI1	12
BP	GO:0032963	collagen metabolic process	17/813	107/18903	3.05766e-06	4.70127e-05	3.06878e-05	DDR2/CTSB/PDGFRB/MRC2/MFAP4/COL5A1/EMILIN1/MMP2/ITGA2/TGFB3/MMP14/ITGB1/COL1A2/F2R/COL1A1/ERRFI1/MMP7	17
BP	GO:0014033	neural crest cell differentiation	16/813	96/18903	3.12278e-06	4.78701e-05	3.12475e-05	EDNRA/CORO1C/ANXA6/ALDH1A2/ISL1/SFRP1/NRP2/SNAI2/MEF2C/FOXC1/SEMA3E/FN1/SEMA5A/SEMA3D/EDNRB/BMP7	16
BP	GO:0090504	epiboly	10/813	38/18903	3.23556e-06	4.94509e-05	3.22793e-05	FLNA/FERMT2/ITGA5/CLASP1/PDPN/COL5A1/ITGB1/CEACAM1/CD44/FERMT1	10
BP	GO:0032231	regulation of actin filament bundle assembly	17/813	108/18903	3.48581e-06	5.29594e-05	3.45695e-05	FLNA/FERMT2/SMAD3/SYNPO2/ROCK2/CX3CL1/LPAR1/TPM1/CLASP1/SFRP1/DLC1/TGFB3/MET/PIK3R1/CGNL1/SDC4/ID1	17
BP	GO:0090263	positive regulation of canonical Wnt signaling pathway	17/813	108/18903	3.48581e-06	5.29594e-05	3.45695e-05	DAAM2/SMAD3/TBL1X/CAV1/GPRC5B/KANK1/WNK1/ZEB2/FGF2/DACT1/SFRP1/RSPO3/CDH3/SEMA5A/SFRP2/FGFR2/COL1A1	17
BP	GO:0010763	positive regulation of fibroblast migration	7/813	17/18903	3.53407e-06	5.35338e-05	3.49445e-05	DDR2/ACTA2/ITGB3/SLC8A1/AKAP12/THBS1/ITGB1	7
BP	GO:0006942	regulation of striated muscle contraction	16/813	97/18903	3.59255e-06	5.4059e-05	3.52873e-05	CACNA1C/CAV1/PDE5A/ATP2A2/PLN/DMD/ADRA1A/SLC8A1/GSTM2/ATP1A2/CASQ2/ATP1B1/STC1/RGS2/ATP1A1/NR4A1	16
BP	GO:0043502	regulation of muscle adaptation	16/813	97/18903	3.59255e-06	5.4059e-05	3.52873e-05	ATP2B4/SMAD3/ROCK2/NOTCH1/PDE5A/ATP2A2/PRKCA/IGFBP5/ADRA1A/LMCD1/FBXO32/SGCA/RGS2/ERRFI1/NR4A3/PI16	16
BP	GO:0110151	positive regulation of biomineralization	12/813	56/18903	3.60041e-06	5.4059e-05	3.52873e-05	SMAD3/ANO6/SLC8A1/TGFB3/MEF2C/GPM6B/TMEM119/CFTR/NELL1/BMP7/LTF/PTN	12
BP	GO:0061008	hepaticobiliary system development	20/813	144/18903	3.66301e-06	5.48381e-05	3.57958e-05	TGFBR3/SMAD3/GLI3/NOTCH1/CFLAR/PKD2/ALDH1A2/PKD1/TNFAIP3/ITGA2/RGN/MET/LIMS2/ANXA1/CEACAM1/HPN/JUN/PTN/MESP1/CLDN1	20
BP	GO:0051897	positive regulation of protein kinase B signaling	18/813	120/18903	3.68321e-06	5.49797e-05	3.58882e-05	FERMT2/AXL/CX3CL1/ANGPT1/RASD2/FGFR1/IGFBP5/FGF2/GAS6/SPRY2/C1QTNF1/MET/THBS1/SEMA5A/GATA3/ITGB1/IL18/CCL21	18
BP	GO:0086003	cardiac muscle cell contraction	14/813	76/18903	3.80834e-06	5.66823e-05	3.69997e-05	FLNA/CACNA1C/CAV1/GJC1/GJA1/ABCC9/ATP2A2/PLN/KCNJ8/GSN/ATP1A2/STC1/CACNA2D1/ATP1A1	14
BP	GO:0010517	regulation of phospholipase activity	13/813	66/18903	3.87086e-06	5.74458e-05	3.7498e-05	EDNRA/LRP1/LPAR1/FGFR1/PDGFRB/KIT/PDGFRA/FGF2/ADRA1A/ANXA1/FGFR2/RGS2/SELE	13
BP	GO:0030038	contractile actin filament bundle assembly	17/813	109/18903	3.96712e-06	5.8535e-05	3.8209e-05	FERMT2/SMAD3/SORBS1/ROCK2/LPAR1/TPM1/CLASP1/ZYX/PDLIM1/SFRP1/DLC1/TGFB3/MET/PIK3R1/CGNL1/SDC4/ELN	17
BP	GO:0043149	stress fiber assembly	17/813	109/18903	3.96712e-06	5.8535e-05	3.8209e-05	FERMT2/SMAD3/SORBS1/ROCK2/LPAR1/TPM1/CLASP1/ZYX/PDLIM1/SFRP1/DLC1/TGFB3/MET/PIK3R1/CGNL1/SDC4/ELN	17
BP	GO:0044000	movement in host	23/813	183/18903	4.01097e-06	5.9012e-05	3.85203e-05	ITGA5/CTSB/CAV1/AXL/ITGB3/CAV2/GAS6/ITGA2/MRC1/NCAM1/GSN/IFITM3/EPHA2/ITGB1/IFITM2/LGALS1/CD74/TRIM22/ITGB6/IFITM1/CH25H/CLDN1/ANPEP	23
BP	GO:0048145	regulation of fibroblast proliferation	15/813	87/18903	4.09244e-06	5.99516e-05	3.91337e-05	DDR2/CAV1/PDGFC/PDGFRB/ITGB3/PDGFRA/GAS6/SFRP1/GSTP1/CD248/PDGFD/FN1/CD74/S100A6/JUN	15
BP	GO:0048562	embryonic organ morphogenesis	31/813	294/18903	4.09825e-06	5.99516e-05	3.91337e-05	SMAD3/EDNRA/GLI3/TGFBR2/NOTCH1/PRRX1/MED12/EFEMP1/FOXF1/ITGA8/PKD2/HOXD10/PDGFRA/FBN1/SPRY2/TCF21/TGFB3/MMP14/MEF2C/RBPMS2/ZEB1/GATA3/DLL1/ASB2/EPHA2/FGFR2/SLITRK6/VANGL2/HPN/BMP7/MESP1	31
BP	GO:0031069	hair follicle morphogenesis	9/813	31/18903	4.13462e-06	6.03113e-05	3.93685e-05	NOTCH1/IGFBP5/BCL2/TP63/FST/FGF7/TGFB2/FGFR2/KRT17	9
BP	GO:0090175	regulation of establishment of planar polarity	12/813	57/18903	4.38378e-06	6.3764e-05	4.16223e-05	PRICKLE2/FZD7/ROR2/MED12/ROR1/DACT1/SFRP1/RSPO3/GPC6/SFRP2/DKK1/VANGL2	12
BP	GO:1904064	positive regulation of cation transmembrane transport	22/813	171/18903	4.4026e-06	6.38564e-05	4.16826e-05	FLNA/ACTN4/EDNRA/ANO6/CAV1/CX3CL1/KCNMB1/TRPC1/DMD/PKD2/WNK1/NLGN3/JPH2/RGN/STAC/GSTM2/P2RX1/ATP1B1/F2R/CACNA2D1/KCNK3/CCL2	22
BP	GO:1901214	regulation of neuron death	33/813	325/18903	4.58342e-06	6.60965e-05	4.31448e-05	DDR2/AXL/CX3CL1/ANGPT1/PRNP/ITGA1/SERPINF1/ISL1/UNC5B/BCL2/ENO2/NES/FAIM2/PCDHGC3/TGFB3/NCOA7/MEF2C/SEMA3E/CLU/GATA3/SORL1/TGFB2/DKK1/F2R/DDIT4/EGR1/BTG2/JUN/CCL2/FOS/NR4A3/NR4A2/DLX1	33
BP	GO:0043589	skin morphogenesis	6/813	12/18903	4.59578e-06	6.60965e-05	4.31448e-05	TP63/ITGB4/ITGA2/COL1A2/COL1A1/ERRFI1	6
BP	GO:0072110	glomerular mesangial cell proliferation	6/813	12/18903	4.59578e-06	6.60965e-05	4.31448e-05	CFLAR/PDGFRB/ITGB3/PDGFD/EGR1/BMP7	6
BP	GO:1904377	positive regulation of protein localization to cell periphery	13/813	67/18903	4.61577e-06	6.61982e-05	4.32112e-05	ATP2B4/EPB41L2/SORBS1/LRP1/SPTBN1/CLIP3/ITGA3/PRNP/EPHA3/PIK3R1/STAC/EPHA2/ITGB1	13
BP	GO:0043500	muscle adaptation	18/813	122/18903	4.68269e-06	6.69703e-05	4.37152e-05	ATP2B4/SMAD3/ROCK2/NOTCH1/PDE5A/CFLAR/ATP2A2/PRKCA/IGFBP5/ADRA1A/LMCD1/FBXO32/GSN/SGCA/RGS2/ERRFI1/NR4A3/PI16	18
BP	GO:1901879	regulation of protein depolymerization	15/813	88/18903	4.73995e-06	6.76004e-05	4.41265e-05	SVIL/SPTAN1/MAP1A/LMOD1/SPTBN1/CLASP1/ARHGEF2/MAP1B/TMOD1/NES/TAOK1/CFL2/SEMA5A/GSN/MID1	15
BP	GO:0098742	cell-cell adhesion via plasma-membrane adhesion molecules	30/813	282/18903	4.88441e-06	6.94672e-05	4.5345e-05	PALLD/NEXN/ITGA5/MYADM/DCHS1/PCDH7/FAT4/CX3CL1/TGFBR2/SPARCL1/PCDH18/WNK1/PKD1/ROBO1/PCDH10/PCDHGC3/FLRT3/HMCN1/CDH3/GPC6/VCAM1/ITGB1/TGFB2/DSC3/CEACAM1/CDH11/PCDH17/CD177/SELE/CLDN1	30
BP	GO:0051924	regulation of calcium ion transport	29/813	268/18903	5.01542e-06	7.11328e-05	4.64323e-05	CACNA1C/MYLK/CAV1/CX3CL1/PRNP/PLN/PDGFRB/TRPC1/DMD/ITGB3/PKD2/AHNAK/BCL2/GEM/SLC8A1/JPH2/RGN/STAC/GSTM2/ATP1A2/P2RX1/PTGS2/CASQ2/ATP1B1/F2R/JPH4/STC1/CACNA2D1/CCL2	29
BP	GO:0051651	maintenance of location in cell	26/813	226/18903	5.06671e-06	7.16617e-05	4.67775e-05	FLNA/CACNA1C/CAV1/CX3CL1/ANXA6/PLN/TRPC1/DMD/ITGB3/SYNE1/PKD2/FGF2/VPS13C/SLC8A1/JPH2/SORL1/GSTM2/GSN/ITPR1/ATP1A2/CASQ2/F2R/JPH4/ITPR3/CCL21/LCN2	26
BP	GO:0018958	phenol-containing compound metabolic process	17/813	111/18903	5.11276e-06	7.21138e-05	4.70727e-05	EDNRA/CTSB/EPAS1/SLC16A2/TRPC1/ZEB2/BCL2/SNCAIP/CDH3/GATA3/TGFB2/MOXD1/DUOX1/DIO2/MAOB/HPN/NR4A2	17
BP	GO:0042476	odontogenesis	19/813	135/18903	5.23225e-06	7.3478e-05	4.79631e-05	GLI3/PDGFRA/HTRA1/PAM/TP63/LAMB1/TGFB3/FOXC1/FST/COL1A2/TGFB2/ID3/FGFR2/ITGB6/CFTR/SERPINE1/COL1A1/BMP7/DLX1	19
BP	GO:0055117	regulation of cardiac muscle contraction	14/813	78/18903	5.23818e-06	7.3478e-05	4.79631e-05	CACNA1C/CAV1/PDE5A/ATP2A2/PLN/DMD/ADRA1A/SLC8A1/GSTM2/ATP1A2/CASQ2/ATP1B1/STC1/RGS2	14
BP	GO:0051058	negative regulation of small GTPase mediated signal transduction	12/813	58/18903	5.31322e-06	7.43269e-05	4.85173e-05	HEG1/ITGA3/KANK1/SLIT2/SPRY1/SPRY2/ADRA1A/DLC1/MET/CGNL1/ITGB1/TGFB2	12
BP	GO:0010762	regulation of fibroblast migration	10/813	40/18903	5.36588e-06	7.48592e-05	4.88647e-05	DDR2/CORO1C/ACTA2/ITGB3/FGF2/SLC8A1/AKAP12/THBS1/SDC4/ITGB1	10
BP	GO:0071229	cellular response to acid chemical	15/813	89/18903	5.4773e-06	7.62059e-05	4.97438e-05	COL4A1/PDGFC/COL6A1/COL4A6/PKD2/PDGFRA/MMP2/PDGFD/COL16A1/ZEB1/COL1A2/COL3A1/CYBB/COL1A1/COL5A2	15
BP	GO:0003180	aortic valve morphogenesis	9/813	32/18903	5.53405e-06	7.65794e-05	4.99876e-05	ROCK2/NOTCH1/SLIT2/EMILIN1/ROBO1/SLIT3/SNAI2/GATA3/ELN	9
BP	GO:0010644	cell communication by electrical coupling	9/813	32/18903	5.53405e-06	7.65794e-05	4.99876e-05	CACNA1C/CAV1/GJC1/GJA1/SLC8A1/ATP1A2/CASQ2/ATP1B1/ATP1A1	9
BP	GO:2000811	negative regulation of anoikis	7/813	18/18903	5.56845e-06	7.68476e-05	5.01627e-05	ITGA5/CAV1/NOTCH1/BCL2/SNAI2/PDK4/ITGB1	7
BP	GO:0007498	mesoderm development	19/813	136/18903	5.84131e-06	8.03966e-05	5.24793e-05	SMAD3/GJA1/ITGA3/ETS2/ITGB3/FOXF1/ITGA8/ZFP36L1/TP63/ITGB4/ITGA2/FOXC1/EPHA2/ITGB1/SFRP2/FGFR2/DKK1/BMP7/MESP1	19
BP	GO:0046660	female sex differentiation	18/813	124/18903	5.92013e-06	8.12628e-05	5.30447e-05	LHFPL2/AXL/SLIT2/A2M/KIT/PDGFRA/PGR/SLIT3/BCL2/TP63/MMP2/SFRP1/SRD5A2/MMP14/FOXC1/FST/ADAMTS1/TIPARP	18
BP	GO:0048844	artery morphogenesis	14/813	79/18903	6.11771e-06	8.35272e-05	5.45228e-05	EDNRA/MYLK/MYOCD/LRP1/NOTCH1/PRRX1/PDGFRB/FOXF1/EFEMP2/PKD2/ADAMTS9/FOXC1/TGFB2/COL3A1	14
BP	GO:0086001	cardiac muscle cell action potential	14/813	79/18903	6.11771e-06	8.35272e-05	5.45228e-05	FLNA/CACNA1C/SLMAP/CAV1/GJC1/GJA1/ATP2A2/DMD/KCNJ8/SLC8A1/ATP1A2/ATP1B1/CACNA2D1/ATP1A1	14
BP	GO:0016525	negative regulation of angiogenesis	20/813	149/18903	6.21755e-06	8.46645e-05	5.52652e-05	ATP2B4/ROCK2/COL4A2/SERPINF1/EMILIN1/SPRY2/ADAMTS9/AMOT/SULF1/HSPG2/FOXC1/THBS1/SPARC/SEMA3E/ADAMTS1/EPHA2/TGFB2/THBS2/SERPINE1/DCN	20
BP	GO:0001558	regulation of cell growth	39/813	422/18903	6.34155e-06	8.6124e-05	5.62179e-05	SMAD3/MYOCD/GJA1/TNC/FHL1/DPYSL2/MAP1B/DCBLD2/MACF1/LTBP4/FBLN5/SLIT2/IGFBP5/IGFBP4/WFDC1/SLIT3/BCL2/SFRP1/RERG/MMP14/FAM107A/CRYAB/SEMA3E/FN1/SEMA5A/MEG3/DACT3/TGFB2/SFRP2/CEACAM1/SEMA3D/RGS2/IGFBP3/HPN/KRT17/SGK1/CRABP2/BST2/PI16	39
BP	GO:0086064	cell communication by electrical coupling involved in cardiac conduction	8/813	25/18903	6.37118e-06	8.62974e-05	5.63311e-05	CACNA1C/CAV1/GJC1/GJA1/SLC8A1/ATP1A2/ATP1B1/ATP1A1	8
BP	GO:1903078	positive regulation of protein localization to plasma membrane	12/813	59/18903	6.41143e-06	8.66135e-05	5.65374e-05	ATP2B4/SORBS1/LRP1/SPTBN1/CLIP3/ITGA3/PRNP/EPHA3/PIK3R1/STAC/EPHA2/ITGB1	12
BP	GO:1905314	semi-lunar valve development	10/813	41/18903	6.82521e-06	9.19607e-05	6.00278e-05	ROCK2/NOTCH1/SLIT2/EMILIN1/ROBO1/SLIT3/SNAI2/GATA3/TGFB2/ELN	10
BP	GO:1902041	regulation of extrinsic apoptotic signaling pathway via death domain receptors	11/813	50/18903	6.98704e-06	9.38941e-05	6.12898e-05	TIMP3/ITPRIP/CFLAR/ARHGEF2/SFRP1/FAIM2/TNFAIP3/THBS1/SFRP2/SERPINE1/ATF3	11
BP	GO:1902905	positive regulation of supramolecular fiber organization	22/813	176/18903	7.06638e-06	9.47116e-05	6.18235e-05	FERMT2/SMAD3/SYNPO2/ROCK2/LMOD1/CX3CL1/LPAR1/TPM1/CLASP1/FCHSD2/MAP1B/EFEMP2/SFRP1/TGFB3/CFL2/MET/CLU/SEMA5A/GSN/SDC4/ID1/CCL21	22
BP	GO:0071230	cellular response to amino acid stimulus	14/813	80/18903	7.1258e-06	9.52588e-05	6.21806e-05	COL4A1/PDGFC/COL6A1/COL4A6/PDGFRA/MMP2/PDGFD/COL16A1/ZEB1/COL1A2/COL3A1/CYBB/COL1A1/COL5A2	14
BP	GO:0045936	negative regulation of phosphate metabolic process	40/813	440/18903	7.17745e-06	9.56993e-05	6.24682e-05	DDR2/IRAK3/CORO1C/ROCK2/DUSP3/MYADM/HEG1/MYOCD/CAV1/LRP1/LPIN1/ANGPT1/PRNP/DMD/FBLN1/SLIT2/SIRPA/IQGAP1/SPRY1/EMILIN1/SPRY2/SFRP1/GSTP1/DUSP19/SLC8A1/TNFAIP3/RGN/SORL1/TGFB2/SFRP2/CEACAM1/DKK1/DUSP1/SOCS3/DDIT4/RGS2/IGFBP3/ERRFI1/JUN/BMP7	40
BP	GO:0051701	biological process involved in interaction with host	24/813	203/18903	7.267e-06	9.66417e-05	6.30833e-05	ITGA5/CTSB/CAV1/AXL/ITGB3/CAV2/GAS6/ITGA2/MRC1/NCAM1/GSN/IFITM3/EPHA2/ITGB1/IFITM2/LGALS1/CD74/TRIM22/ITGB6/IFITM1/CH25H/LTF/CLDN1/ANPEP	24
BP	GO:0048566	embryonic digestive tract development	9/813	33/18903	7.32047e-06	9.71005e-05	6.33829e-05	GLI3/FOXF1/ALDH1A2/PDGFRA/TCF21/RBPMS2/TGFB2/RARRES2/FGFR2	9
BP	GO:0010563	negative regulation of phosphorus metabolic process	40/813	441/18903	7.57647e-06	0.000100236	6.54298e-05	DDR2/IRAK3/CORO1C/ROCK2/DUSP3/MYADM/HEG1/MYOCD/CAV1/LRP1/LPIN1/ANGPT1/PRNP/DMD/FBLN1/SLIT2/SIRPA/IQGAP1/SPRY1/EMILIN1/SPRY2/SFRP1/GSTP1/DUSP19/SLC8A1/TNFAIP3/RGN/SORL1/TGFB2/SFRP2/CEACAM1/DKK1/DUSP1/SOCS3/DDIT4/RGS2/IGFBP3/ERRFI1/JUN/BMP7	40
BP	GO:2000181	negative regulation of blood vessel morphogenesis	20/813	151/18903	7.62707e-06	0.000100646	6.56971e-05	ATP2B4/ROCK2/COL4A2/SERPINF1/EMILIN1/SPRY2/ADAMTS9/AMOT/SULF1/HSPG2/FOXC1/THBS1/SPARC/SEMA3E/ADAMTS1/EPHA2/TGFB2/THBS2/SERPINE1/DCN	20
BP	GO:0043407	negative regulation of MAP kinase activity	12/813	60/18903	7.70394e-06	0.000101139	6.60189e-05	IRAK3/CAV1/SPRY1/SPRY2/SFRP1/GSTP1/DUSP19/SORL1/SFRP2/DUSP1/RGS2/BMP7	12
BP	GO:1905517	macrophage migration	12/813	60/18903	7.70394e-06	0.000101139	6.60189e-05	CX3CL1/ROR2/CNN2/EMILIN1/CSF1R/MMP2/MMP14/THBS1/RARRES2/EDNRB/CCL2/CXCL17	12
BP	GO:0000302	response to reactive oxygen species	24/813	204/18903	7.90795e-06	0.000103552	6.75939e-05	DDR2/AXL/TPM1/PDGFRB/FBLN5/PKD2/SIRPA/PDGFRA/BCL2/MMP2/GSTP1/SLC8A1/TNFAIP3/RHOB/MET/CRYAB/PDGFD/ANXA1/COL1A1/JUN/BMP7/FOS/NR4A3/SCGB1A1	24
BP	GO:0022407	regulation of cell-cell adhesion	43/813	490/18903	7.98339e-06	0.00010392	6.78345e-05	GLI3/DUSP3/MYADM/CAV1/CX3CL1/TGFBR2/NOTCH1/PDE5A/PRNP/PRKCA/PDPN/ETS1/WNK1/SIRPA/ADAM19/NFAT5/C1QTNF1/FGL2/DLG5/HLA-E/GATA3/SDC4/HLA-DOA/VCAM1/IL7R/IL18/LGALS1/CD74/ANXA1/CEACAM1/LAPTM5/MMRN1/CD44/HLA-DPA1/VTCN1/BMP7/SELE/CCL2/NR4A3/CCL21/EGR3/SCGB1A1/HLA-DRB5	43
BP	GO:0048144	fibroblast proliferation	16/813	103/18903	7.997e-06	0.00010392	6.78345e-05	DDR2/CAV1/PDGFC/PDGFRB/ITGB3/PDGFRA/GAS6/SFRP1/GSTP1/CD248/PDGFD/FN1/COL3A1/CD74/S100A6/JUN	16
BP	GO:0070167	regulation of biomineral tissue development	16/813	103/18903	7.997e-06	0.00010392	6.78345e-05	DDR2/SMAD3/ROCK2/ANO6/NOTCH1/GAS6/SLC8A1/TGFB3/MEF2C/GPM6B/TMEM119/CFTR/NELL1/BMP7/LTF/PTN	16
BP	GO:0002573	myeloid leukocyte differentiation	25/813	218/18903	8.10278e-06	0.000105028	6.85578e-05	SH3PXD2A/MYH9/TGFBR2/ROR2/PRKCA/MITF/IFI16/TSPAN2/KIT/INPP5D/FBN1/ZFP36L1/CSF1R/SFRP1/PIK3R1/ANXA2/GATA3/EPHA2/CD74/CEACAM1/ITGB6/JUN/LTF/FOS/JUNB	25
BP	GO:0019058	viral life cycle	32/813	319/18903	8.19241e-06	0.000105922	6.91411e-05	ITGA5/APOBEC3C/CTSB/CAV1/STOM/AXL/NOTCH1/ITGB3/IFI16/CAV2/GAS6/BCL2/ITGA2/MRC1/NCAM1/GSN/IFITM3/EPHA2/ITGB1/IFITM2/LGALS1/CD74/TRIM22/ITGB6/IFITM1/MX1/CH25H/BST2/LTF/CCL2/CLDN1/ANPEP	32
BP	GO:0007422	peripheral nervous system development	14/813	81/18903	8.2784e-06	0.000106764	6.96909e-05	CNTNAP1/MED12/LAMB2/NFASC/HOXD10/ISL1/PMP22/ITGB4/GSTM3/NEFH/EDNRB/EGR2/EGR3/CLDN1	14
BP	GO:1901343	negative regulation of vasculature development	20/813	152/18903	8.43476e-06	0.000108507	7.08288e-05	ATP2B4/ROCK2/COL4A2/SERPINF1/EMILIN1/SPRY2/ADAMTS9/AMOT/SULF1/HSPG2/FOXC1/THBS1/SPARC/SEMA3E/ADAMTS1/EPHA2/TGFB2/THBS2/SERPINE1/DCN	20
BP	GO:0071772	response to BMP	22/813	178/18903	8.49024e-06	0.000108675	7.09381e-05	TGFBR3/SMAD3/ZNF423/NOTCH1/ITGA3/CHRDL1/FBN1/HTRA1/SFRP1/SULF1/TGFB3/RBPMS2/FST/GATA3/SORL1/TGFB2/SFRP2/DKK1/EGR1/CHRDL2/BMP7/DLX1	22
BP	GO:0071773	cellular response to BMP stimulus	22/813	178/18903	8.49024e-06	0.000108675	7.09381e-05	TGFBR3/SMAD3/ZNF423/NOTCH1/ITGA3/CHRDL1/FBN1/HTRA1/SFRP1/SULF1/TGFB3/RBPMS2/FST/GATA3/SORL1/TGFB2/SFRP2/DKK1/EGR1/CHRDL2/BMP7/DLX1	22
BP	GO:0071214	cellular response to abiotic stimulus	33/813	335/18903	8.7189e-06	0.000111047	7.24863e-05	MYLK/CCND2/ARHGEF2/XPC/ITGB3/IFI16/MFAP4/CNN2/PKD2/CD40/ZFP36L1/FGF2/MMP2/SFRP1/ITGA2/RHOB/NFAT5/SNAI2/CRYAB/PIK3R1/EFHD1/SCNN1A/GATA3/IL33/ATP1A2/SFRP2/PTGS2/TIMP1/ITGB6/EGR1/COL1A1/ERRFI1/SCNN1G	33
BP	GO:0104004	cellular response to environmental stimulus	33/813	335/18903	8.7189e-06	0.000111047	7.24863e-05	MYLK/CCND2/ARHGEF2/XPC/ITGB3/IFI16/MFAP4/CNN2/PKD2/CD40/ZFP36L1/FGF2/MMP2/SFRP1/ITGA2/RHOB/NFAT5/SNAI2/CRYAB/PIK3R1/EFHD1/SCNN1A/GATA3/IL33/ATP1A2/SFRP2/PTGS2/TIMP1/ITGB6/EGR1/COL1A1/ERRFI1/SCNN1G	33
BP	GO:0042326	negative regulation of phosphorylation	36/813	381/18903	8.78839e-06	0.000111654	7.28827e-05	DDR2/IRAK3/CORO1C/DUSP3/MYADM/HEG1/MYOCD/CAV1/LRP1/ANGPT1/PRNP/DMD/FBLN1/SLIT2/SIRPA/SPRY1/EMILIN1/SPRY2/SFRP1/GSTP1/DUSP19/SLC8A1/TNFAIP3/RGN/SORL1/SFRP2/CEACAM1/DKK1/DUSP1/SOCS3/DDIT4/RGS2/IGFBP3/ERRFI1/JUN/BMP7	36
BP	GO:0002026	regulation of the force of heart contraction	8/813	26/18903	8.85709e-06	0.000111971	7.30897e-05	ATP2B4/CAV1/ATP2A2/PLN/ADRA1A/SLC8A1/ATP1A2/ATP1A1	8
BP	GO:0030318	melanocyte differentiation	8/813	26/18903	8.85709e-06	0.000111971	7.30897e-05	GLI3/MITF/KIT/ZEB2/ADAMTS9/BCL2/MEF2C/EDNRB	8
BP	GO:0034113	heterotypic cell-cell adhesion	12/813	61/18903	9.21932e-06	0.000115978	7.5705e-05	JAM3/ITGA5/MYADM/PARVA/ITGB3/ITGA7/WNK1/SIRPA/VCAM1/ITGB1/CD44/BMP7	12
BP	GO:1900024	regulation of substrate adhesion-dependent cell spreading	12/813	61/18903	9.21932e-06	0.000115978	7.5705e-05	FLNA/ACTN4/FERMT2/CORO1C/MYADM/KANK1/PDPN/ITGB3/FBLN1/GBP1/LIMS2/OLFM4	12
BP	GO:0048706	embryonic skeletal system development	18/813	128/18903	9.31181e-06	0.000116854	7.62771e-05	SMAD3/EDNRA/GLI3/TGFBR2/PBX1/PRRX1/SULF2/MED12/HOXD10/PDGFRA/SULF1/TGFB3/MMP14/ZEB1/FGFR2/COL1A1/BMP7/DLX1	18
BP	GO:0007009	plasma membrane organization	21/813	166/18903	9.41329e-06	0.000117839	7.69198e-05	MYH9/ASAP1/MYOF/EHD2/ANO6/CAV1/SPTBN1/ANXA6/ATP2A2/CAV2/SYT11/PLSCR4/DYSF/COL5A1/AHNAK/ANXA2/CLU/ATG9A/SYTL4/GSN/TGFB2	21
BP	GO:1904705	regulation of vascular associated smooth muscle cell proliferation	15/813	93/18903	9.555e-06	0.000119215	7.7818e-05	DDR2/MYOCD/GJA1/TPM1/EFEMP2/IGFBP5/CNN1/FGF2/MMP2/TGFB3/MEF2C/NDRG2/ADAMTS1/JUN/NR4A3	15
BP	GO:0007431	salivary gland development	9/813	34/18903	9.57807e-06	0.000119215	7.7818e-05	NTN4/TGFB3/SNAI2/FGF7/TGFB2/TGM2/FGFR2/TFCP2L1/BMP7	9
BP	GO:0051279	regulation of release of sequestered calcium ion into cytosol	14/813	82/18903	9.59306e-06	0.000119215	7.7818e-05	CACNA1C/CX3CL1/PLN/TRPC1/DMD/ITGB3/PKD2/SLC8A1/JPH2/GSTM2/ATP1A2/CASQ2/F2R/JPH4	14
BP	GO:0044403	biological process involved in symbiotic interaction	31/813	307/18903	9.90063e-06	0.000122739	8.01185e-05	ROCK2/ITGA5/CTSB/CAV1/STOM/AXL/ITGB3/CAV2/GAS6/CSF1R/ITGA2/MRC1/FN1/NCAM1/GSN/IFITM3/APOL1/EPHA2/ITGB1/IFITM2/LGALS1/CD74/TRIM22/ITGB6/IFITM1/CH25H/HPN/JUN/LTF/CLDN1/ANPEP	31
BP	GO:0008360	regulation of cell shape	20/813	154/18903	1.02855e-05	0.000126967	8.28786e-05	MSN/FERMT2/MYH9/LPAR1/TPM1/RND3/PARVA/PDPN/FGD5/KIT/ITGA7/CSF1R/DLC1/RHOB/SEMA3E/FN1/COCH/ANXA1/HPN/CCL2	20
BP	GO:0110149	regulation of biomineralization	16/813	105/18903	1.02913e-05	0.000126967	8.28786e-05	DDR2/SMAD3/ROCK2/ANO6/NOTCH1/GAS6/SLC8A1/TGFB3/MEF2C/GPM6B/TMEM119/CFTR/NELL1/BMP7/LTF/PTN	16
BP	GO:0030509	BMP signaling pathway	21/813	167/18903	1.03402e-05	0.000127263	8.30718e-05	TGFBR3/SMAD3/ZNF423/NOTCH1/ITGA3/CHRDL1/FBN1/HTRA1/SFRP1/SULF1/TGFB3/RBPMS2/FST/SORL1/TGFB2/SFRP2/DKK1/EGR1/CHRDL2/BMP7/DLX1	21
BP	GO:0014743	regulation of muscle hypertrophy	13/813	72/18903	1.05786e-05	0.000129266	8.43788e-05	ATP2B4/SMAD3/ROCK2/NOTCH1/PDE5A/PRKCA/IGFBP5/ADRA1A/LMCD1/RGS2/ERRFI1/NR4A3/PI16	13
BP	GO:0035567	non-canonical Wnt signaling pathway	13/813	72/18903	1.05786e-05	0.000129266	8.43788e-05	PRICKLE2/DAAM2/FZD7/ROR2/MED12/ROR1/DACT1/SFRP1/RSPO3/GPC6/SFRP2/DKK1/VANGL2	13
BP	GO:0035914	skeletal muscle cell differentiation	13/813	72/18903	1.05786e-05	0.000129266	8.43788e-05	MYOCD/NOTCH1/HLF/MEF2C/ASB2/BCL9L/KLF5/EGR1/BTG2/EGR2/FOS/NR4A1/ATF3	13
BP	GO:0035904	aorta development	12/813	62/18903	1.09895e-05	0.000133967	8.74478e-05	EDNRA/MYLK/LRP1/NOTCH1/PDGFRB/EFEMP2/PKD2/ROBO1/ADAMTS9/TGFB2/COL3A1/EGR2	12
BP	GO:0014032	neural crest cell development	14/813	83/18903	1.10891e-05	0.00013486	8.80307e-05	EDNRA/CORO1C/ANXA6/ALDH1A2/ISL1/NRP2/SNAI2/FOXC1/SEMA3E/FN1/SEMA5A/SEMA3D/EDNRB/BMP7	14
BP	GO:0044342	type B pancreatic cell proliferation	8/813	27/18903	1.21138e-05	0.000146626	9.57106e-05	IGFBP5/IGFBP4/SFRP1/SERPINB1/IGFBP3/ERRFI1/NR4A3/NR4A1	8
BP	GO:1903055	positive regulation of extracellular matrix organization	8/813	27/18903	1.21138e-05	0.000146626	9.57106e-05	DDR2/PHLDB1/SMAD3/CLASP1/CFLAR/PDPN/EFEMP2/EMILIN1	8
BP	GO:0060415	muscle tissue morphogenesis	13/813	73/18903	1.23703e-05	0.000149025	9.72771e-05	TGFBR3/EDNRA/HEG1/MYLK/NOTCH1/TPM1/EFEMP2/ISL1/FOXC1/ACTC1/TGFB2/COL3A1/FGFR2	13
BP	GO:1904888	cranial skeletal system development	13/813	73/18903	1.23703e-05	0.000149025	9.72771e-05	SMAD3/EDNRA/GLI3/TGFBR2/PRRX1/MED12/PDGFRA/TP63/TGFB3/MMP14/TGFB2/RAB23/FGFR2	13
BP	GO:0048730	epidermis morphogenesis	9/813	35/18903	1.24045e-05	0.000149087	9.73174e-05	NOTCH1/IGFBP5/BCL2/TP63/FST/FGF7/TGFB2/FGFR2/KRT17	9
BP	GO:1990874	vascular associated smooth muscle cell proliferation	15/813	95/18903	1.24644e-05	0.000149456	9.75578e-05	DDR2/MYOCD/GJA1/TPM1/EFEMP2/IGFBP5/CNN1/FGF2/MMP2/TGFB3/MEF2C/NDRG2/ADAMTS1/JUN/NR4A3	15
BP	GO:0035455	response to interferon-alpha	7/813	20/18903	1.25772e-05	0.000150456	9.8211e-05	AXL/GAS6/GATA3/IFITM3/IFITM2/IFITM1/BST2	7
BP	GO:0022411	cellular component disassembly	42/813	483/18903	1.26767e-05	0.000151293	9.8757e-05	SH3PXD2B/SVIL/DDR2/IRAK3/SPTAN1/FYCO1/MAP1A/DUSP3/LRP1/LMOD1/CX3CL1/LPIN1/SPTBN1/CLASP1/ARHGEF2/MAP1B/ATP2A2/PRKCA/PDPN/TMOD1/PRKCB/OPTN/VPS13C/MMP2/NES/TAOK1/LAMC1/TGFB3/MMP14/SNAI2/CFL2/PIK3R1/ATG9A/SEMA5A/GSN/MID1/DKK1/C3/DDIT4/HPN/TPSAB1/MMP7	42
BP	GO:0003279	cardiac septum development	16/813	107/18903	1.31547e-05	0.000156633	0.000102243	TGFBR3/LUZP1/HEG1/TGFBR2/NOTCH1/PARVA/SLIT2/LMO4/ISL1/ROBO1/SLIT3/NRP2/GATA3/TGFB2/FGFR2/BMP7	16
BP	GO:0051235	maintenance of location	33/813	342/18903	1.34131e-05	0.000159266	0.000103962	FLNA/CACNA1C/ACACB/CAV1/CX3CL1/ANXA6/PLN/TRPC1/DMD/ITGB3/CES1/SYNE1/PKD2/PKD1/FBN1/FGF2/VPS13C/LTBP1/SLC8A1/JPH2/SORL1/GSTM2/GSN/ITPR1/ATP1A2/ANXA1/CASQ2/F2R/JPH4/C3/ITPR3/CCL21/LCN2	33
BP	GO:0014911	positive regulation of smooth muscle cell migration	10/813	44/18903	1.34381e-05	0.000159266	0.000103962	DDR2/LPAR1/PDGFRB/ITGB3/IGFBP5/BCL2/ITGA2/PDGFD/ADAMTS1/NR4A3	10
BP	GO:0045807	positive regulation of endocytosis	15/813	96/18903	1.41943e-05	0.00016784	0.000109558	ANO6/RAB31/LRP1/AXL/ANGPT1/CLIP3/ANKFY1/ITGA2/ANXA2/CLU/DLL1/SERPINE1/C3/SELE/CCL21	15
BP	GO:0001736	establishment of planar polarity	13/813	74/18903	1.44233e-05	0.000168983	0.000110304	PRICKLE2/FZD7/ROR2/MED12/ROR1/DACT1/TP63/SFRP1/RSPO3/GPC6/SFRP2/DKK1/VANGL2	13
BP	GO:0007164	establishment of tissue polarity	13/813	74/18903	1.44233e-05	0.000168983	0.000110304	PRICKLE2/FZD7/ROR2/MED12/ROR1/DACT1/TP63/SFRP1/RSPO3/GPC6/SFRP2/DKK1/VANGL2	13
BP	GO:0051145	smooth muscle cell differentiation	13/813	74/18903	1.44233e-05	0.000168983	0.000110304	EDNRA/MYOCD/NOTCH1/FOXF1/ITGA8/EFEMP2/KIT/MEF2C/RBPMS2/ZEB1/FGFR2/EDNRB/MESP1	13
BP	GO:0032640	tumor necrosis factor production	22/813	184/18903	1.4456e-05	0.000168983	0.000110304	IRAK3/AXL/CX3CL1/ANGPT1/ARHGEF2/TMEM106A/SYT11/SIRPA/ISL1/GAS6/GSTP1/TNFAIP3/AKAP12/PIK3R1/THBS1/CLU/HLA-E/IL33/CYBB/ZFP36/ERRFI1/LTF	22
BP	GO:0032680	regulation of tumor necrosis factor production	22/813	184/18903	1.4456e-05	0.000168983	0.000110304	IRAK3/AXL/CX3CL1/ANGPT1/ARHGEF2/TMEM106A/SYT11/SIRPA/ISL1/GAS6/GSTP1/TNFAIP3/AKAP12/PIK3R1/THBS1/CLU/HLA-E/IL33/CYBB/ZFP36/ERRFI1/LTF	22
BP	GO:0034612	response to tumor necrosis factor	27/813	254/18903	1.45829e-05	0.000170078	0.000111019	ACTN4/CX3CL1/GBP2/ARHGEF2/CD40/ZFP36L1/GAS6/BIRC3/SFRP1/GBP1/GSTP1/TNFAIP3/AKAP12/THBS1/GATA3/ZFP36L2/VCAM1/CCDC3/LAPTM5/PTGS2/COL1A1/ZFP36/SELE/CCL2/FOS/CCL21/CLDN1	27
BP	GO:0001819	positive regulation of cytokine production	42/813	486/18903	1.47101e-05	0.000171172	0.000111733	SMAD3/IRAK3/ROCK2/HEG1/CX3CL1/SPTBN1/SULF2/ARHGEF2/GPRC5B/TMEM106A/IFI16/KIT/AFAP1L2/CD40/ISL1/CSF1R/SULF1/AKAP12/RFTN1/PIK3R1/THBS1/CLU/HLA-E/GATA3/SORL1/IL33/IL18/CD74/ANXA1/LAPTM5/PTGS2/F2R/SERPINE1/C3/EGR1/CYBB/FERMT1/LUM/HLA-DPA1/VTCN1/NR4A3/CXCL17	42
BP	GO:0033687	osteoblast proliferation	9/813	36/18903	1.59123e-05	0.000184742	0.000120591	SMAD3/ITGB3/BCL2/SFRP1/TMEM119/FGFR2/NELL1/LTF/JUNB	9
BP	GO:0045669	positive regulation of osteoblast differentiation	13/813	75/18903	1.67697e-05	0.000194255	0.000126801	DDR2/FERMT2/GLI3/FGF2/TP63/MEF2C/PDLIM7/SFRP2/TMEM119/IFITM1/NELL1/BMP7/LTF	13
BP	GO:0006940	regulation of smooth muscle contraction	12/813	65/18903	1.82038e-05	0.000210392	0.000137334	KCNMA1/MYOCD/CAV1/KIT/CNN1/ADRA1A/ITGA2/ATP1A2/P2RX1/PTGS2/F2R/RGS2	12
BP	GO:0060349	bone morphogenesis	15/813	98/18903	1.83039e-05	0.000211072	0.000137778	GLI3/TGFBR2/ANXA6/TGFB3/MMP14/MEF2C/FOXC1/ATG9A/COL3A1/TMEM119/RAB23/FGFR2/STC1/COL1A1/LTF	15
BP	GO:1904035	regulation of epithelial cell apoptotic process	16/813	110/18903	1.87826e-05	0.000216106	0.000141064	ANO6/ANGPT1/CFLAR/CD40/ZFP36L1/GAS6/BCL2/TNFAIP3/CD248/THBS1/SEMA5A/GATA3/GSN/SERPINE1/ZFP36/CCL2	16
BP	GO:0071902	positive regulation of protein serine/threonine kinase activity	25/813	229/18903	1.90485e-05	0.000218673	0.00014274	ATP2B4/FERMT2/ROR2/PDGFC/PDE5A/AKAP13/CCND2/FGFR1/PDGFRB/KIT/PKD2/PKD1/IQGAP1/CD40/FGF2/ROBO1/CSF1R/SPRY2/DUSP19/TAOK1/MEF2C/PDGFD/THBS1/DKK1/LTF	25
BP	GO:0051216	cartilage development	23/813	201/18903	1.91205e-05	0.000219009	0.000142959	SMAD3/GLI3/TGFBR2/PRRX1/SULF2/ANXA6/EFEMP1/PKD1/FGF2/SULF1/SNAI2/MEF2C/TGFBI/ZEB1/OGN/COL3A1/SFRP2/TIMP1/CD44/STC1/COL1A1/CHRDL2/BMP7	23
BP	GO:0002687	positive regulation of leukocyte migration	19/813	148/18903	2.00718e-05	0.000229392	0.000149736	JAM3/ANO6/CX3CL1/ITGB3/WNK1/GAS6/CSF1R/JAM2/ITGA2/MMP14/PIK3R1/PDGFD/THBS1/CD74/RARRES2/SERPINE1/PTN/CXCL17/CCL21	19
BP	GO:0003176	aortic valve development	9/813	37/18903	2.02301e-05	0.000230174	0.000150247	ROCK2/NOTCH1/SLIT2/EMILIN1/ROBO1/SLIT3/SNAI2/GATA3/ELN	9
BP	GO:0010092	specification of animal organ identity	9/813	37/18903	2.02301e-05	0.000230174	0.000150247	GLI3/ISL1/SPRY1/FGF2/ROBO1/MEF2C/FGFR2/DKK1/MESP1	9
BP	GO:0035272	exocrine system development	10/813	46/18903	2.0422e-05	0.000231842	0.000151336	NTN4/TGFB3/SNAI2/FOXC1/FGF7/TGFB2/TGM2/FGFR2/TFCP2L1/BMP7	10
BP	GO:0030282	bone mineralization	17/813	123/18903	2.06354e-05	0.000233746	0.000152579	DDR2/SMAD3/SLC24A3/ANO6/ROR2/SLC8A1/TGFB3/MEF2C/GPM6B/COL1A2/TMEM119/PTGS2/FGFR2/NELL1/BMP7/LTF/PTN	17
BP	GO:0061326	renal tubule development	15/813	99/18903	2.07285e-05	0.000234282	0.000152929	GLI3/DCHS1/COL4A1/NOTCH1/PBX1/HS3ST3A1/PKD2/PKD1/FGF2/BCL2/TCF21/MEF2C/GATA3/DLL1/PROM1	15
BP	GO:0031532	actin cytoskeleton reorganization	16/813	111/18903	2.10849e-05	0.000237786	0.000155216	FLNA/MYH9/ANTXR1/SYDE1/PARVA/CDC42BPB/KIT/PDGFRA/CSF1R/HMCN1/SEMA3E/FGF7/GSN/ASB2/EFS/ANXA1	16
BP	GO:0060402	calcium ion transport into cytosol	8/813	29/18903	2.16956e-05	0.000244135	0.00015936	CACNA1C/CAV1/ADRA1A/BCL2/SLC8A1/JPH2/JPH4/CACNA2D1	8
BP	GO:0001954	positive regulation of cell-matrix adhesion	11/813	56/18903	2.20095e-05	0.000246775	0.000161084	FERMT2/SMAD3/CX3CL1/PLEKHA2/ITGB3/EFEMP2/SFRP1/COL16A1/SDC4/FERMT1/CCL21	11
BP	GO:0071706	tumor necrosis factor superfamily cytokine production	22/813	189/18903	2.20748e-05	0.000246775	0.000161084	IRAK3/AXL/CX3CL1/ANGPT1/ARHGEF2/TMEM106A/SYT11/SIRPA/ISL1/GAS6/GSTP1/TNFAIP3/AKAP12/PIK3R1/THBS1/CLU/HLA-E/IL33/CYBB/ZFP36/ERRFI1/LTF	22
BP	GO:1903555	regulation of tumor necrosis factor superfamily cytokine production	22/813	189/18903	2.20748e-05	0.000246775	0.000161084	IRAK3/AXL/CX3CL1/ANGPT1/ARHGEF2/TMEM106A/SYT11/SIRPA/ISL1/GAS6/GSTP1/TNFAIP3/AKAP12/PIK3R1/THBS1/CLU/HLA-E/IL33/CYBB/ZFP36/ERRFI1/LTF	22
BP	GO:0070831	basement membrane assembly	6/813	15/18903	2.22725e-05	0.000247365	0.000161469	PHLDB1/CLASP1/LAMB2/NTN4/LAMB1/LAMB3	6
BP	GO:1901722	regulation of cell proliferation involved in kidney development	6/813	15/18903	2.22725e-05	0.000247365	0.000161469	CFLAR/ITGB3/PDGFD/GATA3/EGR1/BMP7	6
BP	GO:2000345	regulation of hepatocyte proliferation	6/813	15/18903	2.22725e-05	0.000247365	0.000161469	CFLAR/TNFAIP3/LIMS2/CEACAM1/HPN/PTN	6
BP	GO:0072089	stem cell proliferation	17/813	124/18903	2.29734e-05	0.000254597	0.000166189	FERMT2/GLI3/TGFBR2/NOTCH1/PBX1/GJA1/PRRX1/FBLN1/ZFP36L1/FGF2/TP63/NES/SNAI2/ABCB1/SFRP2/ID4/FERMT1	17
BP	GO:0051051	negative regulation of transport	41/813	479/18903	2.32022e-05	0.000256578	0.000167482	CAV1/NOTCH1/ANGPT1/GJA1/MAP1B/PLN/ITGB3/SYT11/FOXF1/PRKCB/CNN2/EPHA3/PKD2/WNK1/SIRPA/DYSF/KCNAB1/BCL2/SFRP1/GEM/CRYAB/GPM6B/THBS1/ANXA2/SYTL4/GSTM2/ATP1A2/CD74/ANXA1/CEACAM1/IRS1/PTGS2/RAB23/CASQ2/MAOB/F2R/STC1/GABRE/FERMT1/RGS2/FABP5	41
BP	GO:0048709	oligodendrocyte differentiation	15/813	100/18903	2.34325e-05	0.000258566	0.00016878	DAAM2/CNTNAP1/GLI3/LPAR1/NOTCH1/MED12/TRPC4/TSPAN2/CLU/PRDM8/IL33/CNTN1/ID4/PTN/DLX1	15
BP	GO:1904019	epithelial cell apoptotic process	18/813	137/18903	2.40098e-05	0.000264366	0.000172567	EDNRA/ANO6/TGFBR2/ANGPT1/CFLAR/CD40/ZFP36L1/GAS6/BCL2/TNFAIP3/CD248/THBS1/SEMA5A/GATA3/GSN/SERPINE1/ZFP36/CCL2	18
BP	GO:0071375	cellular response to peptide hormone stimulus	30/813	306/18903	2.42025e-05	0.000265916	0.000173578	DDR2/EDNRA/SORBS1/ROCK2/RAB31/CAV1/LPIN1/CFLAR/MAP1B/KANK1/ITGB3/CAV2/PRKCB/FBN1/ZFP36L1/PIK3R1/PDK4/SCNN1A/SORL1/DENND4C/CEACAM1/IRS1/RARRES2/SOCS3/ERRFI1/SCNN1G/FOS/NR4A3/NR4A2/NR4A1	30
BP	GO:0070997	neuron death	34/813	368/18903	2.47316e-05	0.000271147	0.000176992	DDR2/AXL/CX3CL1/ANGPT1/PRNP/ITGA1/SERPINF1/ISL1/UNC5B/BCL2/TP63/ENO2/NES/FAIM2/PCDHGC3/TGFB3/NCOA7/MEF2C/SEMA3E/CLU/GATA3/SORL1/TGFB2/DKK1/F2R/DDIT4/EGR1/BTG2/JUN/CCL2/FOS/NR4A3/NR4A2/DLX1	34
BP	GO:0061383	trabecula morphogenesis	10/813	47/18903	2.49508e-05	0.000272384	0.0001778	TGFBR3/HEG1/NOTCH1/FHL2/MMP2/SFRP1/ADAMTS1/TGFB2/COL1A1/BMP7	10
BP	GO:1902895	positive regulation of miRNA transcription	10/813	47/18903	2.49508e-05	0.000272384	0.0001778	SMAD3/MYOCD/ETS1/FGF2/GATA3/TGFB2/KLF5/EGR1/JUN/FOS	10
BP	GO:0046849	bone remodeling	14/813	89/18903	2.52067e-05	0.000274592	0.000179241	GJA1/PRKCA/MITF/ITGB3/INPP5D/CSF1R/SFRP1/TNFAIP3/TGFB3/LEPR/PDK4/EPHA2/TMEM119/PTN	14
BP	GO:0043534	blood vessel endothelial cell migration	21/813	177/18903	2.52808e-05	0.000274815	0.000179387	ATP2B4/MYH9/NOTCH1/ANGPT1/FGFR1/PRKCA/SLIT2/ETS1/CD40/FGF2/ROBO1/AMOT/MEF2C/THBS1/EPHA2/ITGB1/ANXA1/ID1/PTGS2/NR4A1/EGR3	21
BP	GO:0010881	regulation of cardiac muscle contraction by regulation of the release of sequestered calcium ion	7/813	22/18903	2.56589e-05	0.000277746	0.0001813	CACNA1C/PLN/DMD/SLC8A1/GSTM2/ATP1A2/CASQ2	7
BP	GO:0072111	cell proliferation involved in kidney development	7/813	22/18903	2.56589e-05	0.000277746	0.0001813	CFLAR/PDGFRB/ITGB3/PDGFD/GATA3/EGR1/BMP7	7
BP	GO:0070373	negative regulation of ERK1 and ERK2 cascade	13/813	78/18903	2.59347e-05	0.000280139	0.000182862	DUSP3/TIMP3/FBLN1/SIRPA/SPRY1/EMILIN1/SPRY2/GBP1/GSTP1/NDRG2/LMO3/ERRFI1/ATF3	13
BP	GO:0071356	cellular response to tumor necrosis factor	25/813	234/18903	2.74928e-05	0.000294847	0.000192463	ACTN4/CX3CL1/GBP2/ARHGEF2/CD40/ZFP36L1/GAS6/BIRC3/SFRP1/GBP1/GSTP1/TNFAIP3/AKAP12/THBS1/GATA3/ZFP36L2/VCAM1/CCDC3/LAPTM5/COL1A1/ZFP36/CCL2/FOS/CCL21/CLDN1	25
BP	GO:0001659	temperature homeostasis	21/813	178/18903	2.75267e-05	0.000294847	0.000192463	ZNF423/LAMA4/PLCL2/CAV1/EPAS1/LPIN1/NOTCH1/GJA1/PDGFC/ZNF516/DYNC1H1/LEPR/PLCL1/IL18/ID1/DIO2/PTGS2/EGR1/EDNRB/FABP5/LCN2	21
BP	GO:0048736	appendage development	21/813	178/18903	2.75267e-05	0.000294847	0.000192463	FERMT2/CACNA1C/GLI3/NOTCH1/PBX1/PRRX1/FREM2/HOXD10/ALDH1A2/PAM/TP63/ITGB4/SMOC1/HOXD13/TGFB2/COL3A1/SFRP2/FGFR2/DKK1/CRABP2/BMP7	21
BP	GO:0060173	limb development	21/813	178/18903	2.75267e-05	0.000294847	0.000192463	FERMT2/CACNA1C/GLI3/NOTCH1/PBX1/PRRX1/FREM2/HOXD10/ALDH1A2/PAM/TP63/ITGB4/SMOC1/HOXD13/TGFB2/COL3A1/SFRP2/FGFR2/DKK1/CRABP2/BMP7	21
BP	GO:0032496	response to lipopolysaccharide	32/813	339/18903	2.79389e-05	0.000298637	0.000194937	IRAK3/AXL/CX3CL1/NOTCH1/PRKCA/PTGER2/PLSCR4/SIRPA/KCNJ8/GSTP1/TNFAIP3/MRC1/AKAP12/MEF2C/VCAM1/IL18/DIO2/PTGS2/FGFR2/MAOB/F2R/SERPINE1/ZFP36/EDNRB/SELE/LTF/CCL2/FOS/NR4A1/SCGB1A1/CLDN1/CXCL2	32
BP	GO:0032411	positive regulation of transporter activity	17/813	126/18903	2.83668e-05	0.00030195	0.000197099	ACTN4/EDNRA/DMD/PKD2/WNK1/NLGN3/JPH2/RGN/STAC/ABCB1/GSTM2/ATP1B1/CFTR/SGK1/CACNA2D1/KCNK3/CCL2	17
BP	GO:0043244	regulation of protein-containing complex disassembly	17/813	126/18903	2.83668e-05	0.00030195	0.000197099	SVIL/IRAK3/SPTAN1/FYCO1/MAP1A/LMOD1/SPTBN1/CLASP1/ARHGEF2/MAP1B/TMOD1/NES/TAOK1/CFL2/SEMA5A/GSN/MID1	17
BP	GO:0001778	plasma membrane repair	8/813	30/18903	2.84758e-05	0.000302481	0.000197446	MYH9/MYOF/ANXA6/SYT11/DYSF/AHNAK/ANXA2/SYTL4	8
BP	GO:0051494	negative regulation of cytoskeleton organization	20/813	165/18903	2.86747e-05	0.000303963	0.000198414	SVIL/SPTAN1/MYADM/LMOD1/FHOD3/SPTBN1/CLASP1/CLIP3/ARHGEF2/MAP1B/KANK1/TMOD1/SLIT2/DLC1/TAOK1/MET/PIK3R1/CGNL1/GSN/MID1	20
BP	GO:0014897	striated muscle hypertrophy	15/813	102/18903	2.97903e-05	0.000314487	0.000205283	ATP2B4/SMAD3/ROCK2/NOTCH1/PDE5A/AKAP13/ATP2A2/PRKCA/IGFBP5/ADRA1A/LMCD1/RGS2/ERRFI1/NR4A3/PI16	15
BP	GO:0060419	heart growth	15/813	102/18903	2.97903e-05	0.000314487	0.000205283	TGFBR3/ACACB/HEG1/TGFBR2/NOTCH1/AKAP13/FGF2/ADRA1A/MEF2C/FOXC1/TGFB2/FGFR2/RGS2/MESP1/PI16	15
BP	GO:0060525	prostate glandular acinus development	5/813	10/18903	3.05816e-05	0.000321596	0.000209923	NOTCH1/TP63/SFRP1/HOXD13/FGFR2	5
BP	GO:0046578	regulation of Ras protein signal transduction	22/813	193/18903	3.05893e-05	0.000321596	0.000209923	KANK2/HEG1/STARD8/LPAR1/NOTCH1/SYDE1/AKAP13/ITGA3/ARHGEF2/KANK1/PDGFRB/SPRY1/ROBO1/SPRY2/ADRA1A/DLC1/MET/DENND4C/ITGB1/TGFB2/COL3A1/F2R	22
BP	GO:0048008	platelet-derived growth factor receptor signaling pathway	11/813	58/18903	3.11185e-05	0.000325821	0.000212682	MYOCD/LRP1/PDGFC/PDGFRB/ITGB3/CSPG4/IQGAP1/PDGFRA/PDGFD/TIPARP/NR4A3	11
BP	GO:0061005	cell differentiation involved in kidney development	11/813	58/18903	3.11185e-05	0.000325821	0.000212682	EDNRA/GLI3/NOTCH1/ACTA2/LAMB2/IQGAP1/TCF21/MEF2C/GATA3/PROM1/EDNRB	11
BP	GO:0034341	response to interferon-gamma	18/813	140/18903	3.22629e-05	0.000337115	0.000220053	CX3CL1/GBP2/ZYX/SIRPA/CD40/GBP1/MRC1/GSN/IFITM3/IFITM2/CD74/GBP4/IFITM1/HLA-DPA1/BST2/CCL2/CCL21/CLDN1	18
BP	GO:0016032	viral process	37/813	421/18903	3.28285e-05	0.000342325	0.000223455	ITGA5/APOBEC3C/CTSB/CAV1/STOM/AXL/NOTCH1/ITGB3/IFI16/CAV2/GAS6/ST6GALNAC2/CSF1R/BCL2/ITGA2/MRC1/NCAM1/GSN/IFITM3/EPHA2/ITGB1/IFITM2/LGALS1/CD74/TRIM22/ITGB6/IFITM1/MX1/CH25H/HPN/ZFP36/JUN/BST2/LTF/CCL2/CLDN1/ANPEP	37
BP	GO:0032414	positive regulation of ion transmembrane transporter activity	16/813	115/18903	3.29962e-05	0.000343375	0.000224139	ACTN4/EDNRA/DMD/PKD2/WNK1/NLGN3/JPH2/RGN/STAC/ABCB1/GSTM2/ATP1B1/CFTR/CACNA2D1/KCNK3/CCL2	16
BP	GO:0050730	regulation of peptidyl-tyrosine phosphorylation	27/813	266/18903	3.32687e-05	0.000345509	0.000225532	ITGA5/CAV1/ANGPT1/PDGFC/ARHGEF2/GPRC5B/PRNP/ITGB3/CSPG4/KIT/AFAP1L2/CD40/ISL1/GAS6/CSF1R/ADRA1A/SFRP1/PDGFD/FGF7/ENPP2/CNTN1/IL18/CD74/SFRP2/CD44/SOCS3/ERRFI1	27
BP	GO:0010611	regulation of cardiac muscle hypertrophy	12/813	69/18903	3.40293e-05	0.00035198	0.000229757	ATP2B4/SMAD3/ROCK2/NOTCH1/PDE5A/PRKCA/ADRA1A/LMCD1/RGS2/ERRFI1/NR4A3/PI16	12
BP	GO:0045109	intermediate filament organization	12/813	69/18903	3.40293e-05	0.00035198	0.000229757	DES/KRT5/KRT23/KRT15/KRT17/NEFH/KRT7/KRT14/KRT4/KRT19/KRT13/PKP1	12
BP	GO:0048644	muscle organ morphogenesis	13/813	80/18903	3.42449e-05	0.000353496	0.000230746	TGFBR3/EDNRA/HEG1/MYLK/NOTCH1/TPM1/EFEMP2/ISL1/FOXC1/ACTC1/TGFB2/COL3A1/FGFR2	13
BP	GO:1901201	regulation of extracellular matrix assembly	6/813	16/18903	3.43406e-05	0.00035377	0.000230925	PHLDB1/SMAD3/ANTXR1/NOTCH1/CLASP1/EMILIN1	6
BP	GO:0035024	negative regulation of Rho protein signal transduction	7/813	23/18903	3.55205e-05	0.000364458	0.000237902	HEG1/ITGA3/KANK1/ADRA1A/DLC1/MET/ITGB1	7
BP	GO:0150146	cell junction disassembly	7/813	23/18903	3.55205e-05	0.000364458	0.000237902	DUSP3/CX3CL1/TGFB3/SNAI2/PIK3R1/DKK1/C3	7
BP	GO:0045165	cell fate commitment	28/813	282/18903	3.56625e-05	0.000365184	0.000238376	EDNRA/GLI3/FZD7/EPAS1/NOTCH1/PRRX1/ARHGEF2/PDPN/MITF/ETS2/TGFB1I1/LMO4/HOXD10/ISL1/FGF2/SPRY2/BCL2/SFRP1/MEF2C/GATA3/DLL1/ITGB1/SFRP2/FGFR2/GAS1/DKK1/MESP1/DLX1	28
BP	GO:0051495	positive regulation of cytoskeleton organization	22/813	195/18903	3.58654e-05	0.000366528	0.000239253	FERMT2/SMAD3/SYNPO2/ROCK2/LMOD1/CX3CL1/LPAR1/TPM1/CLASP1/FCHSD2/DYNC1H1/MAP1B/NES/SFRP1/TGFB3/CFL2/MET/SEMA5A/GSN/SDC4/ID1/CCL21	22
BP	GO:0033628	regulation of cell adhesion mediated by integrin	10/813	49/18903	3.6633e-05	0.000373066	0.00024352	JAM3/ITGB3/WNK1/SNAI2/EPHA2/TGFB2/SFRP2/SERPINE1/FERMT1/CCL21	10
BP	GO:0001755	neural crest cell migration	11/813	59/18903	3.67805e-05	0.000373066	0.00024352	EDNRA/CORO1C/ANXA6/ISL1/NRP2/SEMA3E/FN1/SEMA5A/SEMA3D/EDNRB/BMP7	11
BP	GO:0007566	embryo implantation	11/813	59/18903	3.67805e-05	0.000373066	0.00024352	TGFBR2/GJA1/SYDE1/ITGB3/FBLN1/MMP2/ITGB4/PTGS2/TIMP1/STC1/SCGB1A1	11
BP	GO:0072091	regulation of stem cell proliferation	14/813	92/18903	3.69325e-05	0.000373066	0.00024352	FERMT2/GLI3/TGFBR2/NOTCH1/PBX1/GJA1/PRRX1/FBLN1/ZFP36L1/FGF2/TP63/SNAI2/ID4/FERMT1	14
BP	GO:0033688	regulation of osteoblast proliferation	8/813	31/18903	3.69422e-05	0.000373066	0.00024352	SMAD3/ITGB3/BCL2/SFRP1/TMEM119/FGFR2/NELL1/LTF	8
BP	GO:0035767	endothelial cell chemotaxis	8/813	31/18903	3.69422e-05	0.000373066	0.00024352	NOTCH1/FGFR1/FGF2/MET/THBS1/SEMA5A/NR4A1/EGR3	8
BP	GO:0097305	response to alcohol	26/813	253/18903	3.74708e-05	0.000377659	0.000246519	TGFBR3/ADCY3/ADCY5/TGFBR2/KCNMB1/PTGER2/SLIT2/CES1/A2M/SLIT3/AHR/SFRP1/SCNN1A/GATA3/VCAM1/FGFR2/CFTR/MAOB/CYBB/RGS2/SGK1/SCNN1G/FOSB/FOS/CCL21/CLDN1	26
BP	GO:0014896	muscle hypertrophy	15/813	104/18903	3.76216e-05	0.000378434	0.000247024	ATP2B4/SMAD3/ROCK2/NOTCH1/PDE5A/AKAP13/ATP2A2/PRKCA/IGFBP5/ADRA1A/LMCD1/RGS2/ERRFI1/NR4A3/PI16	15
BP	GO:1903131	mononuclear cell differentiation	40/813	473/18903	3.82103e-05	0.000383601	0.000250398	MYH9/GLI3/FZD7/PLCL2/AXL/TGFBR2/PBX1/IFI16/KIT/INPP5D/ZFP36L1/GAS6/CSF1R/BCL2/SFRP1/DOCK11/MMP14/PIK3R1/FGL2/LEPR/ZEB1/MR1/GATA3/ZFP36L2/DLL1/HLA-DOA/VCAM1/IL7R/ITGB1/IL18/KLF6/LGALS1/CD74/ANXA1/ITGB6/EGR1/JUN/FOS/EGR3/JUNB	40
BP	GO:2001236	regulation of extrinsic apoptotic signaling pathway	19/813	155/18903	3.85602e-05	0.000385686	0.000251758	TIMP3/ITPRIP/CAV1/CX3CL1/CFLAR/ARHGEF2/FGFR1/UNC5B/BCL2/SRPX/SFRP1/GSTP1/FAIM2/TNFAIP3/SNAI2/THBS1/SFRP2/SERPINE1/ATF3	19
BP	GO:0014902	myotube differentiation	17/813	129/18903	3.85686e-05	0.000385686	0.000251758	CNTNAP1/MYH9/MYOF/PTGFRN/EHD2/MYOCD/NOTCH1/CFLAR/CAV2/BCL2/JAM2/CACNA1H/MMP14/MEF2C/ITGB1/TMEM119/KLF5	17
BP	GO:0019932	second-messenger-mediated signaling	30/813	314/18903	3.9373e-05	0.000392963	0.000256508	ATP2B4/CACNA1C/NPR2/LPAR1/PDE5A/RCAN2/RASD2/PRNP/ATP2A2/FHL2/PLN/DMD/CAP2/AHR/GBP1/SLC8A1/RGN/NFAT5/LMCD1/THBS1/GSTM2/ITPR1/ATP1A2/VCAM1/CASQ2/ATP1B1/EDNRB/ITPR3/SELE/DEFB1	30
BP	GO:0010863	positive regulation of phospholipase C activity	9/813	40/18903	3.96037e-05	0.000394496	0.000257509	EDNRA/LPAR1/FGFR1/PDGFRB/KIT/PDGFRA/FGF2/ADRA1A/SELE	9
BP	GO:1903037	regulation of leukocyte cell-cell adhesion	34/813	377/18903	4.04657e-05	0.0004023	0.000262603	GLI3/DUSP3/CAV1/TGFBR2/PDE5A/PRNP/ETS1/WNK1/SIRPA/NFAT5/FGL2/DLG5/HLA-E/GATA3/SDC4/HLA-DOA/VCAM1/IL7R/IL18/LGALS1/CD74/ANXA1/CEACAM1/LAPTM5/CD44/HLA-DPA1/VTCN1/SELE/CCL2/NR4A3/CCL21/EGR3/SCGB1A1/HLA-DRB5	34
BP	GO:0007219	Notch signaling pathway	21/813	183/18903	4.16685e-05	0.000413455	0.000269885	ZNF423/TGFBR2/NOTCH1/PLN/KIT/SPEN/ROBO1/MAML2/TP63/MMP14/SNAI2/FOXC1/S1PR3/DLL1/TGFB2/CNTN1/BMP7/KRT19/MESP1/CFD/DLX1	21
BP	GO:2001257	regulation of cation channel activity	22/813	197/18903	4.19432e-05	0.000415109	0.000270964	EDNRA/SLMAP/CAV1/STOM/ABCC9/PLN/DMD/PKD2/KCNAB1/AHNAK/NLGN3/GEM/JPH2/MEF2C/STAC/GSTM2/ITGB1/CASQ2/JPH4/CACNA2D1/KCNK3/CCL2	22
BP	GO:0030595	leukocyte chemotaxis	25/813	240/18903	4.19973e-05	0.000415109	0.000270964	JAM3/ITGA9/ANO6/CX3CL1/SLIT2/ITGA1/KIT/WNK1/GAS6/CSF1R/MMP2/THBS1/TGFB2/CD74/ANXA1/RARRES2/CH25H/SERPINE1/DUSP1/EDNRB/PTN/CCL2/CXCL17/CCL21/CXCL2	25
BP	GO:2000351	regulation of endothelial cell apoptotic process	11/813	60/18903	4.33079e-05	0.000427238	0.000278882	ANO6/ANGPT1/CD40/GAS6/TNFAIP3/CD248/THBS1/SEMA5A/GATA3/SERPINE1/CCL2	11
BP	GO:0070661	leukocyte proliferation	32/813	348/18903	4.6588e-05	0.000458713	0.000299427	MSN/PLCL2/CX3CL1/TGFBR2/PDE5A/PRNP/CNN2/KIT/CD40/INPP5D/ELF4/CSF1R/BCL2/AHR/GSTP1/TNFAIP3/MEF2C/DLG5/CLU/HLA-E/IL33/SDC4/VCAM1/IL7R/IL18/CD74/ANXA1/HLA-DPA1/VTCN1/BST2/SCGB1A1/JUNB	32
BP	GO:0010001	glial cell differentiation	24/813	227/18903	4.68052e-05	0.000459966	0.000300245	DAAM2/CNTNAP1/GLI3/ANO1/LRP1/LPAR1/NOTCH1/ROR2/MED12/LAMB2/ROR1/TRPC4/TSPAN2/FGF2/ITGB4/CLU/PRDM8/IL33/DLL1/CNTN1/ID4/EGR2/PTN/DLX1	24
BP	GO:0010595	positive regulation of endothelial cell migration	17/813	131/18903	4.70596e-05	0.000461581	0.000301299	ROCK2/ANGPT1/FGFR1/PRKCA/ITGB3/ETS1/CD40/FGF2/RHOB/NRP2/MET/THBS1/SPARC/SEMA5A/GATA3/ANXA1/PTGS2	17
BP	GO:0007435	salivary gland morphogenesis	8/813	32/18903	4.74116e-05	0.000464144	0.000302973	NTN4/TGFB3/SNAI2/FGF7/TGFB2/TGM2/FGFR2/BMP7	8
BP	GO:0040037	negative regulation of fibroblast growth factor receptor signaling pathway	7/813	24/18903	4.82929e-05	0.00047187	0.000308015	SULF2/SPRY1/FGF2/SPRY2/SULF1/THBS1/GATA3	7
BP	GO:0010719	negative regulation of epithelial to mesenchymal transition	9/813	41/18903	4.88227e-05	0.000476137	0.000310801	SPRY1/SPRY2/SFRP1/GATA3/DACT3/TGFB2/SFRP2/HPN/ZNF750	9
BP	GO:0086065	cell communication involved in cardiac conduction	11/813	61/18903	5.08074e-05	0.000491291	0.000320693	FLNA/CACNA1C/CAV1/GJC1/GJA1/SLC8A1/ATP1A2/CASQ2/ATP1B1/CACNA2D1/ATP1A1	11
BP	GO:0090497	mesenchymal cell migration	11/813	61/18903	5.08074e-05	0.000491291	0.000320693	EDNRA/CORO1C/ANXA6/ISL1/NRP2/SEMA3E/FN1/SEMA5A/SEMA3D/EDNRB/BMP7	11
BP	GO:0055013	cardiac muscle cell development	13/813	83/18903	5.10475e-05	0.000491291	0.000320693	MYH11/FHOD3/AKAP13/FHL2/PDGFRB/PDGFRA/ISL1/ADRA1A/SLC8A1/ACTC1/ASB2/RGS2/PI16	13
BP	GO:0038065	collagen-activated signaling pathway	6/813	17/18903	5.11442e-05	0.000491291	0.000320693	DDR2/COL4A2/COL4A1/COL4A6/ITGA2/COL1A1	6
BP	GO:0045019	negative regulation of nitric oxide biosynthetic process	6/813	17/18903	5.11442e-05	0.000491291	0.000320693	ATP2B4/ROCK2/PTGIS/CAV1/SIRPA/RGN	6
BP	GO:0048557	embryonic digestive tract morphogenesis	6/813	17/18903	5.11442e-05	0.000491291	0.000320693	GLI3/FOXF1/PDGFRA/TCF21/RBPMS2/FGFR2	6
BP	GO:1903729	regulation of plasma membrane organization	6/813	17/18903	5.11442e-05	0.000491291	0.000320693	MYH9/ASAP1/AHNAK/ANXA2/SYTL4/GSN	6
BP	GO:1904406	negative regulation of nitric oxide metabolic process	6/813	17/18903	5.11442e-05	0.000491291	0.000320693	ATP2B4/ROCK2/PTGIS/CAV1/SIRPA/RGN	6
BP	GO:0007548	sex differentiation	28/813	288/18903	5.18913e-05	0.000497535	0.000324768	MAMLD1/LHFPL2/AXL/PBX1/ROR2/PDGFRB/SLIT2/A2M/KIT/PKD1/PDGFRA/PGR/SLIT3/BCL2/TP63/MMP2/SFRP1/SRD5A2/TCF21/MMP14/FOXC1/FST/GATA3/HOXD13/ADAMTS1/TGFB2/SFRP2/TIPARP	28
BP	GO:0022602	ovulation cycle process	10/813	51/18903	5.26979e-05	0.00050026	0.000326547	SLIT2/A2M/PDGFRA/PGR/PAM/SLIT3/MMP2/TGFB3/ADAMTS1/TGFB2	10
BP	GO:0043277	apoptotic cell clearance	10/813	51/18903	5.26979e-05	0.00050026	0.000326547	LRP1/AXL/ITGB3/MFGE8/GAS6/THBS1/TGM2/ANXA1/C3/CCL2	10
BP	GO:0046580	negative regulation of Ras protein signal transduction	10/813	51/18903	5.26979e-05	0.00050026	0.000326547	HEG1/ITGA3/KANK1/SPRY1/SPRY2/ADRA1A/DLC1/MET/ITGB1/TGFB2	10
BP	GO:0045600	positive regulation of fat cell differentiation	12/813	72/18903	5.27003e-05	0.00050026	0.000326547	ZFP36L1/SFRP1/SNAI2/LMO3/CCDC3/SFRP2/PTGS2/KLF5/RARRES2/ZFP36/WIF1/BMP7	12
BP	GO:0060411	cardiac septum morphogenesis	12/813	72/18903	5.27003e-05	0.00050026	0.000326547	TGFBR3/TGFBR2/NOTCH1/PARVA/SLIT2/ISL1/ROBO1/SLIT3/NRP2/TGFB2/FGFR2/BMP7	12
BP	GO:0002027	regulation of heart rate	15/813	107/18903	5.27618e-05	0.00050026	0.000326547	CACNA1C/EDNRA/CAV1/EPAS1/TPM1/ATP2A2/PLN/DMD/POPDC2/ISL1/ADRA1A/SLC8A1/CASQ2/CACNA2D1/EDNRB	15
BP	GO:0034109	homotypic cell-cell adhesion	14/813	95/18903	5.31857e-05	0.000502419	0.000327956	TLN1/VCL/FLNA/MYH9/CSRP1/PRKCA/PDPN/ITGB3/PDGFRA/MYL9/C1QTNF1/FN1/CEACAM1/MMRN1	14
BP	GO:0098773	skin epidermis development	14/813	95/18903	5.31857e-05	0.000502419	0.000327956	NOTCH1/IGFBP5/LDB2/BCL2/TP63/CDH3/FST/FGF7/DLL1/TGFB2/FGFR2/DKK1/FERMT1/KRT17	14
BP	GO:0034350	regulation of glial cell apoptotic process	5/813	11/18903	5.40788e-05	0.000508043	0.000331628	PRKCA/GAS6/AKAP12/DLL1/CCL2	5
BP	GO:0072124	regulation of glomerular mesangial cell proliferation	5/813	11/18903	5.40788e-05	0.000508043	0.000331628	CFLAR/ITGB3/PDGFD/EGR1/BMP7	5
BP	GO:2000392	regulation of lamellipodium morphogenesis	5/813	11/18903	5.40788e-05	0.000508043	0.000331628	CORO1C/KANK1/PDPN/ENPP2/CD44	5
BP	GO:0044089	positive regulation of cellular component biogenesis	41/813	498/18903	5.62565e-05	0.000527534	0.00034435	MSN/FERMT2/PHLDB1/SMAD3/DPYSL3/SYNPO2/ASAP1/ROCK2/CAV1/LMOD1/CX3CL1/LPAR1/TPM1/CLASP1/FCHSD2/DYNC1H1/MAP1B/PRKCA/KIT/LDB2/EMILIN1/NLGN3/SFRP1/DOCK11/TGFB3/FLRT3/MET/PIK3R1/DLG5/COL16A1/CLU/SDC4/EPHA2/ID1/THBS2/CNOT1/SLITRK6/FERMT1/BMP7/CCL21/CLDN1	41
BP	GO:0001508	action potential	18/813	146/18903	5.66654e-05	0.000530396	0.000346219	FLNA/CACNA1C/CNTNAP1/SLMAP/CAV1/GJC1/GJA1/ATP2A2/DMD/ADRA1A/KCNJ8/SLC8A1/CACNA1H/ATP1A2/P2RX1/ATP1B1/CACNA2D1/ATP1A1	18
BP	GO:0045766	positive regulation of angiogenesis	21/813	187/18903	5.73269e-05	0.000534633	0.000348985	ITGA5/PTGIS/TGFBR2/PRKCA/ITGB3/PRKCB/ETS1/CD40/ISL1/EMILIN1/FGF2/HSPB6/RHOB/THBS1/SEMA5A/DLL1/ITGB1/SFRP2/SERPINE1/C3/CYBB	21
BP	GO:1904018	positive regulation of vasculature development	21/813	187/18903	5.73269e-05	0.000534633	0.000348985	ITGA5/PTGIS/TGFBR2/PRKCA/ITGB3/PRKCB/ETS1/CD40/ISL1/EMILIN1/FGF2/HSPB6/RHOB/THBS1/SEMA5A/DLL1/ITGB1/SFRP2/SERPINE1/C3/CYBB	21
BP	GO:0022617	extracellular matrix disassembly	11/813	62/18903	5.93956e-05	0.000551916	0.000360266	SH3PXD2B/DDR2/LRP1/CLASP1/PDPN/MMP2/LAMC1/MMP14/HPN/TPSAB1/MMP7	11
BP	GO:0032233	positive regulation of actin filament bundle assembly	11/813	62/18903	5.93956e-05	0.000551916	0.000360266	FERMT2/SMAD3/SYNPO2/ROCK2/CX3CL1/LPAR1/TPM1/SFRP1/TGFB3/SDC4/ID1	11
BP	GO:1900274	regulation of phospholipase C activity	9/813	42/18903	5.97883e-05	0.00055306	0.000361012	EDNRA/LPAR1/FGFR1/PDGFRB/KIT/PDGFRA/FGF2/ADRA1A/SELE	9
BP	GO:1990845	adaptive thermogenesis	19/813	160/18903	5.98367e-05	0.00055306	0.000361012	ZNF423/LAMA4/PLCL2/CAV1/EPAS1/LPIN1/NOTCH1/GJA1/PDGFC/ZNF516/DYNC1H1/LEPR/SORL1/PLCL1/IL18/ID1/DIO2/FABP5/LCN2	19
BP	GO:0072080	nephron tubule development	14/813	96/18903	5.98428e-05	0.00055306	0.000361012	GLI3/DCHS1/NOTCH1/PBX1/HS3ST3A1/PKD2/PKD1/FGF2/BCL2/TCF21/MEF2C/GATA3/DLL1/PROM1	14
BP	GO:1990778	protein localization to cell periphery	31/813	337/18903	6.04818e-05	0.000557958	0.00036421	ATP2B4/FLNA/EPB41L2/SORBS1/ROCK2/SLMAP/MYADM/DCHS1/EHD2/RAB31/CAV1/LRP1/SPTBN1/CLIP3/ITGA3/PRNP/MACF1/NFASC/EPHA3/OPTN/GAS6/GBP1/MMP14/PIK3R1/STAC/RAB34/GPC6/EPHA2/DENND4C/ITGB1/ATP1B1	31
BP	GO:0007265	Ras protein signal transduction	32/813	353/18903	6.1267e-05	0.000564185	0.000368274	KANK2/RGL1/ROCK2/HEG1/STARD8/LPAR1/NOTCH1/SYDE1/AKAP13/ITGA3/ARHGEF2/KANK1/PDPN/PDGFRB/RAB9B/SPRY1/FGF2/ROBO1/SPRY2/ADRA1A/RERG/DLC1/RHOB/ARHGAP5/MET/DENND4C/ITGB1/COL1A2/TGFB2/COL3A1/F2R/JUN	32
BP	GO:0010721	negative regulation of cell development	21/813	188/18903	6.19816e-05	0.000566126	0.000369542	ACTN4/DAAM2/CORO1C/NPR2/NOTCH1/KANK1/FBLN1/FBN1/GBP1/SEMA3E/S1PR3/SEMA5A/SORL1/ID1/ID4/SEMA3D/EDNRB/BMP7/LTF/PTN/DLX1	21
BP	GO:0030308	negative regulation of cell growth	21/813	188/18903	6.19816e-05	0.000566126	0.000369542	SMAD3/GJA1/FHL1/DCBLD2/SLIT2/WFDC1/SLIT3/BCL2/SFRP1/RERG/CRYAB/SEMA3E/SEMA5A/MEG3/DACT3/TGFB2/SFRP2/SEMA3D/RGS2/BST2/PI16	21
BP	GO:0045598	regulation of fat cell differentiation	18/813	147/18903	6.20306e-05	0.000566126	0.000369542	FERMT2/SMAD3/TGFB1I1/ZFP36L1/SFRP1/SNAI2/GATA3/ZFP36L2/LMO3/CCDC3/SFRP2/ID4/PTGS2/KLF5/RARRES2/ZFP36/WIF1/BMP7	18
BP	GO:0106106	cold-induced thermogenesis	18/813	147/18903	6.20306e-05	0.000566126	0.000369542	ZNF423/LAMA4/PLCL2/CAV1/EPAS1/LPIN1/NOTCH1/GJA1/PDGFC/ZNF516/DYNC1H1/LEPR/PLCL1/IL18/ID1/DIO2/FABP5/LCN2	18
BP	GO:0120161	regulation of cold-induced thermogenesis	18/813	147/18903	6.20306e-05	0.000566126	0.000369542	ZNF423/LAMA4/PLCL2/CAV1/EPAS1/LPIN1/NOTCH1/GJA1/PDGFC/ZNF516/DYNC1H1/LEPR/PLCL1/IL18/ID1/DIO2/FABP5/LCN2	18
BP	GO:0003148	outflow tract septum morphogenesis	7/813	25/18903	6.45958e-05	0.000587443	0.000383457	TGFBR2/PARVA/ISL1/ROBO1/NRP2/TGFB2/FGFR2	7
BP	GO:2000209	regulation of anoikis	7/813	25/18903	6.45958e-05	0.000587443	0.000383457	ITGA5/CAV1/NOTCH1/BCL2/SNAI2/PDK4/ITGB1	7
BP	GO:0046545	development of primary female sexual characteristics	15/813	109/18903	6.56085e-05	0.000595595	0.000388777	LHFPL2/SLIT2/A2M/KIT/PDGFRA/PGR/SLIT3/BCL2/MMP2/SFRP1/MMP14/FOXC1/FST/ADAMTS1/TIPARP	15
BP	GO:0008625	extrinsic apoptotic signaling pathway via death domain receptors	13/813	85/18903	6.58783e-05	0.000595931	0.000388997	TIMP3/ITPRIP/CFLAR/ARHGEF2/BCL2/SFRP1/FAIM2/TNFAIP3/PIK3R1/THBS1/SFRP2/SERPINE1/ATF3	13
BP	GO:0034103	regulation of tissue remodeling	13/813	85/18903	6.58783e-05	0.000595931	0.000388997	DDR2/ROCK2/PRKCA/ITGB3/INPP5D/CSF1R/SFRP1/TNFAIP3/LEPR/PDK4/IL18/CEACAM1/TMEM119	13
BP	GO:0071453	cellular response to oxygen levels	20/813	175/18903	6.67406e-05	0.000602667	0.000393394	DDR2/ROCK2/PTGIS/CAV1/LPAR1/EPAS1/NOTCH1/CFLAR/KCNMB1/ZFP36L1/BCL2/SFRP1/SLC8A1/PTGS2/STC1/EGR1/CYBB/BMP7/KCNK3/FOS	20
BP	GO:0002698	negative regulation of immune effector process	16/813	122/18903	6.85591e-05	0.000616911	0.000402692	IRAK3/AXL/ANGPT1/SERPING1/FOXF1/A2M/AHR/TGFB3/FGL2/HLA-E/IL33/IL7R/TGFB2/ANXA1/CEACAM1/BST2	16
BP	GO:0071901	negative regulation of protein serine/threonine kinase activity	16/813	122/18903	6.85591e-05	0.000616911	0.000402692	IRAK3/HEG1/MYOCD/CAV1/SPRY1/SPRY2/SFRP1/GSTP1/DUSP19/SLC8A1/TNFAIP3/SORL1/SFRP2/DUSP1/RGS2/BMP7	16
BP	GO:1901215	negative regulation of neuron death	23/813	218/18903	6.90674e-05	0.000620395	0.000404966	AXL/CX3CL1/ANGPT1/SERPINF1/ISL1/UNC5B/BCL2/ENO2/NES/FAIM2/PCDHGC3/TGFB3/NCOA7/MEF2C/SEMA3E/SORL1/F2R/BTG2/JUN/CCL2/NR4A3/NR4A2/DLX1	23
BP	GO:0030514	negative regulation of BMP signaling pathway	11/813	63/18903	6.91995e-05	0.000620493	0.00040503	NOTCH1/CHRDL1/FBN1/HTRA1/SFRP1/RBPMS2/SORL1/SFRP2/DKK1/CHRDL2/DLX1	11
BP	GO:0003281	ventricular septum development	12/813	74/18903	6.95781e-05	0.00062171	0.000405824	TGFBR3/LUZP1/HEG1/TGFBR2/NOTCH1/SLIT2/LMO4/ROBO1/SLIT3/GATA3/TGFB2/FGFR2	12
BP	GO:0045123	cellular extravasation	12/813	74/18903	6.95781e-05	0.00062171	0.000405824	JAM3/CX3CL1/ITGA1/SIRPA/JAM2/PDGFD/VCAM1/ITGB1/CD177/SELE/CCL2/CCL21	12
BP	GO:0086103	G protein-coupled receptor signaling pathway involved in heart process	6/813	18/18903	7.3932e-05	0.000659464	0.000430468	ATP2B4/EDNRA/CAV1/AKAP13/PLN/RGS2	6
BP	GO:0071675	regulation of mononuclear cell migration	16/813	123/18903	7.57252e-05	0.000674284	0.000440142	MSN/ANO6/ITGB3/SLIT2/WNK1/GAS6/CSF1R/JAM2/PDGFD/THBS1/RARRES2/SERPINE1/DUSP1/CCL2/CXCL17/CCL21	16
BP	GO:0030510	regulation of BMP signaling pathway	15/813	111/18903	8.11141e-05	0.000721014	0.000470645	ZNF423/NOTCH1/ITGA3/CHRDL1/FBN1/HTRA1/SFRP1/SULF1/RBPMS2/FST/SORL1/SFRP2/DKK1/CHRDL2/DLX1	15
BP	GO:0071674	mononuclear cell migration	22/813	206/18903	8.22961e-05	0.000730119	0.000476589	MSN/ANO6/CX3CL1/ITGB3/SLIT2/WNK1/SIRPA/GAS6/CSF1R/JAM2/PDGFD/THBS1/GATA3/ASB2/ANXA1/RARRES2/CH25H/SERPINE1/DUSP1/CCL2/CXCL17/CCL21	22
BP	GO:0030099	myeloid cell differentiation	35/813	407/18903	8.24236e-05	0.000730119	0.000476589	FLNA/ACTN1/SH3PXD2A/TGFBR3/MYH9/TGFBR2/EPAS1/ROR2/MEIS1/PRKCA/MITF/IFI16/MEIS2/TSPAN2/ETS1/KIT/INPP5D/FBN1/ZFP36L1/CSF1R/SFRP1/MEF2C/PIK3R1/ANXA2/GATA3/DLL1/EPHA2/CD74/CEACAM1/ITGB6/ZFP36/JUN/LTF/FOS/JUNB	35
BP	GO:0021915	neural tube development	19/813	164/18903	8.37727e-05	0.000740788	0.000483553	LUZP1/GLI3/DCHS1/NOTCH1/MED12/PKD2/LMO4/ALDH1A2/PKD1/ZFP36L1/DACT1/SFRP1/DLC1/SDC4/EPHA2/TGFB2/SFRP2/VANGL2/BMP7	19
BP	GO:0008543	fibroblast growth factor receptor signaling pathway	13/813	87/18903	8.4311e-05	0.000743472	0.000485305	SULF2/FGFR1/IQGAP1/SPRY1/FGF2/SPRY2/SULF1/FLRT3/THBS1/FGF7/GATA3/HHIP/FGFR2	13
BP	GO:0003300	cardiac muscle hypertrophy	14/813	99/18903	8.43667e-05	0.000743472	0.000485305	ATP2B4/SMAD3/ROCK2/NOTCH1/PDE5A/AKAP13/ATP2A2/PRKCA/ADRA1A/LMCD1/RGS2/ERRFI1/NR4A3/PI16	14
BP	GO:0033622	integrin activation	7/813	26/18903	8.51312e-05	0.000746893	0.000487538	TLN1/JAM3/FERMT2/CX3CL1/COL16A1/FN1/FERMT1	7
BP	GO:0060314	regulation of ryanodine-sensitive calcium-release channel activity	7/813	26/18903	8.51312e-05	0.000746893	0.000487538	PLN/DMD/PKD2/JPH2/GSTM2/CASQ2/JPH4	7
BP	GO:0050866	negative regulation of cell activation	23/813	221/18903	8.51925e-05	0.000746893	0.000487538	GLI3/DUSP3/AXL/CX3CL1/PDE5A/PRNP/SYT11/FOXF1/PDGFRA/INPP5D/EMILIN1/SFRP1/TNFAIP3/C1QTNF1/FGL2/DLG5/SDC4/CD74/ANXA1/CEACAM1/LAPTM5/VTCN1/SCGB1A1	23
BP	GO:0030857	negative regulation of epithelial cell differentiation	10/813	54/18903	8.78379e-05	0.000768769	0.000501818	CAV1/NOTCH1/SPRY1/SPRY2/TP63/FST/ZEB1/S1PR3/DLL1/ID1	10
BP	GO:0045214	sarcomere organization	9/813	44/18903	8.801e-05	0.000768961	0.000501943	FLNC/FHOD3/TPM1/AKAP13/CSRP1/CFL2/ITGB1/LDB3/KRT19	9
BP	GO:0071456	cellular response to hypoxia	18/813	151/18903	8.82575e-05	0.00076981	0.000502497	DDR2/ROCK2/PTGIS/EPAS1/NOTCH1/CFLAR/KCNMB1/ZFP36L1/BCL2/SFRP1/SLC8A1/PTGS2/STC1/EGR1/CYBB/BMP7/KCNK3/FOS	18
BP	GO:0002237	response to molecule of bacterial origin	32/813	360/18903	8.88544e-05	0.000773698	0.000505035	IRAK3/AXL/CX3CL1/NOTCH1/PRKCA/PTGER2/PLSCR4/SIRPA/KCNJ8/GSTP1/TNFAIP3/MRC1/AKAP12/MEF2C/VCAM1/IL18/DIO2/PTGS2/FGFR2/MAOB/F2R/SERPINE1/ZFP36/EDNRB/SELE/LTF/CCL2/FOS/NR4A1/SCGB1A1/CLDN1/CXCL2	32
BP	GO:0001886	endothelial cell morphogenesis	5/813	12/18903	8.94239e-05	0.000774704	0.000505692	HEG1/COL15A1/CLIC4/MET/STC1	5
BP	GO:0038063	collagen-activated tyrosine kinase receptor signaling pathway	5/813	12/18903	8.94239e-05	0.000774704	0.000505692	DDR2/COL4A2/COL4A1/COL4A6/COL1A1	5
BP	GO:0048103	somatic stem cell division	5/813	12/18903	8.94239e-05	0.000774704	0.000505692	FZD7/NOTCH1/KIT/ZFP36L2/TGFB2	5
BP	GO:1904375	regulation of protein localization to cell periphery	16/813	125/18903	9.20535e-05	0.000796139	0.000519684	ATP2B4/EPB41L2/SORBS1/LRP1/SPTBN1/CLIP3/ITGA3/PRNP/EPHA3/GBP1/MMP14/PIK3R1/STAC/GPC6/EPHA2/ITGB1	16
BP	GO:0080164	regulation of nitric oxide metabolic process	11/813	65/18903	9.30179e-05	0.000803123	0.000524242	ATP2B4/SMAD3/ROCK2/PTGIS/CAV1/TMEM106A/PKD2/SIRPA/RGN/CLU/PTGS2	11
BP	GO:0019722	calcium-mediated signaling	22/813	208/18903	9.49776e-05	0.000818662	0.000534386	ATP2B4/CACNA1C/RCAN2/PRNP/ATP2A2/FHL2/PLN/DMD/GBP1/SLC8A1/RGN/NFAT5/LMCD1/GSTM2/ITPR1/ATP1A2/VCAM1/CASQ2/ATP1B1/EDNRB/SELE/DEFB1	22
BP	GO:0007043	cell-cell junction assembly	18/813	152/18903	9.61756e-05	0.000827595	0.000540217	TLN1/VCL/JAM3/CNTNAP1/ROCK2/HEG1/DCHS1/CAV1/GJC1/GJA1/MPDZ/PRKCA/SNAI2/DLG5/EPHA2/CDH11/CLDN1/PKP1	18
BP	GO:0003229	ventricular cardiac muscle tissue development	10/813	55/18903	0.00010327	0.000884184	0.000577156	TGFBR3/EDNRA/HEG1/NOTCH1/TPM1/ISL1/ADAMTS9/FOXC1/TGFB2/FGFR2	10
BP	GO:0010518	positive regulation of phospholipase activity	10/813	55/18903	0.00010327	0.000884184	0.000577156	EDNRA/LPAR1/FGFR1/PDGFRB/KIT/PDGFRA/FGF2/ADRA1A/FGFR2/SELE	10
BP	GO:0043616	keratinocyte proliferation	10/813	55/18903	0.00010327	0.000884184	0.000577156	ZFP36L1/TP63/SNAI2/CDH3/FST/ZEB1/FGF7/FGFR2/FERMT1/ZFP36	10
BP	GO:0097191	extrinsic apoptotic signaling pathway	23/813	224/18903	0.000104593	0.000894013	0.000583571	SMAD3/TIMP3/ITPRIP/CAV1/CX3CL1/CFLAR/ARHGEF2/FGFR1/UNC5B/BCL2/SRPX/SFRP1/GSTP1/FAIM2/TNFAIP3/SNAI2/PIK3R1/THBS1/IL33/TGFB2/SFRP2/SERPINE1/ATF3	23
BP	GO:0010712	regulation of collagen metabolic process	9/813	45/18903	0.000105858	0.000903324	0.000589649	DDR2/PDGFRB/MFAP4/EMILIN1/ITGA2/TGFB3/ITGB1/F2R/ERRFI1	9
BP	GO:0048678	response to axon injury	13/813	89/18903	0.000107048	0.000911442	0.000594949	FLNA/DPYSL3/AXL/TNC/MAP1B/LAMB2/ISL1/FGF2/BCL2/MMP2/FLRT3/JUN/PTN	13
BP	GO:0001756	somitogenesis	11/813	66/18903	0.000107344	0.000911442	0.000594949	SMAD3/NOTCH1/MED12/FOXF1/ALDH1A2/SFRP1/FOXC1/DLL1/SFRP2/DKK1/MESP1	11
BP	GO:0072577	endothelial cell apoptotic process	11/813	66/18903	0.000107344	0.000911442	0.000594949	ANO6/ANGPT1/CD40/GAS6/TNFAIP3/CD248/THBS1/SEMA5A/GATA3/SERPINE1/CCL2	11
BP	GO:0072659	protein localization to plasma membrane	27/813	285/18903	0.000108722	0.000921615	0.000601589	ATP2B4/FLNA/SORBS1/ROCK2/SLMAP/DCHS1/EHD2/RAB31/LRP1/SPTBN1/CLIP3/ITGA3/PRNP/MACF1/NFASC/EPHA3/OPTN/GAS6/GBP1/MMP14/PIK3R1/STAC/RAB34/EPHA2/DENND4C/ITGB1/ATP1B1	27
BP	GO:1903706	regulation of hemopoiesis	35/813	413/18903	0.000110105	0.000931797	0.000608235	GLI3/AXL/TGFBR2/ROR2/MEIS1/PRKCA/MITF/MEIS2/ETS1/INPP5D/FBN1/ZFP36L1/GAS6/SFRP1/MMP14/SNAI2/MEF2C/PIK3R1/FGL2/ZEB1/GATA3/ZFP36L2/DLL1/HLA-DOA/IL7R/IL18/CD74/ANXA1/CEACAM1/ZFP36/LTF/PTN/FOS/EGR3/JUNB	35
BP	GO:0003401	axis elongation	7/813	27/18903	0.000110687	0.000935179	0.000610443	MED12/SPRY1/SPRY2/SFRP1/HOXD13/SFRP2/FGFR2	7
BP	GO:0043524	negative regulation of neuron apoptotic process	18/813	154/18903	0.00011391	0.000960821	0.000627181	AXL/CX3CL1/ANGPT1/ISL1/UNC5B/BCL2/NES/FAIM2/PCDHGC3/TGFB3/MEF2C/SEMA3E/F2R/BTG2/JUN/CCL2/NR4A2/DLX1	18
BP	GO:0018149	peptide cross-linking	8/813	36/18903	0.00011711	0.00098372	0.000642128	SPOCK3/THBS1/FN1/COL3A1/TGM2/ANXA1/DCN/TGM4	8
BP	GO:0035909	aorta morphogenesis	8/813	36/18903	0.00011711	0.00098372	0.000642128	MYLK/LRP1/NOTCH1/PDGFRB/EFEMP2/ADAMTS9/TGFB2/COL3A1	8
BP	GO:1901019	regulation of calcium ion transmembrane transporter activity	14/813	102/18903	0.000117201	0.00098372	0.000642128	PLN/DMD/PKD2/AHNAK/GEM/JPH2/RGN/STAC/GSTM2/ATP1A2/CASQ2/ATP1B1/JPH4/CACNA2D1	14
BP	GO:0061045	negative regulation of wound healing	12/813	78/18903	0.000117671	0.000986047	0.000643647	SMAD3/CLASP1/SERPING1/PDGFRA/WFDC1/FGF2/C1QTNF1/THBS1/ANXA2/CEACAM1/MMRN1/SERPINE1	12
BP	GO:0060191	regulation of lipase activity	13/813	90/18903	0.000120278	0.00100625	0.000656832	EDNRA/LRP1/LPAR1/FGFR1/PDGFRB/KIT/PDGFRA/FGF2/ADRA1A/ANXA1/FGFR2/RGS2/SELE	13
BP	GO:2000630	positive regulation of miRNA metabolic process	10/813	56/18903	0.000120935	0.0010101	0.000659345	SMAD3/MYOCD/ETS1/FGF2/GATA3/TGFB2/KLF5/EGR1/JUN/FOS	10
BP	GO:0042303	molting cycle	15/813	115/18903	0.000121966	0.00101539	0.0006628	NOTCH1/IGFBP5/LDB2/BCL2/TP63/CDH3/FST/FGF7/TGFB2/PTGS2/FGFR2/DKK1/FERMT1/KRT17/KRT14	15
BP	GO:0042633	hair cycle	15/813	115/18903	0.000121966	0.00101539	0.0006628	NOTCH1/IGFBP5/LDB2/BCL2/TP63/CDH3/FST/FGF7/TGFB2/PTGS2/FGFR2/DKK1/FERMT1/KRT17/KRT14	15
BP	GO:0046683	response to organophosphorus	16/813	128/18903	0.000122319	0.00101668	0.000663641	LPAR1/ABCC9/IGFBP5/PKD2/ZFP36L1/AHR/NT5E/SLC8A1/P2RX1/DUOX1/PTGS2/CFTR/STC1/COL1A1/FOSB/FOS	16
BP	GO:0007405	neuroblast proliferation	11/813	67/18903	0.000123509	0.0010249	0.000669011	GLI3/NDE1/CX3CL1/NOTCH1/ARHGEF2/FGF2/HHIP/ITGB1/ID4/FGFR2/PTN	11
BP	GO:0048701	embryonic cranial skeleton morphogenesis	9/813	46/18903	0.00012664	0.00104749	0.000683755	SMAD3/GLI3/TGFBR2/PRRX1/MED12/PDGFRA/TGFB3/MMP14/FGFR2	9
BP	GO:0055010	ventricular cardiac muscle tissue morphogenesis	9/813	46/18903	0.00012664	0.00104749	0.000683755	TGFBR3/EDNRA/HEG1/NOTCH1/TPM1/ISL1/FOXC1/TGFB2/FGFR2	9
BP	GO:0007249	I-kappaB kinase/NF-kappaB signaling	27/813	288/18903	0.00012945	0.00106728	0.000696674	FLNA/EDNRA/ROCK2/CX3CL1/LPAR1/ANGPT1/GJA1/AKAP13/CFLAR/GPRC5B/TMEM106A/ROR1/PRKCB/SIRPA/CD40/OPTN/BIRC3/GSTP1/TNFAIP3/LGALS1/CD74/TRIM22/F2R/EDNRB/BST2/LTF/CCL21	27
BP	GO:0034599	cellular response to oxidative stress	27/813	288/18903	0.00012945	0.00106728	0.000696674	DDR2/EDNRA/NFE2L1/AXL/EPAS1/TPM1/ATP2A2/FBLN5/PKD2/SIRPA/PDGFRA/BCL2/MMP2/TNFAIP3/RHOB/NCOA7/MET/PDGFD/ETV5/GPX8/ANXA1/JUN/BMP7/PAGE4/FOS/NR4A3/NR4A2	27
BP	GO:0014074	response to purine-containing compound	17/813	142/18903	0.000130223	0.00106796	0.000697119	ABCC9/IGFBP5/PKD2/ZFP36L1/AHR/NT5E/SLC8A1/GSTM2/P2RX1/DUOX1/PTGS2/CASQ2/CFTR/STC1/COL1A1/FOSB/FOS	17
BP	GO:0035107	appendage morphogenesis	17/813	142/18903	0.000130223	0.00106796	0.000697119	CACNA1C/GLI3/NOTCH1/PBX1/PRRX1/FREM2/HOXD10/ALDH1A2/TP63/HOXD13/TGFB2/COL3A1/SFRP2/FGFR2/DKK1/CRABP2/BMP7	17
BP	GO:0035108	limb morphogenesis	17/813	142/18903	0.000130223	0.00106796	0.000697119	CACNA1C/GLI3/NOTCH1/PBX1/PRRX1/FREM2/HOXD10/ALDH1A2/TP63/HOXD13/TGFB2/COL3A1/SFRP2/FGFR2/DKK1/CRABP2/BMP7	17
BP	GO:1903076	regulation of protein localization to plasma membrane	14/813	103/18903	0.000130367	0.00106796	0.000697119	ATP2B4/SORBS1/LRP1/SPTBN1/CLIP3/ITGA3/PRNP/EPHA3/GBP1/MMP14/PIK3R1/STAC/EPHA2/ITGB1	14
BP	GO:0061333	renal tubule morphogenesis	12/813	79/18903	0.000133402	0.00109108	0.00071221	GLI3/DCHS1/COL4A1/PBX1/HS3ST3A1/PKD2/PKD1/FGF2/BCL2/TCF21/MEF2C/GATA3	12
BP	GO:0051928	positive regulation of calcium ion transport	16/813	129/18903	0.000134177	0.00109568	0.000715208	MYLK/CAV1/CX3CL1/PDGFRB/TRPC1/PKD2/JPH2/RGN/STAC/GSTM2/P2RX1/ATP1B1/F2R/STC1/CACNA2D1/CCL2	16
BP	GO:0001942	hair follicle development	13/813	91/18903	0.000134894	0.00109977	0.000717881	NOTCH1/IGFBP5/LDB2/BCL2/TP63/CDH3/FST/FGF7/TGFB2/FGFR2/DKK1/FERMT1/KRT17	13
BP	GO:0010771	negative regulation of cell morphogenesis involved in differentiation	5/813	13/18903	0.000140174	0.00113457	0.000740597	ACTN4/CORO1C/KANK1/FBLN1/GBP1	5
BP	GO:0051481	negative regulation of cytosolic calcium ion concentration	5/813	13/18903	0.000140174	0.00113457	0.000740597	SMAD3/BCL2/SLC8A1/ATP1A2/KCNK3	5
BP	GO:0070486	leukocyte aggregation	5/813	13/18903	0.000140174	0.00113457	0.000740597	MSN/JAM2/CD44/BMP7/NR4A3	5
BP	GO:1900025	negative regulation of substrate adhesion-dependent cell spreading	5/813	13/18903	0.000140174	0.00113457	0.000740597	ACTN4/CORO1C/KANK1/FBLN1/GBP1	5
BP	GO:0001935	endothelial cell proliferation	21/813	199/18903	0.00014027	0.00113457	0.000740597	CAV1/FGFR1/PRKCA/ITGB3/CAV2/ALDH1A2/FGF2/SULF1/MMP14/NRP2/MEF2C/THBS1/SPARC/FGF7/SEMA5A/EPHA2/PROK1/JUN/CCL2/NR4A1/EGR3	21
BP	GO:0003272	endocardial cushion formation	7/813	28/18903	0.000142142	0.0011479	0.000749296	DCHS1/TGFBR2/NOTCH1/ROBO1/SNAI2/TGFB2/BMP7	7
BP	GO:0050931	pigment cell differentiation	8/813	37/18903	0.000143836	0.00115975	0.000757031	GLI3/MITF/KIT/ZEB2/ADAMTS9/BCL2/MEF2C/EDNRB	8
BP	GO:0002040	sprouting angiogenesis	20/813	185/18903	0.000144418	0.00116261	0.000758901	ITGA5/NOTCH1/ANGPT1/PARVA/SLIT2/FGF2/ROBO1/ADAMTS9/RSPO3/THBS1/SEMA3E/SEMA5A/DLL1/EPHA2/ITGB1/ANXA1/CEACAM1/PTGS2/NR4A1/EGR3	20
BP	GO:0110020	regulation of actomyosin structure organization	14/813	104/18903	0.000144794	0.0011638	0.000759679	FERMT2/SMAD3/ROCK2/LPAR1/TPM1/CLASP1/AKAP13/SFRP1/DLC1/TGFB3/MET/PIK3R1/CGNL1/SDC4	14
BP	GO:0048588	developmental cell growth	23/813	229/18903	0.000145763	0.00116976	0.000763566	VCL/EDNRA/TGFBR2/AKAP13/DPYSL2/MAP1B/LAMB2/MACF1/SLIT2/IQGAP1/NLGN3/ADRA1A/SLIT3/NRP2/FLRT3/SEMA3E/FN1/SEMA5A/ITGB1/SEMA3D/RGS2/CRABP2/PI16	23
BP	GO:0032612	interleukin-1 production	16/813	130/18903	0.000147027	0.00117621	0.000767779	SMAD3/CX3CL1/TMEM106A/IFI16/SIRPA/ISL1/GAS6/GSTP1/TNFAIP3/SERPINB1/S1PR3/ANXA1/CEACAM1/F2R/EGR1/ERRFI1	16
BP	GO:0032652	regulation of interleukin-1 production	16/813	130/18903	0.000147027	0.00117621	0.000767779	SMAD3/CX3CL1/TMEM106A/IFI16/SIRPA/ISL1/GAS6/GSTP1/TNFAIP3/SERPINB1/S1PR3/ANXA1/CEACAM1/F2R/EGR1/ERRFI1	16
BP	GO:0021782	glial cell development	15/813	117/18903	0.000148395	0.00118346	0.000772511	CNTNAP1/ANO1/LRP1/LPAR1/ROR2/MED12/LAMB2/ROR1/TSPAN2/ITGB4/CLU/PRDM8/DLL1/CNTN1/ID4	15
BP	GO:0043406	positive regulation of MAP kinase activity	15/813	117/18903	0.000148395	0.00118346	0.000772511	ROR2/PDGFC/PDE5A/AKAP13/FGFR1/PDGFRB/KIT/CD40/FGF2/ROBO1/DUSP19/MEF2C/PDGFD/THBS1/DKK1	15
BP	GO:0022409	positive regulation of cell-cell adhesion	29/813	322/18903	0.000149425	0.00118982	0.000776661	GLI3/CAV1/CX3CL1/TGFBR2/PDPN/ETS1/SIRPA/ADAM19/NFAT5/HLA-E/GATA3/HLA-DOA/VCAM1/IL7R/IL18/LGALS1/CD74/ANXA1/MMRN1/CD44/HLA-DPA1/VTCN1/BMP7/SELE/CCL2/NR4A3/CCL21/EGR3/HLA-DRB5	29
BP	GO:0048286	lung alveolus development	9/813	47/18903	0.000150724	0.00119599	0.000780689	MYOCD/FOXF1/IGFBP5/PGR/TCF21/TGFB3/FGFR2/ITGB6/ERRFI1	9
BP	GO:0050919	negative chemotaxis	9/813	47/18903	0.000150724	0.00119599	0.000780689	ITGB3/SLIT2/ROBO1/SLIT3/NRP2/FLRT3/SEMA3E/SEMA5A/SEMA3D	9
BP	GO:0072028	nephron morphogenesis	12/813	80/18903	0.0001509	0.00119599	0.000780689	GLI3/DCHS1/PBX1/HS3ST3A1/PDGFRB/PKD2/PKD1/FGF2/BCL2/TCF21/GATA3/BMP7	12
BP	GO:0001818	negative regulation of cytokine production	32/813	371/18903	0.00015522	0.00122833	0.000801798	IRAK3/AXL/CX3CL1/ANGPT1/PRNP/SYT11/SIRPA/INPP5D/GAS6/GBP1/GSTP1/TNFAIP3/TGFB3/SERPINB1/NDRG2/CDH3/THBS1/FN1/GATA3/IL33/DLL1/EPHA2/TGFB2/LAPTM4B/ANXA1/CEACAM1/LAPTM5/ZFP36/ERRFI1/BST2/LTF/SCGB1A1	32
BP	GO:0010720	positive regulation of cell development	28/813	307/18903	0.000156277	0.00123478	0.000806008	FLNA/FERMT2/GLI3/MYADM/CX3CL1/NOTCH1/PDE5A/MAP1B/MACF1/ITGB3/SLIT2/SERPINF1/KIT/SPEN/FGF2/ROBO1/BCL2/LIMS2/FN1/SEMA5A/IL33/ITGB1/TGM2/ID4/OLFM4/CRABP2/EGR2/PTN	28
BP	GO:0008585	female gonad development	14/813	105/18903	0.000160581	0.00126683	0.000826931	SLIT2/A2M/KIT/PDGFRA/PGR/SLIT3/BCL2/MMP2/SFRP1/MMP14/FOXC1/FST/ADAMTS1/TIPARP	14
BP	GO:0030326	embryonic limb morphogenesis	15/813	118/18903	0.00016338	0.00128299	0.000837476	CACNA1C/GLI3/NOTCH1/PBX1/PRRX1/FREM2/HOXD10/ALDH1A2/TP63/HOXD13/TGFB2/SFRP2/DKK1/CRABP2/BMP7	15
BP	GO:0035113	embryonic appendage morphogenesis	15/813	118/18903	0.00016338	0.00128299	0.000837476	CACNA1C/GLI3/NOTCH1/PBX1/PRRX1/FREM2/HOXD10/ALDH1A2/TP63/HOXD13/TGFB2/SFRP2/DKK1/CRABP2/BMP7	15
BP	GO:0051261	protein depolymerization	15/813	118/18903	0.00016338	0.00128299	0.000837476	SVIL/SPTAN1/MAP1A/LMOD1/SPTBN1/CLASP1/ARHGEF2/MAP1B/TMOD1/NES/TAOK1/CFL2/SEMA5A/GSN/MID1	15
BP	GO:0055017	cardiac muscle tissue growth	13/813	93/18903	0.000168764	0.00132323	0.000863747	TGFBR3/HEG1/TGFBR2/NOTCH1/AKAP13/FGF2/ADRA1A/MEF2C/FOXC1/TGFB2/FGFR2/RGS2/PI16	13
BP	GO:0014855	striated muscle cell proliferation	12/813	81/18903	0.000170325	0.00133343	0.000870404	TGFBR3/TGFBR2/NOTCH1/ANGPT1/CFLAR/CAV2/FGF2/MEF2C/FOXC1/TGFB2/FGFR2/FOS	12
BP	GO:0051960	regulation of nervous system development	37/813	456/18903	0.000171275	0.00133757	0.000873107	DAAM2/GLI3/CX3CL1/LPIN1/NOTCH1/MAP1B/MACF1/SLIT2/SERPINF1/KIT/SPEN/FGF2/NLGN3/ROBO1/JAM2/FLRT3/DLG5/ANXA2/SEMA3E/FN1/SEMA5A/SORL1/IL33/DLL1/ITGB1/TGM2/ID1/THBS2/ID4/DKK1/SLITRK6/SEMA3D/CRABP2/BMP7/EGR2/PTN/DLX1	37
BP	GO:0036294	cellular response to decreased oxygen levels	18/813	159/18903	0.000171377	0.00133757	0.000873107	DDR2/ROCK2/PTGIS/EPAS1/NOTCH1/CFLAR/KCNMB1/ZFP36L1/BCL2/SFRP1/SLC8A1/PTGS2/STC1/EGR1/CYBB/BMP7/KCNK3/FOS	18
BP	GO:0098739	import across plasma membrane	21/813	202/18903	0.000173065	0.0013487	0.000880369	ATP2B4/CACNA1C/SLC12A4/PRNP/SLC16A2/ABCC9/WNK1/KCNJ8/SLC8A1/THBS1/SCNN1A/ATP1A2/ITGB1/P2RX1/ATP1B1/SLC2A3/SLC2A5/RGS2/CACNA2D1/ATP1A1/SCNN1G	21
BP	GO:0003203	endocardial cushion morphogenesis	8/813	38/18903	0.000175391	0.00136267	0.000889492	DCHS1/TGFBR2/NOTCH1/ISL1/ROBO1/SNAI2/TGFB2/BMP7	8
BP	GO:0040036	regulation of fibroblast growth factor receptor signaling pathway	8/813	38/18903	0.000175391	0.00136267	0.000889492	SULF2/SPRY1/FGF2/SPRY2/SULF1/THBS1/GATA3/HHIP	8
BP	GO:0003197	endocardial cushion development	9/813	48/18903	0.000178511	0.00137647	0.0008985	DCHS1/TGFBR2/NOTCH1/FOXF1/ISL1/ROBO1/SNAI2/TGFB2/BMP7	9
BP	GO:0010171	body morphogenesis	9/813	48/18903	0.000178511	0.00137647	0.0008985	PHLDB1/CLASP1/CRISPLD2/PDGFRA/MMP2/TGFB3/TIPARP/DKK1/COL1A1	9
BP	GO:0035850	epithelial cell differentiation involved in kidney development	9/813	48/18903	0.000178511	0.00137647	0.0008985	EDNRA/NOTCH1/ACTA2/LAMB2/IQGAP1/MEF2C/GATA3/PROM1/EDNRB	9
BP	GO:0046850	regulation of bone remodeling	9/813	48/18903	0.000178511	0.00137647	0.0008985	PRKCA/ITGB3/INPP5D/CSF1R/SFRP1/TNFAIP3/LEPR/PDK4/TMEM119	9
BP	GO:0048483	autonomic nervous system development	9/813	48/18903	0.000178511	0.00137647	0.0008985	NAV2/EDNRA/TP63/NRP2/FN1/GATA3/VCAM1/EDNRB/EGR2	9
BP	GO:0003156	regulation of animal organ formation	7/813	29/18903	0.000180466	0.00138945	0.000906972	SPRY1/FGF2/ROBO1/SULF1/DKK1/BMP7/MESP1	7
BP	GO:0030193	regulation of blood coagulation	11/813	70/18903	0.000184986	0.00141998	0.000926901	ANO6/CAV1/SERPING1/PDGFRA/EMILIN1/C1QTNF1/THBS1/ANXA2/CEACAM1/F2R/SERPINE1	11
BP	GO:0043627	response to estrogen	11/813	70/18903	0.000184986	0.00141998	0.000926901	GLI3/CAV1/TGFBR2/PDGFRB/MMP2/SFRP1/TGFB3/MMP14/GSTM3/GATA3/KRT19	11
BP	GO:0043491	protein kinase B signaling	22/813	218/18903	0.000188189	0.00143449	0.00093637	FERMT2/AXL/CX3CL1/ANGPT1/RASD2/FGFR1/IGFBP5/CD40/ZFP36L1/FGF2/GAS6/SPRY2/C1QTNF1/MET/THBS1/SEMA5A/GATA3/EPHA2/ITGB1/IL18/CCL2/CCL21	22
BP	GO:0043523	regulation of neuron apoptotic process	22/813	218/18903	0.000188189	0.00143449	0.00093637	AXL/CX3CL1/ANGPT1/PRNP/ITGA1/ISL1/UNC5B/BCL2/NES/FAIM2/PCDHGC3/TGFB3/MEF2C/SEMA3E/GATA3/TGFB2/F2R/BTG2/JUN/CCL2/NR4A2/DLX1	22
BP	GO:0022404	molting cycle process	13/813	94/18903	0.000188277	0.00143449	0.00093637	NOTCH1/IGFBP5/LDB2/BCL2/TP63/CDH3/FST/FGF7/TGFB2/FGFR2/DKK1/FERMT1/KRT17	13
BP	GO:0022405	hair cycle process	13/813	94/18903	0.000188277	0.00143449	0.00093637	NOTCH1/IGFBP5/LDB2/BCL2/TP63/CDH3/FST/FGF7/TGFB2/FGFR2/DKK1/FERMT1/KRT17	13
BP	GO:0051492	regulation of stress fiber assembly	13/813	94/18903	0.000188277	0.00143449	0.00093637	FERMT2/SMAD3/ROCK2/LPAR1/TPM1/CLASP1/SFRP1/DLC1/TGFB3/MET/PIK3R1/CGNL1/SDC4	13
BP	GO:0043903	regulation of biological process involved in symbiotic interaction	10/813	59/18903	0.000189959	0.00144301	0.000941933	CAV1/GSN/IFITM3/IFITM2/LGALS1/CD74/TRIM22/IFITM1/CH25H/LTF	10
BP	GO:0045604	regulation of epidermal cell differentiation	10/813	59/18903	0.000189959	0.00144301	0.000941933	ROCK2/NOTCH1/ZFP36L1/FGF2/NCOA3/TP63/FOXC1/DLL1/ZFP36/ERRFI1	10
BP	GO:0043242	negative regulation of protein-containing complex disassembly	12/813	82/18903	0.000191845	0.00145303	0.000948473	SVIL/IRAK3/SPTAN1/LMOD1/SPTBN1/CLASP1/ARHGEF2/MAP1B/TMOD1/TAOK1/GSN/MID1	12
BP	GO:0051149	positive regulation of muscle cell differentiation	12/813	82/18903	0.000191845	0.00145303	0.000948473	NID1/MYOCD/LAMB2/EFEMP2/KIT/BCL2/LAMC1/LAMB1/MMP14/MEF2C/LAMA2/MESP1	12
BP	GO:0001101	response to acid chemical	16/813	133/18903	0.000192223	0.00145374	0.000948936	ATP2B4/COL4A1/PDGFC/COL6A1/COL4A6/PKD2/PDGFRA/MMP2/PDGFD/COL16A1/ZEB1/COL1A2/COL3A1/CYBB/COL1A1/COL5A2	16
BP	GO:0006590	thyroid hormone generation	6/813	21/18903	0.000193459	0.00145663	0.000950825	CTSB/SLC16A2/GATA3/DUOX1/DIO2/HPN	6
BP	GO:0060445	branching involved in salivary gland morphogenesis	6/813	21/18903	0.000193459	0.00145663	0.000950825	NTN4/SNAI2/FGF7/TGM2/FGFR2/BMP7	6
BP	GO:0071636	positive regulation of transforming growth factor beta production	6/813	21/18903	0.000193459	0.00145663	0.000950825	SMAD3/CX3CL1/THBS1/PTGS2/FERMT1/LUM	6
BP	GO:0045926	negative regulation of growth	24/813	249/18903	0.000198298	0.00148902	0.000971963	SMAD3/TGFBR2/GJA1/FHL1/DCBLD2/SLIT2/IGFBP5/RAI1/WFDC1/SLIT3/BCL2/SFRP1/RERG/CRYAB/SEMA3E/SEMA5A/MEG3/DACT3/TGFB2/SFRP2/SEMA3D/RGS2/BST2/PI16	24
BP	GO:0035296	regulation of tube diameter	17/813	147/18903	0.000198923	0.00148902	0.000971963	EDNRA/ROCK2/KCNMA1/CAV1/ACTA2/KCNMB1/ITGA1/ADRA1A/MMP2/SLC8A1/FOXC1/ATP1A2/P2RX1/PTGS2/F2R/RGS2/EDNRB	17
BP	GO:0051592	response to calcium ion	17/813	147/18903	0.000198923	0.00148902	0.000971963	KCNMA1/CAV1/KCNMB1/TRPC1/SYT11/PKD2/IQGAP1/CLIC4/MEF2C/THBS1/S100A16/CASQ2/ITPR3/JUN/FOSB/FOS/JUNB	17
BP	GO:0097746	blood vessel diameter maintenance	17/813	147/18903	0.000198923	0.00148902	0.000971963	EDNRA/ROCK2/KCNMA1/CAV1/ACTA2/KCNMB1/ITGA1/ADRA1A/MMP2/SLC8A1/FOXC1/ATP1A2/P2RX1/PTGS2/F2R/RGS2/EDNRB	17
BP	GO:1905049	negative regulation of metallopeptidase activity	5/813	14/18903	0.000210344	0.00157059	0.00102521	TIMP2/TIMP3/LRP1/SORL1/TIMP1	5
BP	GO:0048066	developmental pigmentation	9/813	49/18903	0.000210434	0.00157059	0.00102521	EDNRA/GLI3/MITF/KIT/ZEB2/ADAMTS9/BCL2/MEF2C/EDNRB	9
BP	GO:0045616	regulation of keratinocyte differentiation	8/813	39/18903	0.000212421	0.00158311	0.00103338	ROCK2/NOTCH1/ZFP36L1/NCOA3/TP63/FOXC1/ZFP36/ERRFI1	8
BP	GO:0030500	regulation of bone mineralization	12/813	83/18903	0.000215642	0.00160401	0.00104703	DDR2/SMAD3/ANO6/SLC8A1/TGFB3/MEF2C/GPM6B/TMEM119/NELL1/BMP7/LTF/PTN	12
BP	GO:0035150	regulation of tube size	17/813	148/18903	0.000215934	0.00160401	0.00104703	EDNRA/ROCK2/KCNMA1/CAV1/ACTA2/KCNMB1/ITGA1/ADRA1A/MMP2/SLC8A1/FOXC1/ATP1A2/P2RX1/PTGS2/F2R/RGS2/EDNRB	17
BP	GO:0032355	response to estradiol	15/813	121/18903	0.000216479	0.00160401	0.00104703	CFLAR/MAP1B/PDGFRB/ALDH1A2/NCOA3/PAM/MMP2/ENO2/SFRP1/ITGA2/CRYAB/ANXA1/PTGS2/COL1A1/BMP7	15
BP	GO:0090100	positive regulation of transmembrane receptor protein serine/threonine kinase signaling pathway	15/813	121/18903	0.000216479	0.00160401	0.00104703	TGFBR3/ZNF423/MYOCD/TGFBR2/NOTCH1/RBPMS/ITGA8/TGFB1I1/ZEB2/SULF1/TGFB3/THBS1/TGFB2/FERMT1/BMP7	15
BP	GO:0050792	regulation of viral process	18/813	162/18903	0.000216883	0.00160468	0.00104746	APOBEC3C/STOM/AXL/NOTCH1/IFI16/BCL2/GSN/IFITM3/IFITM2/LGALS1/CD74/TRIM22/IFITM1/MX1/CH25H/ZFP36/BST2/LTF	18
BP	GO:0055008	cardiac muscle tissue morphogenesis	10/813	60/18903	0.000219289	0.00162015	0.00105756	TGFBR3/EDNRA/HEG1/NOTCH1/TPM1/ISL1/FOXC1/ACTC1/TGFB2/FGFR2	10
BP	GO:0060325	face morphogenesis	7/813	30/18903	0.000226724	0.00167266	0.00109184	CRISPLD2/PDGFRA/MMP2/TGFB3/TIPARP/DKK1/COL1A1	7
BP	GO:2000241	regulation of reproductive process	21/813	206/18903	0.000227216	0.00167388	0.00109263	MYH9/NPR2/LHFPL2/NOTCH1/GJA1/SYDE1/PDE5A/ITGB3/SERPINF1/KIT/SFRP1/SULF1/CACNA1H/RGN/HOXD13/TIMP1/DUSP1/EDNRB/BMP7/PTGDS/DEFB1	21
BP	GO:0050890	cognition	28/813	314/18903	0.000227595	0.00167426	0.00109288	ADCY3/MAP1A/ITGA5/SHROOM4/CCND2/ITGA3/PRNP/SYT11/ITGA8/MEIS2/SERPINF1/KIT/NLGN3/PJA2/FAM107A/MEF2C/ATP1A2/MAGT1/ITGB1/PTGS2/DKK1/JPH4/BTG2/SGK1/ITPR3/EGR2/PTN/FOS	28
BP	GO:0043583	ear development	22/813	221/18903	0.00022871	0.00168005	0.00109666	EDNRA/GLI3/DCHS1/NOTCH1/PRRX1/PDGFRB/ROR1/ITGA8/FREM2/FGF2/SPRY2/BCL2/TGFB3/ZEB1/GATA3/DLL1/SDC4/TGFB2/FGFR2/SLITRK6/HPN/KCNK3	22
BP	GO:0048675	axon extension	15/813	122/18903	0.000237215	0.00173913	0.00113522	VCL/EDNRA/DPYSL2/MAP1B/LAMB2/MACF1/SLIT2/NLGN3/SLIT3/NRP2/SEMA3E/FN1/SEMA5A/ITGB1/SEMA3D	15
BP	GO:0098657	import into cell	24/813	252/18903	0.000237432	0.00173913	0.00113522	ATP2B4/CACNA1C/SLC12A4/PRNP/SLC16A2/ABCC9/ITGB3/WNK1/KCNJ8/SLC8A1/GPM6B/THBS1/SCNN1A/ATP1A2/ITGB1/P2RX1/ATP1B1/CYBRD1/SLC2A3/SLC2A5/RGS2/CACNA2D1/ATP1A1/SCNN1G	24
BP	GO:1900046	regulation of hemostasis	11/813	72/18903	0.000238986	0.00174552	0.00113939	ANO6/CAV1/SERPING1/PDGFRA/EMILIN1/C1QTNF1/THBS1/ANXA2/CEACAM1/F2R/SERPINE1	11
BP	GO:1901880	negative regulation of protein depolymerization	11/813	72/18903	0.000238986	0.00174552	0.00113939	SVIL/SPTAN1/LMOD1/SPTBN1/CLASP1/ARHGEF2/MAP1B/TMOD1/TAOK1/GSN/MID1	11
BP	GO:0032103	positive regulation of response to external stimulus	37/813	464/18903	0.000241393	0.00176058	0.00114923	FLNA/SMAD3/ANO6/CX3CL1/LPAR1/GPRC5B/FGFR1/PRKCA/PDGFRB/IFI16/SLIT2/ETS1/WNK1/OPTN/EMILIN1/FGF2/GAS6/CSF1R/ITGA2/MET/PDGFD/THBS1/HLA-E/SEMA5A/IL33/COCH/IL18/LGALS1/CD74/PTGS2/RARRES2/SERPINE1/C3/PTN/CXCL17/CCL21/VAMP7	37
BP	GO:0006692	prostanoid metabolic process	9/813	50/18903	0.000246959	0.00179097	0.00116907	PTGIS/GSTP1/PTGS1/CD74/ANXA1/PTGS2/PTGDS/GSTM1/FABP5	9
BP	GO:0006693	prostaglandin metabolic process	9/813	50/18903	0.000246959	0.00179097	0.00116907	PTGIS/GSTP1/PTGS1/CD74/ANXA1/PTGS2/PTGDS/GSTM1/FABP5	9
BP	GO:0032964	collagen biosynthetic process	9/813	50/18903	0.000246959	0.00179097	0.00116907	DDR2/PDGFRB/COL5A1/EMILIN1/ITGA2/TGFB3/F2R/COL1A1/ERRFI1	9
BP	GO:0061082	myeloid leukocyte cytokine production	9/813	50/18903	0.000246959	0.00179097	0.00116907	IRAK3/AXL/GPRC5B/KIT/TGFB3/TGFB2/CD74/LAPTM5/NR4A3	9
BP	GO:0050727	regulation of inflammatory response	34/813	414/18903	0.000248064	0.00179644	0.00117264	SMAD3/PTGIS/CX3CL1/ZYX/TNC/GPRC5B/SYT11/FOXF1/SERPINF1/ETS1/SIRPA/ISL1/WFDC1/BIRC3/NT5E/GSTP1/TNFAIP3/ITGA2/HLA-E/GATA3/IL33/IL18/LGALS1/ANXA1/PTGS2/SERPINE1/C3/SOCS3/ZFP36/EDNRB/SELE/CXCL17/SCGB1A1/VAMP7	34
BP	GO:0010565	regulation of cellular ketone metabolic process	16/813	136/18903	0.000249034	0.00180092	0.00117556	ATP2B4/ACACB/CAV1/DKK3/CES1/RGN/PDK4/FMO2/CD74/ANXA1/CEACAM1/IRS1/PTGS2/EGR1/NR4A3/FABP5	16
BP	GO:0060135	maternal process involved in female pregnancy	10/813	61/18903	0.000252325	0.00181958	0.00118774	CTSB/STOX2/ITGA3/PGR/PAM/PTGS2/STC1/RGS2/PTN/JUNB	10
BP	GO:1902893	regulation of miRNA transcription	10/813	61/18903	0.000252325	0.00181958	0.00118774	SMAD3/MYOCD/ETS1/FGF2/GATA3/TGFB2/KLF5/EGR1/JUN/FOS	10
BP	GO:0001890	placenta development	17/813	150/18903	0.000253789	0.00182065	0.00118844	CTSB/STOX2/EPAS1/PKD2/PKD1/ZFP36L1/HTRA1/ADAM19/RSPO3/PTGS2/FGFR2/STC1/SOCS3/BMP7/PTN/KRT19/JUNB	17
BP	GO:0034614	cellular response to reactive oxygen species	17/813	150/18903	0.000253789	0.00182065	0.00118844	DDR2/AXL/TPM1/FBLN5/PKD2/SIRPA/PDGFRA/MMP2/TNFAIP3/RHOB/MET/PDGFD/ANXA1/JUN/BMP7/FOS/NR4A3	17
BP	GO:0048839	inner ear development	20/813	193/18903	0.000255521	0.00182065	0.00118844	GLI3/DCHS1/NOTCH1/PRRX1/PDGFRB/ROR1/ITGA8/FREM2/FGF2/SPRY2/TGFB3/ZEB1/GATA3/DLL1/SDC4/TGFB2/FGFR2/SLITRK6/HPN/KCNK3	20
BP	GO:0050731	positive regulation of peptidyl-tyrosine phosphorylation	20/813	193/18903	0.000255521	0.00182065	0.00118844	ITGA5/ANGPT1/ARHGEF2/GPRC5B/PRNP/ITGB3/CSPG4/KIT/AFAP1L2/CD40/ISL1/GAS6/CSF1R/ADRA1A/FGF7/ENPP2/CNTN1/IL18/CD74/CD44	20
BP	GO:0001953	negative regulation of cell-matrix adhesion	8/813	40/18903	0.000255625	0.00182065	0.00118844	CORO1C/DLC1/MMP14/FAM107A/PIK3R1/THBS1/SEMA3E/SERPINE1	8
BP	GO:0051154	negative regulation of striated muscle cell differentiation	8/813	40/18903	0.000255625	0.00182065	0.00118844	FZD7/MYOCD/NOTCH1/DLL1/TMEM119/DKK1/RGS2/PI16	8
BP	GO:1903115	regulation of actin filament-based movement	8/813	40/18903	0.000255625	0.00182065	0.00118844	CACNA1C/CAV1/ACTA2/ATP2A2/PDPN/PLN/ATP1A2/STC1	8
BP	GO:0006883	cellular sodium ion homeostasis	6/813	22/18903	0.000256384	0.00182065	0.00118844	SLC8A1/SCNN1A/ATP1A2/ATP1B1/ATP1A1/SCNN1G	6
BP	GO:0035313	wound healing, spreading of epidermal cells	6/813	22/18903	0.000256384	0.00182065	0.00118844	FERMT2/ITGA5/CLASP1/COL5A1/ITGB1/FERMT1	6
BP	GO:0072574	hepatocyte proliferation	6/813	22/18903	0.000256384	0.00182065	0.00118844	CFLAR/TNFAIP3/LIMS2/CEACAM1/HPN/PTN	6
BP	GO:0072575	epithelial cell proliferation involved in liver morphogenesis	6/813	22/18903	0.000256384	0.00182065	0.00118844	CFLAR/TNFAIP3/LIMS2/CEACAM1/HPN/PTN	6
BP	GO:0070663	regulation of leukocyte proliferation	25/813	269/18903	0.00025914	0.00183767	0.00119955	TGFBR2/PDE5A/PRNP/CNN2/KIT/CD40/INPP5D/CSF1R/BCL2/AHR/GSTP1/TNFAIP3/MEF2C/DLG5/HLA-E/IL33/SDC4/VCAM1/IL18/CD74/ANXA1/HLA-DPA1/VTCN1/BST2/SCGB1A1	25
BP	GO:0045665	negative regulation of neuron differentiation	11/813	73/18903	0.000270629	0.00191649	0.001251	GLI3/NOTCH1/PBX1/MEIS1/HMG20A/ISL1/DLL1/ITGB1/ID4/BMP7/DLX1	11
BP	GO:0030100	regulation of endocytosis	21/813	209/18903	0.000277093	0.00195955	0.00127911	ANO6/RAB31/CAV1/LRP1/AXL/ANGPT1/CLIP3/ANKFY1/ITGB3/SYT11/EPHA3/ITGA2/ANXA2/CLU/DLL1/DKK1/SERPINE1/C3/CD177/SELE/CCL21	21
BP	GO:0010880	regulation of release of sequestered calcium ion into cytosol by sarcoplasmic reticulum	7/813	31/18903	0.000282077	0.00198112	0.00129318	CACNA1C/PLN/DMD/SLC8A1/GSTM2/ATP1A2/CASQ2	7
BP	GO:0017145	stem cell division	7/813	31/18903	0.000282077	0.00198112	0.00129318	FZD7/NOTCH1/KIT/NCOA3/ZFP36L2/TGFB2/SFRP2	7
BP	GO:0097205	renal filtration	7/813	31/18903	0.000282077	0.00198112	0.00129318	EDNRA/SULF2/ITGA3/MCAM/GAS6/SULF1/F2R	7
BP	GO:0150117	positive regulation of cell-substrate junction organization	7/813	31/18903	0.000282077	0.00198112	0.00129318	FERMT2/SMAD3/DUSP3/SFRP1/PIK3R1/COL16A1/SDC4	7
BP	GO:1902042	negative regulation of extrinsic apoptotic signaling pathway via death domain receptors	7/813	31/18903	0.000282077	0.00198112	0.00129318	ITPRIP/CFLAR/ARHGEF2/FAIM2/TNFAIP3/SFRP2/SERPINE1	7
BP	GO:0060324	face development	9/813	51/18903	0.000288586	0.00201889	0.00131784	EDNRA/CRISPLD2/ALDH1A2/PDGFRA/MMP2/TGFB3/TIPARP/DKK1/COL1A1	9
BP	GO:0060425	lung morphogenesis	9/813	51/18903	0.000288586	0.00201889	0.00131784	TGFBR2/FOXF1/SPRY1/SPRY2/TCF21/DLG5/FGF7/HHIP/FGFR2	9
BP	GO:0031102	neuron projection regeneration	10/813	62/18903	0.000289427	0.00201889	0.00131784	FLNA/PRRX1/TNC/MAP1B/LAMB2/ISL1/BCL2/MMP2/JUN/PTN	10
BP	GO:0045428	regulation of nitric oxide biosynthetic process	10/813	62/18903	0.000289427	0.00201889	0.00131784	ATP2B4/SMAD3/ROCK2/PTGIS/CAV1/PKD2/SIRPA/RGN/CLU/PTGS2	10
BP	GO:0061614	miRNA transcription	10/813	62/18903	0.000289427	0.00201889	0.00131784	SMAD3/MYOCD/ETS1/FGF2/GATA3/TGFB2/KLF5/EGR1/JUN/FOS	10
BP	GO:0030879	mammary gland development	16/813	138/18903	0.000294524	0.00205165	0.00133923	GLI3/CAV1/TGFBR2/FOXF1/IGFBP5/PGR/FGF2/ROBO1/CSF1R/PAM/ITGA2/TGFB3/ARHGAP5/GATA3/EPHA2/FGFR2	16
BP	GO:0002088	lens development in camera-type eye	12/813	86/18903	0.000302666	0.00210265	0.00137251	SMAD3/TGFBR2/MEIS1/TMOD1/SPRY1/FGF2/SPRY2/CRYBG3/CRYAB/GATA3/EPHA2/SLITRK6	12
BP	GO:0006970	response to osmotic stress	12/813	86/18903	0.000302666	0.00210265	0.00137251	KCNMA1/MYLK/ARHGEF2/PKD2/ZFP36L1/ITGA2/NFAT5/EFHD1/ABCB1/PTGS2/ERRFI1/CLDN1	12
BP	GO:0003214	cardiac left ventricle morphogenesis	5/813	15/18903	0.000304379	0.00210882	0.00137655	EDNRA/TGFBR2/NOTCH1/FOXF1/SFRP2	5
BP	GO:0032905	transforming growth factor beta1 production	5/813	15/18903	0.000304379	0.00210882	0.00137655	CX3CL1/THBS1/COL3A1/LAPTM4B/LUM	5
BP	GO:0048662	negative regulation of smooth muscle cell proliferation	11/813	74/18903	0.000305733	0.00211267	0.00137905	MYOCD/TPM1/EFEMP2/IGFBP5/CNN1/TNFAIP3/TGFB3/MEF2C/NDRG2/OGN/IGFBP3	11
BP	GO:0014912	negative regulation of smooth muscle cell migration	8/813	41/18903	0.000305759	0.00211267	0.00137905	MYOCD/LRP1/TPM1/SLIT2/IGFBP5/MEF2C/SERPINE1/IGFBP3	8
BP	GO:0090596	sensory organ morphogenesis	25/813	272/18903	0.000306814	0.0021171	0.00138195	EDNRA/GLI3/NOTCH1/PRRX1/MEIS1/EFEMP1/ITGA8/COL5A1/FBN1/FGF2/SPRY2/BCL2/ZEB1/COL8A2/GATA3/DLL1/EPHA2/PROM1/COL8A1/FGFR2/SLITRK6/COL5A2/HPN/RORB/BMP7	25
BP	GO:0030098	lymphocyte differentiation	34/813	419/18903	0.000309505	0.00213279	0.00139219	GLI3/FZD7/PLCL2/AXL/TGFBR2/PBX1/KIT/INPP5D/ZFP36L1/GAS6/BCL2/SFRP1/DOCK11/MMP14/PIK3R1/FGL2/LEPR/ZEB1/MR1/GATA3/ZFP36L2/DLL1/HLA-DOA/VCAM1/IL7R/ITGB1/IL18/KLF6/LGALS1/CD74/ANXA1/EGR1/EGR3/JUNB	34
BP	GO:1901379	regulation of potassium ion transmembrane transport	13/813	99/18903	0.000317525	0.00218219	0.00142443	FLNA/ANO6/CAV1/FHL1/PRNP/ABCC9/KCNMB1/WNK1/KCNAB1/ITGB1/CASQ2/ATP1B1/KCNK3	13
BP	GO:2001237	negative regulation of extrinsic apoptotic signaling pathway	13/813	99/18903	0.000317525	0.00218219	0.00142443	ITPRIP/CX3CL1/CFLAR/ARHGEF2/UNC5B/BCL2/GSTP1/FAIM2/TNFAIP3/SNAI2/THBS1/SFRP2/SERPINE1	13
BP	GO:0045445	myoblast differentiation	14/813	112/18903	0.000318765	0.00218777	0.00142808	MYOCD/EPAS1/NOTCH1/BOC/ISL1/ZFP36L1/MEF2C/DLL1/ITGB1/IL18/LGALS1/BCL9L/ID3/IGFBP3	14
BP	GO:0007611	learning or memory	25/813	273/18903	0.000324341	0.00222306	0.00145111	ADCY3/MAP1A/ITGA5/CCND2/ITGA3/PRNP/SYT11/ITGA8/MEIS2/SERPINF1/KIT/NLGN3/PJA2/MEF2C/ATP1A2/ITGB1/PTGS2/DKK1/JPH4/BTG2/SGK1/ITPR3/EGR2/PTN/FOS	25
BP	GO:0072576	liver morphogenesis	6/813	23/18903	0.000334336	0.0022885	0.00149383	CFLAR/TNFAIP3/LIMS2/CEACAM1/HPN/PTN	6
BP	GO:0051480	regulation of cytosolic calcium ion concentration	9/813	52/18903	0.000335852	0.00229581	0.0014986	ATP2B4/CAV1/PLN/TRPC1/CAV2/TRPC4/SLC8A1/ITPR1/P2RX1	9
BP	GO:0010232	vascular transport	12/813	87/18903	0.000337603	0.00229987	0.00150125	ATP2B4/SLC24A3/LRP1/SLC16A2/ABCC9/KCNJ8/SLCO2B1/LEPR/ABCB1/ATP1A2/SLC2A3/FABP5	12
BP	GO:0150104	transport across blood-brain barrier	12/813	87/18903	0.000337603	0.00229987	0.00150125	ATP2B4/SLC24A3/LRP1/SLC16A2/ABCC9/KCNJ8/SLCO2B1/LEPR/ABCB1/ATP1A2/SLC2A3/FABP5	12
BP	GO:0098659	inorganic cation import across plasma membrane	15/813	126/18903	0.000338242	0.00229987	0.00150125	ATP2B4/CACNA1C/SLC12A4/PRNP/ABCC9/WNK1/KCNJ8/SLC8A1/SCNN1A/ATP1A2/P2RX1/ATP1B1/CACNA2D1/ATP1A1/SCNN1G	15
BP	GO:0099587	inorganic ion import across plasma membrane	15/813	126/18903	0.000338242	0.00229987	0.00150125	ATP2B4/CACNA1C/SLC12A4/PRNP/ABCC9/WNK1/KCNJ8/SLC8A1/SCNN1A/ATP1A2/P2RX1/ATP1B1/CACNA2D1/ATP1A1/SCNN1G	15
BP	GO:0050818	regulation of coagulation	11/813	75/18903	0.000344593	0.00233684	0.00152539	ANO6/CAV1/SERPING1/PDGFRA/EMILIN1/C1QTNF1/THBS1/ANXA2/CEACAM1/F2R/SERPINE1	11
BP	GO:2000242	negative regulation of reproductive process	11/813	75/18903	0.000344593	0.00233684	0.00152539	MYH9/NPR2/GJA1/SERPINF1/KIT/SULF1/RGN/TIMP1/DUSP1/BMP7/PTGDS	11
BP	GO:0007584	response to nutrient	17/813	154/18903	0.000347094	0.00234296	0.00152938	KANK2/TGFBR2/MAP1B/A2M/ALDH1A2/GAS6/SFRP1/SLC8A1/ITGA2/SNAI2/VCAM1/SFRP2/PTGS2/STC1/CYBB/COL1A1/BMP7	17
BP	GO:0001516	prostaglandin biosynthetic process	7/813	32/18903	0.000347783	0.00234296	0.00152938	PTGIS/PTGS1/CD74/ANXA1/PTGS2/PTGDS/FABP5	7
BP	GO:0046457	prostanoid biosynthetic process	7/813	32/18903	0.000347783	0.00234296	0.00152938	PTGIS/PTGS1/CD74/ANXA1/PTGS2/PTGDS/FABP5	7
BP	GO:0061384	heart trabecula morphogenesis	7/813	32/18903	0.000347783	0.00234296	0.00152938	TGFBR3/HEG1/NOTCH1/FHL2/ADAMTS1/TGFB2/BMP7	7
BP	GO:1901889	negative regulation of cell junction assembly	7/813	32/18903	0.000347783	0.00234296	0.00152938	CORO1C/ROCK2/DLC1/MMP14/FAM107A/THBS1/DKK1	7
BP	GO:0097306	cellular response to alcohol	13/813	100/18903	0.000350883	0.00236073	0.00154098	ADCY3/ADCY5/KCNMB1/PTGER2/CES1/AHR/SFRP1/SCNN1A/CFTR/CYBB/SGK1/SCNN1G/FOS	13
BP	GO:0001936	regulation of endothelial cell proliferation	19/813	183/18903	0.000352311	0.00236724	0.00154523	CAV1/FGFR1/PRKCA/ITGB3/CAV2/ALDH1A2/FGF2/SULF1/NRP2/MEF2C/THBS1/SPARC/FGF7/SEMA5A/PROK1/JUN/CCL2/NR4A1/EGR3	19
BP	GO:0002695	negative regulation of leukocyte activation	20/813	198/18903	0.000357996	0.00240228	0.0015681	GLI3/DUSP3/AXL/CX3CL1/PDE5A/PRNP/SYT11/FOXF1/INPP5D/SFRP1/TNFAIP3/FGL2/DLG5/SDC4/CD74/ANXA1/CEACAM1/LAPTM5/VTCN1/SCGB1A1	20
BP	GO:0010463	mesenchymal cell proliferation	8/813	42/18903	0.000363635	0.00243374	0.00158863	DCHS1/TGFBR2/PRRX1/FOXF1/ZEB1/FGF7/FGFR2/BMP7	8
BP	GO:0070296	sarcoplasmic reticulum calcium ion transport	8/813	42/18903	0.000363635	0.00243374	0.00158863	CACNA1C/ATP2A2/PLN/DMD/SLC8A1/GSTM2/ATP1A2/CASQ2	8
BP	GO:0002688	regulation of leukocyte chemotaxis	15/813	127/18903	0.000368625	0.00246391	0.00160833	JAM3/ANO6/SLIT2/WNK1/GAS6/CSF1R/THBS1/CD74/RARRES2/SERPINE1/DUSP1/PTN/CCL2/CXCL17/CCL21	15
BP	GO:0070555	response to interleukin-1	16/813	141/18903	0.000376172	0.00250781	0.00163699	IRAK3/PTGIS/CX3CL1/GBP2/PRKCA/SIRPA/CD40/MMP2/SFRP1/GBP1/AKAP12/ANXA1/EGR1/SELE/CCL2/CCL21	16
BP	GO:0090090	negative regulation of canonical Wnt signaling pathway	16/813	141/18903	0.000376172	0.00250781	0.00163699	GLI3/CAV1/NOTCH1/DKK3/IGFBP4/ISL1/DACT1/SFRP1/SNAI2/DACT3/SFRP2/DKK1/EGR1/FERMT1/IGFBP6/MESP1	16
BP	GO:1905477	positive regulation of protein localization to membrane	13/813	101/18903	0.000387176	0.00257782	0.00168268	ATP2B4/SORBS1/STOM/LRP1/SPTBN1/CLIP3/ITGA3/PRNP/EPHA3/PIK3R1/STAC/EPHA2/ITGB1	13
BP	GO:0052372	modulation by symbiont of entry into host	9/813	53/18903	0.00038933	0.00258879	0.00168985	CAV1/GSN/IFITM3/IFITM2/LGALS1/CD74/TRIM22/IFITM1/CH25H	9
BP	GO:1903900	regulation of viral life cycle	16/813	142/18903	0.000407403	0.00270545	0.001766	APOBEC3C/AXL/NOTCH1/IFI16/BCL2/GSN/IFITM3/IFITM2/LGALS1/CD74/TRIM22/IFITM1/MX1/CH25H/BST2/LTF	16
BP	GO:0030511	positive regulation of transforming growth factor beta receptor signaling pathway	7/813	33/18903	0.000425198	0.00281268	0.00183599	TGFBR3/MYOCD/ITGA8/TGFB1I1/ZEB2/THBS1/FERMT1	7
BP	GO:0050858	negative regulation of antigen receptor-mediated signaling pathway	7/813	33/18903	0.000425198	0.00281268	0.00183599	DUSP3/PLCL2/PRNP/GBP1/ELF1/CEACAM1/LAPTM5	7
BP	GO:1903846	positive regulation of cellular response to transforming growth factor beta stimulus	7/813	33/18903	0.000425198	0.00281268	0.00183599	TGFBR3/MYOCD/ITGA8/TGFB1I1/ZEB2/THBS1/FERMT1	7
BP	GO:0034349	glial cell apoptotic process	5/813	16/18903	0.000427124	0.00281814	0.00183955	PRKCA/GAS6/AKAP12/DLL1/CCL2	5
BP	GO:2000095	regulation of Wnt signaling pathway, planar cell polarity pathway	5/813	16/18903	0.000427124	0.00281814	0.00183955	DACT1/SFRP1/RSPO3/SFRP2/DKK1	5
BP	GO:0031100	animal organ regeneration	10/813	65/18903	0.000429094	0.00281974	0.0018406	TGFBR3/GLI3/AXL/TGFBR2/LPIN1/NOTCH1/GAS6/RGN/NR4A3/CLDN1	10
BP	GO:1905330	regulation of morphogenesis of an epithelium	10/813	65/18903	0.000429094	0.00281974	0.0018406	GJA1/NTN4/FGF2/SFRP1/SULF1/SNAI2/FGF7/GATA3/HOXD13/BMP7	10
BP	GO:0060571	morphogenesis of an epithelial fold	6/813	24/18903	0.000429684	0.00281974	0.0018406	LUZP1/TP63/SULF1/HOXD13/FGFR2/BMP7	6
BP	GO:2001026	regulation of endothelial cell chemotaxis	6/813	24/18903	0.000429684	0.00281974	0.0018406	NOTCH1/FGFR1/FGF2/MET/THBS1/SEMA5A	6
BP	GO:0060412	ventricular septum morphogenesis	8/813	43/18903	0.000430121	0.00281974	0.0018406	TGFBR3/TGFBR2/NOTCH1/SLIT2/ROBO1/SLIT3/TGFB2/FGFR2	8
BP	GO:0006469	negative regulation of protein kinase activity	21/813	216/18903	0.000432347	0.00283072	0.00184776	IRAK3/CORO1C/DUSP3/HEG1/MYOCD/CAV1/SPRY1/SPRY2/SFRP1/GSTP1/DUSP19/SLC8A1/TNFAIP3/RGN/SORL1/SFRP2/CEACAM1/DUSP1/RGS2/ERRFI1/BMP7	21
BP	GO:0010038	response to metal ion	30/813	360/18903	0.000441108	0.00288439	0.0018828	KCNMA1/CAV1/PRNP/KCNMB1/TRPC1/SYT11/SERPINF1/KIT/PKD2/IQGAP1/PAM/BCL2/CLIC4/CACNA1H/MEF2C/THBS1/S100A16/VCAM1/PTGS2/CASQ2/CYBRD1/MAOB/CYBB/ITPR3/JUN/KCNK3/FOSB/FOS/JUNB/CLDN1	30
BP	GO:0051962	positive regulation of nervous system development	25/813	279/18903	0.000449249	0.00293261	0.00191427	GLI3/CX3CL1/NOTCH1/MAP1B/MACF1/SLIT2/SERPINF1/KIT/SPEN/FGF2/NLGN3/ROBO1/FLRT3/DLG5/FN1/SEMA5A/IL33/ITGB1/TGM2/THBS2/ID4/SLITRK6/CRABP2/EGR2/PTN	25
BP	GO:0051293	establishment of spindle localization	9/813	54/18903	0.000449628	0.00293261	0.00191427	MYH9/NDE1/GJA1/CLASP1/DYNC1H1/SPRY1/SPRY2/ITGB1/SPIRE1	9
BP	GO:0042542	response to hydrogen peroxide	15/813	130/18903	0.000474224	0.00308517	0.00201386	DDR2/AXL/PDGFRB/SIRPA/BCL2/MMP2/SLC8A1/TNFAIP3/RHOB/MET/CRYAB/PDGFD/ANXA1/COL1A1/NR4A3	15
BP	GO:0071621	granulocyte chemotaxis	15/813	130/18903	0.000474224	0.00308517	0.00201386	JAM3/ITGA9/CX3CL1/SLIT2/ITGA1/CSF1R/THBS1/TGFB2/CD74/ANXA1/RARRES2/CCL2/CXCL17/CCL21/CXCL2	15
BP	GO:0030837	negative regulation of actin filament polymerization	10/813	66/18903	0.00048655	0.00315733	0.00206096	SVIL/SPTAN1/MYADM/LMOD1/FHOD3/SPTBN1/KANK1/TMOD1/SLIT2/GSN	10
BP	GO:0045682	regulation of epidermis development	10/813	66/18903	0.00048655	0.00315733	0.00206096	ROCK2/NOTCH1/ZFP36L1/FGF2/NCOA3/TP63/FOXC1/DLL1/ZFP36/ERRFI1	10
BP	GO:0048592	eye morphogenesis	17/813	159/18903	0.000504315	0.00326847	0.00213351	GLI3/NOTCH1/MEIS1/EFEMP1/COL5A1/FBN1/FGF2/BCL2/ZEB1/COL8A2/DLL1/EPHA2/PROM1/COL8A1/COL5A2/RORB/BMP7	17
BP	GO:0071526	semaphorin-plexin signaling pathway	8/813	44/18903	0.000506146	0.00327205	0.00213585	FLNA/EDNRA/NRP2/MET/SEMA3E/NCAM1/SEMA5A/SEMA3D	8
BP	GO:1905521	regulation of macrophage migration	8/813	44/18903	0.000506146	0.00327205	0.00213585	CX3CL1/CNN2/EMILIN1/CSF1R/MMP14/THBS1/RARRES2/CXCL17	8
BP	GO:0003382	epithelial cell morphogenesis	7/813	34/18903	0.000515775	0.00331755	0.00216555	PALLD/HEG1/FRMD6/COL15A1/CLIC4/MET/STC1	7
BP	GO:0009954	proximal/distal pattern formation	7/813	34/18903	0.000515775	0.00331755	0.00216555	GLI3/PBX1/HOXD10/ALDH1A2/TP63/DLL1/DLX1	7
BP	GO:0034405	response to fluid shear stress	7/813	34/18903	0.000515775	0.00331755	0.00216555	PDGFRB/PKD2/PKD1/MMP2/TGFB3/MEF2C/PTGS2	7
BP	GO:0090162	establishment of epithelial cell polarity	7/813	34/18903	0.000515775	0.00331755	0.00216555	MSN/CLASP1/FOXF1/PKD1/MYO9A/AMOT/FERMT1	7
BP	GO:0031103	axon regeneration	9/813	55/18903	0.000517394	0.00332026	0.00216732	FLNA/TNC/MAP1B/LAMB2/ISL1/BCL2/MMP2/JUN/PTN	9
BP	GO:0006909	phagocytosis	27/813	314/18903	0.000517494	0.00332026	0.00216732	MYH9/CORO1C/ANO6/RAB31/LRP1/AXL/ITGB3/MFGE8/SYT11/CNN2/SIRPA/DYSF/CD93/GAS6/SRPX/ITGA2/MET/THBS1/LEPR/GSN/RAB34/ITGB1/TGM2/ANXA1/C3/CCL2/VAMP7	27
BP	GO:0071695	anatomical structure maturation	23/813	250/18903	0.000518412	0.00332199	0.00216844	EDNRA/DCHS1/NPR2/AXL/CX3CL1/EPAS1/ALDH1A2/PGR/NTN4/BCL2/MMP2/CDH3/GATA3/TGFB2/CFTR/TFCP2L1/C3/FERMT1/EDNRB/LTF/CCL21/NR4A2/DEFB1	23
BP	GO:0019216	regulation of lipid metabolic process	29/813	347/18903	0.000520722	0.00332528	0.00217059	SORBS1/ACACB/CAV1/LPIN1/DKK3/PDGFRB/CES1/KIT/PDGFRA/FGF2/RGN/SNAI2/PDK4/SORL1/FMO2/CD74/ANXA1/CCDC3/CEACAM1/IRS1/PTGS2/RARRES2/DNAJC15/C3/EGR1/ATP1A1/NR4A3/CCL21/FABP5	29
BP	GO:0021953	central nervous system neuron differentiation	18/813	174/18903	0.000520873	0.00332528	0.00217059	GLI3/SLIT2/LMO4/HOXD10/ISL1/MYCBP2/CSF1R/FAIM2/TAOK1/NRP2/SEMA3E/CDH11/ID4/FGFR2/BTG2/EPHB6/NR4A2/DLX1	18
BP	GO:0030178	negative regulation of Wnt signaling pathway	18/813	174/18903	0.000520873	0.00332528	0.00217059	GLI3/CAV1/LRP1/NOTCH1/DKK3/IGFBP4/ISL1/DACT1/SFRP1/SNAI2/DACT3/SFRP2/DKK1/EGR1/FERMT1/WIF1/IGFBP6/MESP1	18
BP	GO:0043123	positive regulation of I-kappaB kinase/NF-kappaB signaling	19/813	189/18903	0.000527835	0.00336134	0.00219413	FLNA/CX3CL1/LPAR1/GJA1/AKAP13/CFLAR/GPRC5B/TMEM106A/ROR1/PRKCB/CD40/BIRC3/LGALS1/CD74/TRIM22/F2R/BST2/LTF/CCL21	19
BP	GO:0051896	regulation of protein kinase B signaling	19/813	189/18903	0.000527835	0.00336134	0.00219413	FERMT2/AXL/CX3CL1/ANGPT1/RASD2/FGFR1/IGFBP5/FGF2/GAS6/SPRY2/C1QTNF1/MET/THBS1/SEMA5A/GATA3/EPHA2/ITGB1/IL18/CCL21	19
BP	GO:0031579	membrane raft organization	6/813	25/18903	0.000544975	0.00345215	0.00225341	MYADM/CAV1/CAV2/RFTN1/ANXA2/GSN	6
BP	GO:0042659	regulation of cell fate specification	6/813	25/18903	0.000544975	0.00345215	0.00225341	FZD7/LMO4/FGF2/SFRP2/DKK1/MESP1	6
BP	GO:0048745	smooth muscle tissue development	6/813	25/18903	0.000544975	0.00345215	0.00225341	MYLK/ITGA8/EFEMP2/PKD2/COL3A1/TIPARP	6
BP	GO:0050860	negative regulation of T cell receptor signaling pathway	6/813	25/18903	0.000544975	0.00345215	0.00225341	DUSP3/PRNP/GBP1/ELF1/CEACAM1/LAPTM5	6
BP	GO:0002718	regulation of cytokine production involved in immune response	14/813	118/18903	0.000546141	0.00345215	0.00225341	IRAK3/AXL/ANGPT1/GPRC5B/KIT/TGFB3/HLA-E/GATA3/TGFB2/IL18/CD74/LAPTM5/BST2/NR4A3	14
BP	GO:0043200	response to amino acid	14/813	118/18903	0.000546141	0.00345215	0.00225341	COL4A1/PDGFC/COL6A1/COL4A6/PDGFRA/MMP2/PDGFD/COL16A1/ZEB1/COL1A2/COL3A1/CYBB/COL1A1/COL5A2	14
BP	GO:0070613	regulation of protein processing	10/813	67/18903	0.000550241	0.00347378	0.00226753	SPON1/MYH9/PRNP/MMP14/THBS1/ANXA2/GSN/GAS1/SERPINE1/HPN	10
BP	GO:0007204	positive regulation of cytosolic calcium ion concentration	20/813	205/18903	0.000560781	0.00353596	0.00230812	CACNA1C/EDNRA/ADCY5/CAV1/LPAR1/PTGER2/PKD2/PKD1/PDGFRA/ADRA1A/BCL2/SLC8A1/JPH2/C1QTNF1/S1PR3/F2R/JPH4/CACNA2D1/EDNRB/ITPR3	20
BP	GO:0002028	regulation of sodium ion transport	12/813	92/18903	0.000567859	0.00357179	0.0023315	ATP2B4/ACTN4/SLMAP/STOM/DMD/WNK1/FXYD6/SLC8A1/ATP1A2/CNTN1/ATP1B1/ATP1A1	12
BP	GO:0097581	lamellipodium organization	12/813	92/18903	0.000567859	0.00357179	0.0023315	VCL/CORO1C/ARHGEF6/KANK1/PDPN/SLIT2/KIT/PIK3R1/ENPP2/EPHA2/ITGB1/CD44	12
BP	GO:0001765	membrane raft assembly	4/813	10/18903	0.000579325	0.00363053	0.00236985	CAV1/CAV2/RFTN1/ANXA2	4
BP	GO:1901203	positive regulation of extracellular matrix assembly	4/813	10/18903	0.000579325	0.00363053	0.00236985	PHLDB1/SMAD3/CLASP1/EMILIN1	4
BP	GO:2000347	positive regulation of hepatocyte proliferation	4/813	10/18903	0.000579325	0.00363053	0.00236985	CFLAR/TNFAIP3/HPN/PTN	4
BP	GO:0036342	post-anal tail morphogenesis	5/813	17/18903	0.000583782	0.00363621	0.00237355	DCHS1/MED12/TP63/EPHA2/SFRP2	5
BP	GO:0045217	cell-cell junction maintenance	5/813	17/18903	0.000583782	0.00363621	0.00237355	FERMT2/CNTNAP1/CSF1R/F2R/CD177	5
BP	GO:0051895	negative regulation of focal adhesion assembly	5/813	17/18903	0.000583782	0.00363621	0.00237355	CORO1C/DLC1/MMP14/FAM107A/THBS1	5
BP	GO:0072224	metanephric glomerulus development	5/813	17/18903	0.000583782	0.00363621	0.00237355	LAMB2/PDGFRB/PDGFRA/TCF21/EGR1	5
BP	GO:0150118	negative regulation of cell-substrate junction organization	5/813	17/18903	0.000583782	0.00363621	0.00237355	CORO1C/DLC1/MMP14/FAM107A/THBS1	5
BP	GO:1902105	regulation of leukocyte differentiation	27/813	317/18903	0.000599049	0.00372677	0.00243267	GLI3/AXL/TGFBR2/ROR2/PRKCA/MITF/INPP5D/FBN1/ZFP36L1/GAS6/SFRP1/MMP14/PIK3R1/FGL2/ZEB1/GATA3/ZFP36L2/HLA-DOA/IL7R/IL18/CD74/ANXA1/CEACAM1/LTF/FOS/EGR3/JUNB	27
BP	GO:0002274	myeloid leukocyte activation	22/813	237/18903	0.00060217	0.00374164	0.00244237	CX3CL1/TGFBR2/TMEM106A/SYT11/FOXF1/KIT/DYSF/CD93/PJA2/THBS1/CLU/FN1/IL33/IL18/CD74/ANXA1/ITGB6/JUN/CD177/PTGDS/NR4A3/VAMP7	22
BP	GO:0035282	segmentation	13/813	106/18903	0.000620219	0.00383576	0.00250381	SMAD3/NOTCH1/MED12/FOXF1/ALDH1A2/SFRP1/NRP2/FOXC1/DLL1/SFRP2/DKK1/EGR2/MESP1	13
BP	GO:1901890	positive regulation of cell junction assembly	13/813	106/18903	0.000620219	0.00383576	0.00250381	FERMT2/SMAD3/CAV1/NLGN3/SFRP1/FLRT3/DLG5/COL16A1/SDC4/EPHA2/THBS2/SLITRK6/CLDN1	13
BP	GO:0060193	positive regulation of lipase activity	10/813	68/18903	0.000620679	0.00383576	0.00250381	EDNRA/LPAR1/FGFR1/PDGFRB/KIT/PDGFRA/FGF2/ADRA1A/FGFR2/SELE	10
BP	GO:0014808	release of sequestered calcium ion into cytosol by sarcoplasmic reticulum	7/813	35/18903	0.000621064	0.00383576	0.00250381	CACNA1C/PLN/DMD/SLC8A1/GSTM2/ATP1A2/CASQ2	7
BP	GO:0043276	anoikis	7/813	35/18903	0.000621064	0.00383576	0.00250381	ITGA5/CAV1/NOTCH1/BCL2/SNAI2/PDK4/ITGB1	7
BP	GO:0045666	positive regulation of neuron differentiation	12/813	93/18903	0.000626984	0.00386301	0.0025216	TCF4/ARHGEF2/GPRC5B/MAP1B/FGFR1/FGF2/MEF2C/ZEB1/PCP4/DKK1/BMP7/DLX1	12
BP	GO:1904427	positive regulation of calcium ion transmembrane transport	12/813	93/18903	0.000626984	0.00386301	0.0025216	CAV1/CX3CL1/TRPC1/PKD2/JPH2/RGN/STAC/GSTM2/P2RX1/ATP1B1/F2R/CACNA2D1	12
BP	GO:0045137	development of primary sexual characteristics	22/813	238/18903	0.000637316	0.00392194	0.00256007	MAMLD1/LHFPL2/PDGFRB/SLIT2/A2M/KIT/PDGFRA/PGR/SLIT3/BCL2/MMP2/SFRP1/SRD5A2/TCF21/MMP14/FOXC1/FST/GATA3/ADAMTS1/TGFB2/SFRP2/TIPARP	22
BP	GO:0002367	cytokine production involved in immune response	14/813	120/18903	0.000647528	0.00398	0.00259797	IRAK3/AXL/ANGPT1/GPRC5B/KIT/TGFB3/HLA-E/GATA3/TGFB2/IL18/CD74/LAPTM5/BST2/NR4A3	14
BP	GO:0071805	potassium ion transmembrane transport	21/813	223/18903	0.000658561	0.00404296	0.00263906	FLNA/SLC12A4/KCNMA1/SLC24A3/ANO6/CAV1/FHL1/PRNP/ABCC9/KCNMB1/PKD2/WNK1/KCNAB1/KCNJ8/ATP1A2/ITGB1/CASQ2/ATP1B1/HPN/ATP1A1/KCNK3	21
BP	GO:0032272	negative regulation of protein polymerization	11/813	81/18903	0.000675385	0.00412334	0.00269153	SVIL/SPTAN1/MYADM/LMOD1/FHOD3/SPTBN1/CLIP3/KANK1/TMOD1/SLIT2/GSN	11
BP	GO:0043122	regulation of I-kappaB kinase/NF-kappaB signaling	23/813	255/18903	0.000682442	0.00412334	0.00269153	FLNA/CX3CL1/LPAR1/ANGPT1/GJA1/AKAP13/CFLAR/GPRC5B/TMEM106A/ROR1/PRKCB/CD40/OPTN/BIRC3/GSTP1/TNFAIP3/LGALS1/CD74/TRIM22/F2R/BST2/LTF/CCL21	23
BP	GO:0051402	neuron apoptotic process	23/813	255/18903	0.000682442	0.00412334	0.00269153	AXL/CX3CL1/ANGPT1/PRNP/ITGA1/ISL1/UNC5B/BCL2/TP63/NES/FAIM2/PCDHGC3/TGFB3/MEF2C/SEMA3E/GATA3/TGFB2/F2R/BTG2/JUN/CCL2/NR4A2/DLX1	23
BP	GO:0006929	substrate-dependent cell migration	6/813	26/18903	0.000682928	0.00412334	0.00269153	SLIT2/CSPG4/ROBO1/ITGA2/SNAI2/FN1	6
BP	GO:0010954	positive regulation of protein processing	6/813	26/18903	0.000682928	0.00412334	0.00269153	SPON1/MYH9/MMP14/ANXA2/GSN/HPN	6
BP	GO:0035994	response to muscle stretch	6/813	26/18903	0.000682928	0.00412334	0.00269153	DDR2/DMD/SLC8A1/GSN/JUN/FOS	6
BP	GO:0045822	negative regulation of heart contraction	6/813	26/18903	0.000682928	0.00412334	0.00269153	PDE5A/ATP2A2/PLN/ADRA1A/ATP1A2/ATP1A1	6
BP	GO:0060343	trabecula formation	6/813	26/18903	0.000682928	0.00412334	0.00269153	TGFBR3/FHL2/MMP2/SFRP1/ADAMTS1/COL1A1	6
BP	GO:0060384	innervation	6/813	26/18903	0.000682928	0.00412334	0.00269153	EDNRA/SULF2/ISL1/SULF1/VCAM1/SLITRK6	6
BP	GO:0072010	glomerular epithelium development	6/813	26/18903	0.000682928	0.00412334	0.00269153	EDNRA/LAMB2/IQGAP1/FOXC1/PROM1/EDNRB	6
BP	GO:1903901	negative regulation of viral life cycle	6/813	26/18903	0.000682928	0.00412334	0.00269153	GSN/IFITM3/IFITM2/IFITM1/CH25H/BST2	6
BP	GO:1905048	regulation of metallopeptidase activity	6/813	26/18903	0.000682928	0.00412334	0.00269153	ANTXR1/TIMP2/TIMP3/LRP1/SORL1/TIMP1	6
BP	GO:1905523	positive regulation of macrophage migration	6/813	26/18903	0.000682928	0.00412334	0.00269153	CX3CL1/CSF1R/MMP14/THBS1/RARRES2/CXCL17	6
BP	GO:2000050	regulation of non-canonical Wnt signaling pathway	6/813	26/18903	0.000682928	0.00412334	0.00269153	DAAM2/DACT1/SFRP1/RSPO3/SFRP2/DKK1	6
BP	GO:0010837	regulation of keratinocyte proliferation	8/813	46/18903	0.000690811	0.00414873	0.00270811	ZFP36L1/TP63/SNAI2/CDH3/ZEB1/FGF7/FGFR2/ZFP36	8
BP	GO:0046596	regulation of viral entry into host cell	8/813	46/18903	0.000690811	0.00414873	0.00270811	GSN/IFITM3/IFITM2/LGALS1/CD74/TRIM22/IFITM1/CH25H	8
BP	GO:0060443	mammary gland morphogenesis	8/813	46/18903	0.000690811	0.00414873	0.00270811	GLI3/CAV1/TGFBR2/IGFBP5/PGR/CSF1R/EPHA2/FGFR2	8
BP	GO:0048704	embryonic skeletal system morphogenesis	12/813	94/18903	0.000691185	0.00414873	0.00270811	SMAD3/GLI3/TGFBR2/PRRX1/MED12/HOXD10/PDGFRA/TGFB3/MMP14/ZEB1/FGFR2/BMP7	12
BP	GO:1903035	negative regulation of response to wounding	12/813	94/18903	0.000691185	0.00414873	0.00270811	SMAD3/CLASP1/SERPING1/PDGFRA/WFDC1/FGF2/C1QTNF1/THBS1/ANXA2/CEACAM1/MMRN1/SERPINE1	12
BP	GO:0050922	negative regulation of chemotaxis	10/813	69/18903	0.000698401	0.00418713	0.00273317	DUSP3/NOTCH1/SLIT2/ROBO1/THBS1/SEMA3E/SEMA5A/DUSP1/SEMA3D/CCL2	10
BP	GO:0033673	negative regulation of kinase activity	22/813	240/18903	0.000712983	0.00426956	0.00278698	DDR2/IRAK3/CORO1C/DUSP3/HEG1/MYOCD/CAV1/SPRY1/SPRY2/SFRP1/GSTP1/DUSP19/SLC8A1/TNFAIP3/RGN/SORL1/SFRP2/CEACAM1/DUSP1/RGS2/ERRFI1/BMP7	22
BP	GO:0031348	negative regulation of defense response	24/813	272/18903	0.000720688	0.00431066	0.0028138	SMAD3/IRAK3/PTGIS/CX3CL1/SERPING1/IFI16/SYT11/FOXF1/SERPINF1/A2M/SIRPA/ISL1/WFDC1/HTRA1/NT5E/GSTP1/TNFAIP3/FGL2/HLA-E/GATA3/CEACAM1/SOCS3/ZFP36/CXCL17	24
BP	GO:0030224	monocyte differentiation	7/813	36/18903	0.000742707	0.00442685	0.00288965	MYH9/IFI16/INPP5D/ZFP36L1/CSF1R/CD74/JUN	7
BP	GO:0060323	head morphogenesis	7/813	36/18903	0.000742707	0.00442685	0.00288965	CRISPLD2/PDGFRA/MMP2/TGFB3/TIPARP/DKK1/COL1A1	7
BP	GO:1903514	release of sequestered calcium ion into cytosol by endoplasmic reticulum	7/813	36/18903	0.000742707	0.00442685	0.00288965	CACNA1C/PLN/DMD/SLC8A1/GSTM2/ATP1A2/CASQ2	7
BP	GO:0046209	nitric oxide metabolic process	11/813	82/18903	0.000750299	0.0044669	0.00291579	ATP2B4/SMAD3/ROCK2/PTGIS/CAV1/TMEM106A/PKD2/SIRPA/RGN/CLU/PTGS2	11
BP	GO:0006898	receptor-mediated endocytosis	23/813	257/18903	0.000759715	0.0045177	0.00294895	RAB31/CAV1/LRP1/TGFBR2/ANGPT1/FCHSD2/ITGB3/CAV2/NLGN3/MRC1/HSPG2/PDLIM7/ANXA2/CLU/SORL1/DLL1/ITGB1/CEACAM1/DKK1/SERPINE1/C3/SELE/CCL21	23
BP	GO:0060350	endochondral bone morphogenesis	9/813	58/18903	0.000772532	0.00458859	0.00299522	TGFBR2/ANXA6/MMP14/MEF2C/FOXC1/COL3A1/TMEM119/STC1/COL1A1	9
BP	GO:0003128	heart field specification	5/813	18/18903	0.000779879	0.00460551	0.00300627	ISL1/ROBO1/MEF2C/DKK1/MESP1	5
BP	GO:0006957	complement activation, alternative pathway	5/813	18/18903	0.000779879	0.00460551	0.00300627	CFH/C7/C3/CFB/CFD	5
BP	GO:0043116	negative regulation of vascular permeability	5/813	18/18903	0.000779879	0.00460551	0.00300627	FERMT2/ANGPT1/SLIT2/AKAP12/CEACAM1	5
BP	GO:0061450	trophoblast cell migration	5/813	18/18903	0.000779879	0.00460551	0.00300627	GJA1/SYDE1/ITGB3/ITGB4/TIMP1	5
BP	GO:0072673	lamellipodium morphogenesis	5/813	18/18903	0.000779879	0.00460551	0.00300627	CORO1C/KANK1/PDPN/ENPP2/CD44	5
BP	GO:0045601	regulation of endothelial cell differentiation	8/813	47/18903	0.000801598	0.00472288	0.00308288	VCL/ROCK2/NOTCH1/ZEB1/S1PR3/APOLD1/CEACAM1/ID1	8
BP	GO:0071470	cellular response to osmotic stress	8/813	47/18903	0.000801598	0.00472288	0.00308288	MYLK/ARHGEF2/PKD2/ZFP36L1/NFAT5/EFHD1/PTGS2/ERRFI1	8
BP	GO:0051250	negative regulation of lymphocyte activation	17/813	166/18903	0.000825031	0.00485536	0.00316936	GLI3/DUSP3/AXL/PDE5A/PRNP/INPP5D/SFRP1/TNFAIP3/FGL2/DLG5/SDC4/CD74/ANXA1/CEACAM1/LAPTM5/VTCN1/SCGB1A1	17
BP	GO:0042310	vasoconstriction	11/813	83/18903	0.000831983	0.00488504	0.00318873	EDNRA/CAV1/ACTA2/ADRA1A/MMP2/SLC8A1/ATP1A2/P2RX1/PTGS2/F2R/EDNRB	11
BP	GO:2001057	reactive nitrogen species metabolic process	11/813	83/18903	0.000831983	0.00488504	0.00318873	ATP2B4/SMAD3/ROCK2/PTGIS/CAV1/TMEM106A/PKD2/SIRPA/RGN/CLU/PTGS2	11
BP	GO:0019217	regulation of fatty acid metabolic process	12/813	96/18903	0.000836175	0.00489842	0.00319746	ACACB/CAV1/RGN/PDK4/FMO2/CD74/ANXA1/CEACAM1/IRS1/PTGS2/NR4A3/FABP5	12
BP	GO:0051153	regulation of striated muscle cell differentiation	12/813	96/18903	0.000836175	0.00489842	0.00319746	FZD7/MYOCD/NOTCH1/BCL2/MMP14/MEF2C/DLL1/TMEM119/DKK1/RGS2/MESP1/PI16	12
BP	GO:1903039	positive regulation of leukocyte cell-cell adhesion	24/813	275/18903	0.000840603	0.00491873	0.00321073	GLI3/CAV1/TGFBR2/ETS1/SIRPA/NFAT5/HLA-E/GATA3/HLA-DOA/VCAM1/IL7R/IL18/LGALS1/CD74/ANXA1/CD44/HLA-DPA1/VTCN1/SELE/CCL2/NR4A3/CCL21/EGR3/HLA-DRB5	24
BP	GO:0042403	thyroid hormone metabolic process	6/813	27/18903	0.000846425	0.0049415	0.00322559	CTSB/SLC16A2/GATA3/DUOX1/DIO2/HPN	6
BP	GO:1903523	negative regulation of blood circulation	6/813	27/18903	0.000846425	0.0049415	0.00322559	PDE5A/ATP2A2/PLN/ADRA1A/ATP1A2/ATP1A1	6
BP	GO:0019221	cytokine-mediated signaling pathway	37/813	496/18903	0.000849796	0.00495553	0.00323475	ACTN4/IRAK3/CAV1/AXL/CX3CL1/NOTCH1/ANGPT1/SLIT2/KIT/WNK1/GAS6/PLP2/ROBO1/BIRC3/CSF1R/SLIT3/GSTP1/TNFAIP3/FOXC1/LEPR/IL33/IFITM3/IL7R/IFITM2/IL18/CD74/CCDC3/CEACAM1/DUOX1/LAPTM5/IFITM1/CD44/MX1/EGR1/CCL2/CCL21/CXCL2	37
BP	GO:0051653	spindle localization	9/813	59/18903	0.000877395	0.00509509	0.00332584	MYH9/NDE1/GJA1/CLASP1/DYNC1H1/SPRY1/SPRY2/ITGB1/SPIRE1	9
BP	GO:0002604	regulation of dendritic cell antigen processing and presentation	4/813	11/18903	0.000879466	0.00509509	0.00332584	FGL2/THBS1/CD74/CCL21	4
BP	GO:0032836	glomerular basement membrane development	4/813	11/18903	0.000879466	0.00509509	0.00332584	NID1/SULF2/LAMB2/SULF1	4
BP	GO:0060601	lateral sprouting from an epithelium	4/813	11/18903	0.000879466	0.00509509	0.00332584	TP63/SULF1/FGFR2/BMP7	4
BP	GO:2001225	regulation of chloride transport	4/813	11/18903	0.000879466	0.00509509	0.00332584	PRNP/ABCB1/CFTR/GABRE	4
BP	GO:0010934	macrophage cytokine production	7/813	37/18903	0.000882444	0.00509509	0.00332584	IRAK3/AXL/GPRC5B/TGFB3/TGFB2/CD74/LAPTM5	7
BP	GO:0010935	regulation of macrophage cytokine production	7/813	37/18903	0.000882444	0.00509509	0.00332584	IRAK3/AXL/GPRC5B/TGFB3/TGFB2/CD74/LAPTM5	7
BP	GO:0051385	response to mineralocorticoid	7/813	37/18903	0.000882444	0.00509509	0.00332584	SCNN1A/MAOB/CYBB/SGK1/SCNN1G/FOSB/FOS	7
BP	GO:0043271	negative regulation of ion transport	17/813	167/18903	0.000882684	0.00509509	0.00332584	CAV1/PLN/SYT11/PKD2/WNK1/KCNAB1/BCL2/GEM/GPM6B/GSTM2/ATP1A2/PTGS2/CASQ2/MAOB/STC1/GABRE/RGS2	17
BP	GO:0043254	regulation of protein-containing complex assembly	32/813	410/18903	0.000888528	0.00512304	0.00334409	MSN/SVIL/JAM3/FERMT2/DAAM2/SPTAN1/ASAP1/MYADM/LMOD1/FHOD3/SPTBN1/CLASP1/FCHSD2/CLIP3/MAP1B/KANK1/TMOD1/SLIT2/LMO4/ISL1/DACT1/MET/CRYAB/ZNF827/CLU/SORL1/GSN/ELN/DNAJC15/DKK1/FERMT1/CCL21	32
BP	GO:0001701	in utero embryonic development	31/813	393/18903	0.000894185	0.00514986	0.0033616	SH3PXD2A/SMAD3/EDNRA/MYH9/GLI3/HEG1/TGFBR2/EPAS1/NOTCH1/ANGPT1/CMIP/FOXF1/PKD2/PKD1/PDGFRA/ZFP36L1/AMOT/RSPO3/TGFB3/FOXC1/GATA3/ITGB1/COL3A1/DSC3/SEC24C/FGFR2/CNOT1/SOCS3/BMP7/KRT19/JUNB	31
BP	GO:0050863	regulation of T cell activation	30/813	376/18903	0.000896072	0.00515493	0.00336491	GLI3/DUSP3/CAV1/TGFBR2/PDE5A/PRNP/SIRPA/FGL2/DLG5/ZEB1/HLA-E/GATA3/SDC4/HLA-DOA/VCAM1/IL7R/IL18/LGALS1/CD74/ANXA1/CEACAM1/LAPTM5/HLA-DPA1/VTCN1/CCL2/CCL21/EGR3/SCGB1A1/JUNB/HLA-DRB5	30
BP	GO:0060993	kidney morphogenesis	12/813	97/18903	0.00091768	0.00527331	0.00344218	GLI3/DCHS1/PBX1/HS3ST3A1/PDGFRB/PKD2/PKD1/FGF2/BCL2/TCF21/GATA3/BMP7	12
BP	GO:0021675	nerve development	11/813	84/18903	0.000920899	0.00527996	0.00344652	NAV2/EDNRA/GLI3/LPAR1/SULF2/ISL1/SULF1/NRP2/VCAM1/SLITRK6/EGR2	11
BP	GO:0035050	embryonic heart tube development	11/813	84/18903	0.000920899	0.00527996	0.00344652	SMAD3/EDNRA/TGFBR2/NOTCH1/PKD2/MEF2C/FOXC1/DLL1/ASB2/VANGL2/MESP1	11
BP	GO:0001974	blood vessel remodeling	8/813	48/18903	0.000926215	0.00529674	0.00345747	FLNA/EDNRA/AXL/EPAS1/RSPO3/MEF2C/FOXC1/CEACAM1	8
BP	GO:0061028	establishment of endothelial barrier	8/813	48/18903	0.000926215	0.00529674	0.00345747	VCL/MSN/EDNRA/ROCK2/MYADM/S1PR3/EDNRB/CLDN1	8
BP	GO:0016331	morphogenesis of embryonic epithelium	16/813	153/18903	0.00092693	0.00529674	0.00345747	LUZP1/MED12/TGFB1I1/LMO4/ALDH1A2/TP63/SFRP1/DLC1/SULF1/GATA3/SDC4/TGFB2/SFRP2/FGFR2/VANGL2/BMP7	16
BP	GO:0003002	regionalization	29/813	360/18903	0.000933337	0.00532741	0.00347749	SMAD3/GLI3/NOTCH1/PBX1/MED12/ETS2/FOXF1/HOXD10/ALDH1A2/ISL1/SPRY1/FGF2/ROBO1/TP63/SFRP1/NRP2/MEF2C/FOXC1/HOXD13/DLL1/HHIP/SFRP2/FGFR2/DKK1/C3/BTG2/EGR2/MESP1/DLX1	29
BP	GO:0010975	regulation of neuron projection development	34/813	446/18903	0.000937535	0.00534541	0.00348924	FLNA/DPYSL3/DENND5A/CX3CL1/LPAR1/ROR2/PRRX1/CFLAR/ITGA3/MAP1B/KANK1/MACF1/NR2F1/ROR1/SLIT2/SERPINF1/EPHA3/ROBO1/MYCBP2/PMP22/SFRP1/SEMA3E/FN1/SEMA5A/GATA3/CNTN1/SFRP2/ID1/DKK1/SEMA3D/RGS2/CRABP2/BMP7/PTN	34
BP	GO:0032611	interleukin-1 beta production	13/813	111/18903	0.000961874	0.00546592	0.00356791	SMAD3/CX3CL1/TMEM106A/IFI16/SIRPA/ISL1/GSTP1/TNFAIP3/SERPINB1/S1PR3/F2R/EGR1/ERRFI1	13
BP	GO:0032651	regulation of interleukin-1 beta production	13/813	111/18903	0.000961874	0.00546592	0.00356791	SMAD3/CX3CL1/TMEM106A/IFI16/SIRPA/ISL1/GSTP1/TNFAIP3/SERPINB1/S1PR3/F2R/EGR1/ERRFI1	13
BP	GO:0071347	cellular response to interleukin-1	13/813	111/18903	0.000961874	0.00546592	0.00356791	IRAK3/PTGIS/CX3CL1/GBP2/SIRPA/CD40/MMP2/SFRP1/GBP1/AKAP12/EGR1/CCL2/CCL21	13
BP	GO:0003014	renal system process	14/813	125/18903	0.000972916	0.00552254	0.00360486	EDNRA/KCNMA1/SULF2/ITGA3/MCAM/GAS6/ADRA1A/BCL2/SULF1/GSN/F2R/STC1/SGK1/EDNRB	14
BP	GO:1903317	regulation of protein maturation	10/813	72/18903	0.000981041	0.00556249	0.00363094	SPON1/MYH9/PRNP/MMP14/THBS1/ANXA2/GSN/GAS1/SERPINE1/HPN	10
BP	GO:0120162	positive regulation of cold-induced thermogenesis	12/813	98/18903	0.00100569	0.00569597	0.00371807	CAV1/EPAS1/LPIN1/GJA1/PDGFC/ZNF516/DYNC1H1/LEPR/IL18/DIO2/FABP5/LCN2	12
BP	GO:0002697	regulation of immune effector process	30/813	379/18903	0.00101667	0.00575174	0.00375448	IRAK3/AXL/ANGPT1/GPRC5B/SERPING1/FOXF1/A2M/KIT/CD40/AHR/CFH/TGFB3/FGL2/MR1/HLA-E/GATA3/IL33/IL7R/TGFB2/IL18/CD74/ANXA1/CEACAM1/LAPTM5/C3/BST2/CD177/NR4A3/JUNB/VAMP7	30
BP	GO:0051797	regulation of hair follicle development	5/813	19/18903	0.00102122	0.00575839	0.00375882	CDH3/FST/TGFB2/FERMT1/KRT17	5
BP	GO:0060039	pericardium development	5/813	19/18903	0.00102122	0.00575839	0.00375882	SMAD3/HEG1/NOTCH1/FLRT3/BMP7	5
BP	GO:0071800	podosome assembly	5/813	19/18903	0.00102122	0.00575839	0.00375882	SH3PXD2B/MSN/ASAP1/GSN/ASB2	5
BP	GO:0042391	regulation of membrane potential	33/813	431/18903	0.0010291	0.00579646	0.00378367	FLNA/CACNA1C/CNTNAP1/SLMAP/KCNMA1/CAV1/GJC1/GJA1/FHL1/ATP2A2/PLN/DMD/MPP2/POPDC2/RGS7BP/NLGN3/ADRA1A/KCNJ8/BCL2/SLC8A1/CACNA1H/MEF2C/ATP1A2/P2RX1/CASQ2/ATP1B1/GABRP/CFTR/GABRE/CACNA2D1/ATP1A1/DCN/KCNK3	33
BP	GO:0002052	positive regulation of neuroblast proliferation	6/813	28/18903	0.0010385	0.0058238	0.00380152	GLI3/CX3CL1/NOTCH1/FGF2/ITGB1/ID4	6
BP	GO:0032703	negative regulation of interleukin-2 production	6/813	28/18903	0.0010385	0.0058238	0.00380152	PRNP/GBP1/TNFAIP3/GATA3/LAPTM5/ZFP36	6
BP	GO:1903319	positive regulation of protein maturation	6/813	28/18903	0.0010385	0.0058238	0.00380152	SPON1/MYH9/MMP14/ANXA2/GSN/HPN	6
BP	GO:1903959	regulation of anion transmembrane transport	6/813	28/18903	0.0010385	0.0058238	0.00380152	PRNP/ABCB1/ATP1A2/ITGB1/CFTR/RGS2	6
BP	GO:0014741	negative regulation of muscle hypertrophy	7/813	38/18903	0.0010421	0.00583121	0.00380635	ATP2B4/SMAD3/NOTCH1/IGFBP5/RGS2/ERRFI1/PI16	7
BP	GO:0048009	insulin-like growth factor receptor signaling pathway	7/813	38/18903	0.0010421	0.00583121	0.00380635	IGFBP5/IGFBP4/PIK3R1/CDH3/IRS1/IGFBP3/IGFBP6	7
BP	GO:0099177	regulation of trans-synaptic signaling	34/813	449/18903	0.0010514	0.00587681	0.00383611	MAP1A/TSHZ3/PLCL2/CX3CL1/ROR2/PRNP/MAP1B/ATP2A2/SYT11/PRKCB/MPP2/KIT/CHRDL1/NLGN3/ADRA1A/SNCAIP/AKAP12/FAM107A/MEF2C/LAMA2/ATP1A2/ITGB1/PLCL1/P2RX1/CDH11/PTGS2/DKK1/JPH4/PCDH17/ITPR3/EGR2/PTN/CCL2/FABP5	34
BP	GO:0045933	positive regulation of muscle contraction	8/813	49/18903	0.00106588	0.00594478	0.00388048	MYOCD/KIT/ADRA1A/ITGA2/PTGS2/F2R/RGS2/ATP1A1	8
BP	GO:0070509	calcium ion import	8/813	49/18903	0.00106588	0.00594478	0.00388048	PLN/PDGFRB/TRPC4/PKD2/SLC8A1/CACNA1H/STC1/CCL2	8
BP	GO:0050867	positive regulation of cell activation	35/813	467/18903	0.00106949	0.00595841	0.00388938	FLNA/DDR2/GLI3/CAV1/AXL/TGFBR2/ACTA2/PDGFRB/SIRPA/CD40/INPP5D/GAS6/BCL2/MMP14/MEF2C/THBS1/HLA-E/GATA3/IL33/HLA-DOA/VCAM1/IL7R/IL18/LGALS1/CD74/ANXA1/HLA-DPA1/VTCN1/CD177/CCL2/NR4A3/CCL21/EGR3/HLA-DRB5/VAMP7	35
BP	GO:0007156	homophilic cell adhesion via plasma membrane adhesion molecules	17/813	170/18903	0.00107669	0.00598549	0.00390706	PALLD/NEXN/DCHS1/PCDH7/FAT4/PCDH18/PKD1/ROBO1/PCDH10/PCDHGC3/HMCN1/CDH3/ITGB1/DSC3/CEACAM1/CDH11/PCDH17	17
BP	GO:0030216	keratinocyte differentiation	17/813	170/18903	0.00107669	0.00598549	0.00390706	PALLD/ROCK2/NOTCH1/ZFP36L1/NCOA3/TP63/CLIC4/FOXC1/CDH3/EPHA2/ANXA1/KRT5/KRT17/ZFP36/ERRFI1/KRT7/KRT4	17
BP	GO:0030512	negative regulation of transforming growth factor beta receptor signaling pathway	12/813	99/18903	0.00110061	0.00611187	0.00398956	TGFBR3/CAV1/CAV2/TGFB1I1/SPRY1/FBN1/EMILIN1/HTRA1/SPRY2/LTBP1/TGFB3/BCL9L	12
BP	GO:0033077	T cell differentiation in thymus	11/813	86/18903	0.00112237	0.0062125	0.00405524	GLI3/FZD7/ZFP36L1/BCL2/ZEB1/MR1/GATA3/ZFP36L2/IL7R/CD74/EGR3	11
BP	GO:0033273	response to vitamin	11/813	86/18903	0.00112237	0.0062125	0.00405524	KANK2/MAP1B/ALDH1A2/GAS6/SFRP1/ITGA2/SNAI2/PTGS2/STC1/COL1A1/BMP7	11
BP	GO:0061053	somite development	11/813	86/18903	0.00112237	0.0062125	0.00405524	SMAD3/NOTCH1/MED12/FOXF1/ALDH1A2/SFRP1/FOXC1/DLL1/SFRP2/DKK1/MESP1	11
BP	GO:0008406	gonad development	21/813	233/18903	0.00115591	0.00639119	0.00417188	MAMLD1/PDGFRB/SLIT2/A2M/KIT/PDGFRA/PGR/SLIT3/BCL2/MMP2/SFRP1/SRD5A2/TCF21/MMP14/FOXC1/FST/GATA3/ADAMTS1/TGFB2/SFRP2/TIPARP	21
BP	GO:0030900	forebrain development	30/813	383/18903	0.00119933	0.00662414	0.00432394	ATP2B4/GLI3/NDE1/TACC1/FAT4/AXL/LPAR1/NOTCH1/SLIT2/ALDH1A2/ISL1/FGF2/ROBO1/CSF1R/DLC1/SRD5A2/SLC8A1/LAMB1/NRP2/SEMA3E/ZEB1/SEMA5A/ATP1A2/COL3A1/ID4/FGFR2/DKK1/BTG2/NR4A2/DLX1	30
BP	GO:0010769	regulation of cell morphogenesis involved in differentiation	12/813	100/18903	0.00120285	0.00662927	0.00432729	FLNA/ACTN4/FERMT2/CORO1C/MYADM/KANK1/PDPN/ITGB3/FBLN1/GBP1/LIMS2/OLFM4	12
BP	GO:0030316	osteoclast differentiation	12/813	100/18903	0.00120285	0.00662927	0.00432729	SH3PXD2A/MITF/INPP5D/FBN1/CSF1R/SFRP1/PIK3R1/ANXA2/EPHA2/LTF/FOS/JUNB	12
BP	GO:2000628	regulation of miRNA metabolic process	10/813	74/18903	0.00121694	0.00668065	0.00436082	SMAD3/MYOCD/ETS1/FGF2/GATA3/TGFB2/KLF5/EGR1/JUN/FOS	10
BP	GO:0009636	response to toxic substance	22/813	250/18903	0.00121951	0.00668065	0.00436082	MAP1B/PDGFRB/FBLN5/CES1/BCL2/AHR/GSTP1/GPX3/PTGS1/GSTM3/GPX8/ABCB1/GSTM2/DUOX1/INMT/PTGS2/MAOB/GPX2/BMP7/FOS/CLDN1/GSTM1	22
BP	GO:0007520	myoblast fusion	8/813	50/18903	0.00122186	0.00668065	0.00436082	MYH9/MYOF/PTGFRN/EHD2/CFLAR/JAM2/CACNA1H/ITGB1	8
BP	GO:0038084	vascular endothelial growth factor signaling pathway	8/813	50/18903	0.00122186	0.00668065	0.00436082	PDGFRB/PDGFRA/ROBO1/SPRY2/NRP2/FOXC1/DLL1/DCN	8
BP	GO:1904707	positive regulation of vascular associated smooth muscle cell proliferation	8/813	50/18903	0.00122186	0.00668065	0.00436082	DDR2/GJA1/IGFBP5/FGF2/MMP2/ADAMTS1/JUN/NR4A3	8
BP	GO:0032570	response to progesterone	7/813	39/18903	0.00122359	0.00668065	0.00436082	CAV1/PTGER2/TGFB3/THBS1/TGFB2/FOSB/FOS	7
BP	GO:0043403	skeletal muscle tissue regeneration	7/813	39/18903	0.00122359	0.00668065	0.00436082	PTGFRN/FZD7/TGFBR2/CFLAR/ANXA1/KLF5/SGCA	7
BP	GO:0046329	negative regulation of JNK cascade	7/813	39/18903	0.00122359	0.00668065	0.00436082	DUSP3/SIRPA/DACT1/SFRP1/GSTP1/DUSP19/SFRP2	7
BP	GO:1905475	regulation of protein localization to membrane	17/813	172/18903	0.00122522	0.00668065	0.00436082	ATP2B4/SORBS1/STOM/LRP1/SPTBN1/CLIP3/ITGA3/PRNP/EPHA3/GBP1/MMP14/PIK3R1/STAC/GSN/GPC6/EPHA2/ITGB1	17
BP	GO:1990138	neuron projection extension	17/813	172/18903	0.00122522	0.00668065	0.00436082	VCL/EDNRA/DPYSL2/MAP1B/LAMB2/MACF1/SLIT2/IQGAP1/NLGN3/SLIT3/NRP2/FLRT3/SEMA3E/FN1/SEMA5A/ITGB1/SEMA3D	17
BP	GO:0043266	regulation of potassium ion transport	13/813	114/18903	0.00123388	0.00672071	0.00438698	FLNA/ANO6/CAV1/FHL1/PRNP/ABCC9/KCNMB1/WNK1/KCNAB1/ITGB1/CASQ2/ATP1B1/KCNK3	13
BP	GO:0032535	regulation of cellular component size	29/813	367/18903	0.00125644	0.00683286	0.00446018	MSN/SVIL/DAAM2/SPTAN1/SLC12A4/MYADM/KCNMA1/ANO6/LMOD1/FHOD3/SPTBN1/FCHSD2/DPYSL2/MAP1B/KANK1/MACF1/TMOD1/SLIT2/ARHGAP5/CFL2/SEMA3E/FN1/SEMA5A/GSN/IL7R/ELN/SEMA3D/CRABP2/CCL21	29
BP	GO:0003094	glomerular filtration	6/813	29/18903	0.00126234	0.00683286	0.00446018	EDNRA/SULF2/MCAM/GAS6/SULF1/F2R	6
BP	GO:0010575	positive regulation of vascular endothelial growth factor production	6/813	29/18903	0.00126234	0.00683286	0.00446018	SULF2/ISL1/SULF1/PTGS2/C3/CXCL17	6
BP	GO:0060441	epithelial tube branching involved in lung morphogenesis	6/813	29/18903	0.00126234	0.00683286	0.00446018	FOXF1/SPRY1/SPRY2/DLG5/HHIP/FGFR2	6
BP	GO:0001867	complement activation, lectin pathway	4/813	12/18903	0.00127449	0.00683286	0.00446018	SERPING1/MASP1/MFAP4/A2M	4
BP	GO:0010454	negative regulation of cell fate commitment	4/813	12/18903	0.00127449	0.00683286	0.00446018	FZD7/SFRP2/DKK1/MESP1	4
BP	GO:0010936	negative regulation of macrophage cytokine production	4/813	12/18903	0.00127449	0.00683286	0.00446018	IRAK3/AXL/TGFB3/TGFB2	4
BP	GO:0014745	negative regulation of muscle adaptation	4/813	12/18903	0.00127449	0.00683286	0.00446018	ATP2B4/SMAD3/IGFBP5/ERRFI1	4
BP	GO:0032908	regulation of transforming growth factor beta1 production	4/813	12/18903	0.00127449	0.00683286	0.00446018	CX3CL1/THBS1/LAPTM4B/LUM	4
BP	GO:0033629	negative regulation of cell adhesion mediated by integrin	4/813	12/18903	0.00127449	0.00683286	0.00446018	JAM3/WNK1/SNAI2/SERPINE1	4
BP	GO:0051639	actin filament network formation	4/813	12/18903	0.00127449	0.00683286	0.00446018	ACTN1/FHOD3/PLS3/SPIRE1	4
BP	GO:0060379	cardiac muscle cell myoblast differentiation	4/813	12/18903	0.00127449	0.00683286	0.00446018	MYOCD/NOTCH1/ISL1/ITGB1	4
BP	GO:0060442	branching involved in prostate gland morphogenesis	4/813	12/18903	0.00127449	0.00683286	0.00446018	SFRP1/HOXD13/FGFR2/BMP7	4
BP	GO:0061517	macrophage proliferation	4/813	12/18903	0.00127449	0.00683286	0.00446018	CX3CL1/CSF1R/CLU/IL33	4
BP	GO:1902337	regulation of apoptotic process involved in morphogenesis	4/813	12/18903	0.00127449	0.00683286	0.00446018	NOTCH1/FOXC1/TGFB2/BMP7	4
BP	GO:0097530	granulocyte migration	16/813	158/18903	0.00130594	0.00699417	0.00456548	JAM3/ITGA9/CX3CL1/SLIT2/ITGA1/CSF1R/THBS1/TGFB2/CD74/ANXA1/RARRES2/CD177/CCL2/CXCL17/CCL21/CXCL2	16
BP	GO:0002577	regulation of antigen processing and presentation	5/813	20/18903	0.00131383	0.00701439	0.00457868	FGL2/THBS1/HLA-DOA/CD74/CCL21	5
BP	GO:0014856	skeletal muscle cell proliferation	5/813	20/18903	0.00131383	0.00701439	0.00457868	ANGPT1/CFLAR/CAV2/FGF2/FOS	5
BP	GO:0055093	response to hyperoxia	5/813	20/18903	0.00131383	0.00701439	0.00457868	CAV1/PDPN/PDGFRB/MMP2/COL1A1	5
BP	GO:0071479	cellular response to ionizing radiation	10/813	75/18903	0.00135115	0.00719862	0.00469894	CCND2/IFI16/SFRP1/RHOB/SNAI2/CRYAB/GATA3/SFRP2/ITGB6/EGR1	10
BP	GO:0072078	nephron tubule morphogenesis	10/813	75/18903	0.00135115	0.00719862	0.00469894	GLI3/DCHS1/PBX1/HS3ST3A1/PKD2/PKD1/FGF2/BCL2/TCF21/GATA3	10
BP	GO:0031346	positive regulation of cell projection organization	28/813	352/18903	0.00136954	0.00728901	0.00475794	FLNA/DPYSL3/CORO1C/CX3CL1/ROR2/CFLAR/ITGA3/MAP1B/MACF1/ROR1/SLIT2/SERPINF1/KIT/EPHA3/ROBO1/ITGA2/DOCK11/TGFB3/PIK3R1/FN1/SEMA5A/ENPP2/CNTN1/RGS2/CRABP2/BMP7/PTN/CCL21	28
BP	GO:0032873	negative regulation of stress-activated MAPK cascade	8/813	51/18903	0.0013955	0.00739716	0.00482853	DUSP3/SIRPA/DACT1/SFRP1/GSTP1/DUSP19/SFRP2/DUSP1	8
BP	GO:0060688	regulation of morphogenesis of a branching structure	8/813	51/18903	0.0013955	0.00739716	0.00482853	NTN4/SFRP1/SULF1/SNAI2/FGF7/HOXD13/FGFR2/BMP7	8
BP	GO:0070303	negative regulation of stress-activated protein kinase signaling cascade	8/813	51/18903	0.0013955	0.00739716	0.00482853	DUSP3/SIRPA/DACT1/SFRP1/GSTP1/DUSP19/SFRP2/DUSP1	8
BP	GO:0008064	regulation of actin polymerization or depolymerization	16/813	159/18903	0.00139564	0.00739716	0.00482853	SVIL/DAAM2/SPTAN1/MYADM/LMOD1/FHOD3/SPTBN1/FCHSD2/KANK1/TMOD1/SLIT2/CFL2/SEMA5A/GSN/ELN/CCL21	16
BP	GO:0048511	rhythmic process	25/813	302/18903	0.00140153	0.00742069	0.00484389	ROCK2/AXL/HLF/SLIT2/SERPINF1/A2M/RAI1/PDGFRA/PGR/MYCBP2/PAM/SLIT3/AHR/MMP2/TGFB3/ADAMTS1/TGFB2/ID3/ID1/ID4/EGR1/RORB/PTGDS/PTN/EGR3	25
BP	GO:0032623	interleukin-2 production	9/813	63/18903	0.00141853	0.00749523	0.00489255	SPTBN1/PRNP/GBP1/TNFAIP3/GATA3/ANXA1/LAPTM5/ZFP36/VTCN1	9
BP	GO:0032663	regulation of interleukin-2 production	9/813	63/18903	0.00141853	0.00749523	0.00489255	SPTBN1/PRNP/GBP1/TNFAIP3/GATA3/ANXA1/LAPTM5/ZFP36/VTCN1	9
BP	GO:0032965	regulation of collagen biosynthetic process	7/813	40/18903	0.00142892	0.00751909	0.00490812	DDR2/PDGFRB/EMILIN1/ITGA2/TGFB3/F2R/ERRFI1	7
BP	GO:0045823	positive regulation of heart contraction	7/813	40/18903	0.00142892	0.00751909	0.00490812	TPM1/ATP2A2/ADRA1A/ATP1A2/TGFB2/RGS2/ATP1A1	7
BP	GO:0048246	macrophage chemotaxis	7/813	40/18903	0.00142892	0.00751909	0.00490812	CSF1R/MMP2/THBS1/RARRES2/EDNRB/CCL2/CXCL17	7
BP	GO:1902692	regulation of neuroblast proliferation	7/813	40/18903	0.00142892	0.00751909	0.00490812	GLI3/CX3CL1/NOTCH1/FGF2/ITGB1/ID4/PTN	7
BP	GO:0002065	columnar/cuboidal epithelial cell differentiation	13/813	116/18903	0.00144863	0.00761499	0.00497072	CAV1/NOTCH1/MAP1B/PGR/FGF2/TP63/DLG5/FST/DLL1/KLF5/FGFR2/SERPINE1/BMP7	13
BP	GO:0006809	nitric oxide biosynthetic process	10/813	76/18903	0.00149715	0.00785391	0.00512668	ATP2B4/SMAD3/ROCK2/PTGIS/CAV1/PKD2/SIRPA/RGN/CLU/PTGS2	10
BP	GO:0009880	embryonic pattern specification	10/813	76/18903	0.00149715	0.00785391	0.00512668	SMAD3/MEIS1/MEIS3P1/MEIS2/CHRDL1/NRP2/DLL1/FGFR2/BMP7/MESP1	10
BP	GO:1902230	negative regulation of intrinsic apoptotic signaling pathway in response to DNA damage	6/813	30/18903	0.00152124	0.00797212	0.00520384	BCL2/SNAI2/CLU/CD74/SFRP2/CD44	6
BP	GO:0021700	developmental maturation	25/813	304/18903	0.00153539	0.00803802	0.00524686	EDNRA/DCHS1/NPR2/AXL/CX3CL1/EPAS1/MAP1B/CHRDL1/ALDH1A2/PGR/NTN4/BCL2/MMP2/CDH3/GATA3/TGFB2/CFTR/TFCP2L1/C3/FERMT1/EDNRB/LTF/CCL21/NR4A2/DEFB1	25
BP	GO:0050764	regulation of phagocytosis	12/813	103/18903	0.0015578	0.008147	0.00531799	ANO6/RAB31/MFGE8/SYT11/CNN2/SIRPA/DYSF/GAS6/ITGA2/TGM2/C3/CCL2	12
BP	GO:0006814	sodium ion transport	22/813	255/18903	0.0015721	0.00821343	0.00536136	ATP2B4/ACTN4/EDNRA/SLMAP/SLC24A3/ANO6/STOM/DMD/PKD2/WNK1/FXYD6/SLC8A1/CACNA1H/SCNN1A/ATP1A2/CNTN1/SLC5A8/ATP1B1/SGK1/EDNRB/ATP1A1/SCNN1G	22
BP	GO:0051403	stress-activated MAPK cascade	21/813	239/18903	0.00158749	0.00825067	0.00538567	SMAD3/DUSP3/ARHGEF6/FZD7/SIRPA/ZFP36L1/DACT1/SFRP1/GSTP1/DUSP19/TAOK1/PJA2/CRYAB/TGFB2/MID1/SFRP2/DUSP1/ZFP36/IGFBP6/PAGE4/CCL21	21
BP	GO:0051496	positive regulation of stress fiber assembly	8/813	52/18903	0.00158816	0.00825067	0.00538567	FERMT2/SMAD3/ROCK2/LPAR1/TPM1/SFRP1/TGFB3/SDC4	8
BP	GO:0086009	membrane repolarization	8/813	52/18903	0.00158816	0.00825067	0.00538567	FLNA/CAV1/KCNJ8/ATP1A2/CASQ2/ATP1B1/CACNA2D1/ATP1A1	8
BP	GO:0000768	syncytium formation by plasma membrane fusion	9/813	64/18903	0.0015889	0.00825067	0.00538567	SH3PXD2A/MYH9/MYOF/PTGFRN/EHD2/CFLAR/JAM2/CACNA1H/ITGB1	9
BP	GO:0001947	heart looping	9/813	64/18903	0.0015889	0.00825067	0.00538567	SMAD3/TGFBR2/NOTCH1/PKD2/MEF2C/DLL1/ASB2/VANGL2/MESP1	9
BP	GO:0140253	cell-cell fusion	9/813	64/18903	0.0015889	0.00825067	0.00538567	SH3PXD2A/MYH9/MYOF/PTGFRN/EHD2/CFLAR/JAM2/CACNA1H/ITGB1	9
BP	GO:0051591	response to cAMP	11/813	90/18903	0.00163467	0.00847118	0.0055296	IGFBP5/PKD2/ZFP36L1/AHR/SLC8A1/DUOX1/CFTR/STC1/COL1A1/FOSB/FOS	11
BP	GO:2000177	regulation of neural precursor cell proliferation	11/813	90/18903	0.00163467	0.00847118	0.0055296	GLI3/CX3CL1/NOTCH1/SLC16A2/FGF2/NES/LIMS2/ITGB1/ID4/BTG2/PTN	11
BP	GO:0072088	nephron epithelium morphogenesis	10/813	77/18903	0.0016557	0.00854503	0.00557781	GLI3/DCHS1/PBX1/HS3ST3A1/PKD2/PKD1/FGF2/BCL2/TCF21/GATA3	10
BP	GO:0045124	regulation of bone resorption	7/813	41/18903	0.00166016	0.00854503	0.00557781	PRKCA/ITGB3/INPP5D/CSF1R/TNFAIP3/PDK4/TMEM119	7
BP	GO:0072210	metanephric nephron development	7/813	41/18903	0.00166016	0.00854503	0.00557781	LAMB2/PDGFRB/PKD2/PKD1/PDGFRA/TCF21/EGR1	7
BP	GO:1902742	apoptotic process involved in development	7/813	41/18903	0.00166016	0.00854503	0.00557781	NOTCH1/SLIT2/SLIT3/CRYAB/FOXC1/TGFB2/BMP7	7
BP	GO:1903524	positive regulation of blood circulation	7/813	41/18903	0.00166016	0.00854503	0.00557781	TPM1/ATP2A2/ADRA1A/ATP1A2/TGFB2/RGS2/ATP1A1	7
BP	GO:0010002	cardioblast differentiation	5/813	21/18903	0.00166394	0.00854503	0.00557781	MYOCD/NOTCH1/ISL1/ITGB1/TGFB2	5
BP	GO:0032616	interleukin-13 production	5/813	21/18903	0.00166394	0.00854503	0.00557781	HLA-E/GATA3/IL33/IL18/SCGB1A1	5
BP	GO:0032656	regulation of interleukin-13 production	5/813	21/18903	0.00166394	0.00854503	0.00557781	HLA-E/GATA3/IL33/IL18/SCGB1A1	5
BP	GO:2000725	regulation of cardiac muscle cell differentiation	5/813	21/18903	0.00166394	0.00854503	0.00557781	FZD7/MYOCD/MEF2C/DLL1/DKK1	5
BP	GO:1903038	negative regulation of leukocyte cell-cell adhesion	15/813	147/18903	0.00169126	0.00867662	0.00566371	GLI3/DUSP3/PDE5A/PRNP/WNK1/FGL2/DLG5/SDC4/CD74/ANXA1/CEACAM1/LAPTM5/VTCN1/CCL21/SCGB1A1	15
BP	GO:0030832	regulation of actin filament length	16/813	162/18903	0.00169642	0.00869439	0.0056753	SVIL/DAAM2/SPTAN1/MYADM/LMOD1/FHOD3/SPTBN1/FCHSD2/KANK1/TMOD1/SLIT2/CFL2/SEMA5A/GSN/ELN/CCL21	16
BP	GO:0031392	regulation of prostaglandin biosynthetic process	4/813	13/18903	0.00177863	0.00902534	0.00589134	CD74/ANXA1/PTGS2/FABP5	4
BP	GO:0042415	norepinephrine metabolic process	4/813	13/18903	0.00177863	0.00902534	0.00589134	EDNRA/EPAS1/GATA3/MOXD1	4
BP	GO:0043568	positive regulation of insulin-like growth factor receptor signaling pathway	4/813	13/18903	0.00177863	0.00902534	0.00589134	IGFBP5/IGFBP4/CDH3/IGFBP3	4
BP	GO:0060100	positive regulation of phagocytosis, engulfment	4/813	13/18903	0.00177863	0.00902534	0.00589134	ANO6/RAB31/ITGA2/C3	4
BP	GO:0071481	cellular response to X-ray	4/813	13/18903	0.00177863	0.00902534	0.00589134	CCND2/SFRP1/GATA3/SFRP2	4
BP	GO:0072537	fibroblast activation	4/813	13/18903	0.00177863	0.00902534	0.00589134	DDR2/ACTA2/PDGFRB/AKAP12	4
BP	GO:0097048	dendritic cell apoptotic process	4/813	13/18903	0.00177863	0.00902534	0.00589134	AXL/GAS6/BCL2/CCL21	4
BP	GO:1904748	regulation of apoptotic process involved in development	4/813	13/18903	0.00177863	0.00902534	0.00589134	NOTCH1/FOXC1/TGFB2/BMP7	4
BP	GO:1905155	positive regulation of membrane invagination	4/813	13/18903	0.00177863	0.00902534	0.00589134	ANO6/RAB31/ITGA2/C3	4
BP	GO:2000668	regulation of dendritic cell apoptotic process	4/813	13/18903	0.00177863	0.00902534	0.00589134	AXL/GAS6/BCL2/CCL21	4
BP	GO:0042475	odontogenesis of dentin-containing tooth	11/813	91/18903	0.00178884	0.00905023	0.00590758	GLI3/PDGFRA/HTRA1/TP63/FOXC1/FST/ITGB6/CFTR/SERPINE1/BMP7/DLX1	11
BP	GO:0048525	negative regulation of viral process	11/813	91/18903	0.00178884	0.00905023	0.00590758	APOBEC3C/IFI16/GSN/IFITM3/IFITM2/IFITM1/MX1/CH25H/ZFP36/BST2/LTF	11
BP	GO:0060021	roof of mouth development	11/813	91/18903	0.00178884	0.00905023	0.00590758	TGFBR3/GLI3/TGFBR2/PRRX1/PDGFRA/TCF21/TGFB3/SNAI2/TGFB2/TIPARP/ITGB6	11
BP	GO:0071622	regulation of granulocyte chemotaxis	8/813	53/18903	0.00180129	0.00910423	0.00594283	JAM3/SLIT2/CSF1R/THBS1/CD74/RARRES2/CXCL17/CCL21	8
BP	GO:0043087	regulation of GTPase activity	29/813	376/18903	0.00181128	0.00913783	0.00596476	FERMT2/RGL1/CORO1C/ASAP1/TBC1D2B/CX3CL1/SYDE1/TBC1D1/CAV2/FGD5/EPHA3/WNK1/IQGAP1/CD40/SPRY1/MYO9A/SPRY2/SFRP1/AMOT/DOCK11/RGN/MET/EPHA2/ITGB1/TGM2/F2R/RGS1/CCL2/CCL21	29
BP	GO:0001945	lymph vessel development	6/813	31/18903	0.00181864	0.00913783	0.00596476	HEG1/PDPN/PKD1/FGF2/FOXC1/EPHA2	6
BP	GO:0031114	regulation of microtubule depolymerization	6/813	31/18903	0.00181864	0.00913783	0.00596476	MAP1A/CLASP1/ARHGEF2/MAP1B/TAOK1/MID1	6
BP	GO:0045987	positive regulation of smooth muscle contraction	6/813	31/18903	0.00181864	0.00913783	0.00596476	MYOCD/KIT/ADRA1A/ITGA2/PTGS2/F2R	6
BP	GO:0086011	membrane repolarization during action potential	6/813	31/18903	0.00181864	0.00913783	0.00596476	FLNA/CAV1/KCNJ8/ATP1B1/CACNA2D1/ATP1A1	6
BP	GO:0098868	bone growth	6/813	31/18903	0.00181864	0.00913783	0.00596476	DDR2/TGFBR2/ANXA6/LEPR/FGFR2/STC1	6
BP	GO:0045619	regulation of lymphocyte differentiation	19/813	210/18903	0.00185833	0.00932808	0.00608895	GLI3/AXL/TGFBR2/INPP5D/ZFP36L1/GAS6/SFRP1/MMP14/FGL2/ZEB1/GATA3/ZFP36L2/HLA-DOA/IL7R/IL18/CD74/ANXA1/EGR3/JUNB	19
BP	GO:0050767	regulation of neurogenesis	29/813	377/18903	0.00188432	0.00944927	0.00616806	DAAM2/GLI3/CX3CL1/NOTCH1/MAP1B/MACF1/SLIT2/SERPINF1/KIT/SPEN/FGF2/ROBO1/ANXA2/SEMA3E/FN1/SEMA5A/SORL1/IL33/DLL1/ITGB1/TGM2/ID1/ID4/SEMA3D/CRABP2/BMP7/EGR2/PTN/DLX1	29
BP	GO:0006022	aminoglycan metabolic process	14/813	134/18903	0.00190475	0.00954238	0.00622884	CHST3/EDNRA/ITIH5/ANGPT1/HS3ST3A1/PDGFRB/FGF2/SPOCK3/FOXC1/B3GNT9/CD44/EDNRB/DCN/HPSE2	14
BP	GO:0061351	neural precursor cell proliferation	15/813	149/18903	0.00193388	0.00967886	0.00631792	GLI3/NDE1/CX3CL1/NOTCH1/ARHGEF2/SLC16A2/FGF2/NES/LIMS2/HHIP/ITGB1/ID4/FGFR2/BTG2/PTN	15
BP	GO:0050804	modulation of chemical synaptic transmission	33/813	448/18903	0.00194037	0.00970183	0.00633292	MAP1A/TSHZ3/PLCL2/CX3CL1/ROR2/PRNP/MAP1B/ATP2A2/SYT11/PRKCB/MPP2/KIT/CHRDL1/NLGN3/ADRA1A/SNCAIP/AKAP12/FAM107A/MEF2C/LAMA2/ATP1A2/ITGB1/PLCL1/P2RX1/CDH11/PTGS2/DKK1/JPH4/PCDH17/ITPR3/EGR2/PTN/CCL2	33
BP	GO:0051348	negative regulation of transferase activity	23/813	276/18903	0.00195933	0.00978711	0.00638858	DDR2/IRAK3/CORO1C/DUSP3/HEG1/MYOCD/CAV1/SPRY1/SPRY2/SFRP1/GSTP1/DUSP19/SLC8A1/TNFAIP3/RGN/SORL1/SFRP2/CEACAM1/DUSP1/RGS2/ZFP36/ERRFI1/BMP7	23
BP	GO:0007613	memory	13/813	120/18903	0.0019717	0.00983931	0.00642266	MAP1A/ITGA5/CCND2/ITGA3/PRNP/SYT11/ITGA8/SERPINF1/PJA2/PTGS2/SGK1/ITPR3/PTN	13
BP	GO:0060389	pathway-restricted SMAD protein phosphorylation	9/813	66/18903	0.00197878	0.00985542	0.00643317	TGFBR3/LRP1/TGFBR2/RBPMS/EMILIN1/TGFB3/TGFB2/DKK1/BMP7	9
BP	GO:0060675	ureteric bud morphogenesis	9/813	66/18903	0.00197878	0.00985542	0.00643317	GLI3/DCHS1/PBX1/HS3ST3A1/PKD2/FGF2/BCL2/TCF21/GATA3	9
BP	GO:1903556	negative regulation of tumor necrosis factor superfamily cytokine production	10/813	79/18903	0.00201359	0.0100191	0.00653999	IRAK3/AXL/CX3CL1/SYT11/SIRPA/GAS6/GSTP1/TNFAIP3/ERRFI1/LTF	10
BP	GO:0030834	regulation of actin filament depolymerization	8/813	54/18903	0.00203636	0.0101029	0.00659469	SVIL/SPTAN1/LMOD1/SPTBN1/TMOD1/CFL2/SEMA5A/GSN	8
BP	GO:0086002	cardiac muscle cell action potential involved in contraction	8/813	54/18903	0.00203636	0.0101029	0.00659469	FLNA/CACNA1C/CAV1/GJC1/GJA1/KCNJ8/CACNA2D1/ATP1A1	8
BP	GO:1902743	regulation of lamellipodium organization	8/813	54/18903	0.00203636	0.0101029	0.00659469	CORO1C/KANK1/PDPN/SLIT2/PIK3R1/ENPP2/EPHA2/CD44	8
BP	GO:0030728	ovulation	5/813	22/18903	0.00207793	0.0102397	0.00668399	PGR/MMP2/ADAMTS1/PTGS2/RGS2	5
BP	GO:0033630	positive regulation of cell adhesion mediated by integrin	5/813	22/18903	0.00207793	0.0102397	0.00668399	ITGB3/TGFB2/SFRP2/FERMT1/CCL21	5
BP	GO:0046597	negative regulation of viral entry into host cell	5/813	22/18903	0.00207793	0.0102397	0.00668399	GSN/IFITM3/IFITM2/IFITM1/CH25H	5
BP	GO:0060713	labyrinthine layer morphogenesis	5/813	22/18903	0.00207793	0.0102397	0.00668399	ZFP36L1/RSPO3/FGFR2/SOCS3/BMP7	5
BP	GO:0061318	renal filtration cell differentiation	5/813	22/18903	0.00207793	0.0102397	0.00668399	EDNRA/LAMB2/IQGAP1/PROM1/EDNRB	5
BP	GO:0072112	podocyte differentiation	5/813	22/18903	0.00207793	0.0102397	0.00668399	EDNRA/LAMB2/IQGAP1/PROM1/EDNRB	5
BP	GO:0086012	membrane depolarization during cardiac muscle cell action potential	5/813	22/18903	0.00207793	0.0102397	0.00668399	CACNA1C/SLMAP/SLC8A1/ATP1A2/CACNA2D1	5
BP	GO:0071496	cellular response to external stimulus	26/813	328/18903	0.00209487	0.0103132	0.00673201	KANK2/MYOCD/AXL/ITGB3/IFI16/CNN2/CD40/FGF2/GAS6/NUAK1/BCL2/SFRP1/ITGA2/SNAI2/FAM107A/PDK4/IL33/ATP1A2/VCAM1/SFRP2/PTGS2/DNAJC15/COL1A1/FOS/NR4A2/ATF3	26
BP	GO:0045927	positive regulation of growth	22/813	261/18903	0.00210693	0.0103626	0.00676426	TGFBR3/ACACB/TGFBR2/NOTCH1/MAP1B/MACF1/FGF2/BCL2/SFRP1/MMP14/RFTN1/MEF2C/FN1/SEMA5A/DLL1/TGFB2/SFRP2/FGFR2/TFCP2L1/HPN/KRT17/CRABP2	22
BP	GO:0043552	positive regulation of phosphatidylinositol 3-kinase activity	6/813	32/18903	0.00215807	0.0105862	0.00691017	PDGFRB/KIT/PDGFRA/FGF2/IRS1/CCL21	6
BP	GO:1990776	response to angiotensin	6/813	32/18903	0.00215807	0.0105862	0.00691017	DDR2/ROCK2/CAV1/COL3A1/PTGS2/CYBB	6
BP	GO:1903829	positive regulation of protein localization	33/813	451/18903	0.00215859	0.0105862	0.00691017	ATP2B4/FLNA/MSN/FERMT2/SMAD3/EPB41L2/MAP1A/SORBS1/ROCK2/GLI3/ANO1/STOM/LRP1/SPTBN1/CLIP3/ITGA3/PRNP/SYT11/EPHA3/ISL1/GAS6/ACSL4/TGFB3/PIK3R1/STAC/SYTL4/SORL1/EPHA2/ITGB1/TGFB2/PTGS2/CFTR/MYOM1	33
BP	GO:0043954	cellular component maintenance	9/813	67/18903	0.00220045	0.0107709	0.00703073	FERMT2/CNTNAP1/MYOCD/ITGA3/PRNP/CSF1R/F2R/CD177/CLDN1	9
BP	GO:0072171	mesonephric tubule morphogenesis	9/813	67/18903	0.00220045	0.0107709	0.00703073	GLI3/DCHS1/PBX1/HS3ST3A1/PKD2/FGF2/BCL2/TCF21/GATA3	9
BP	GO:0014003	oligodendrocyte development	7/813	43/18903	0.00220906	0.0108027	0.00705149	CNTNAP1/LPAR1/MED12/CLU/PRDM8/CNTN1/ID4	7
BP	GO:0031098	stress-activated protein kinase signaling cascade	21/813	246/18903	0.0022578	0.0110305	0.00720019	SMAD3/DUSP3/ARHGEF6/FZD7/SIRPA/ZFP36L1/DACT1/SFRP1/GSTP1/DUSP19/TAOK1/PJA2/CRYAB/TGFB2/MID1/SFRP2/DUSP1/ZFP36/IGFBP6/PAGE4/CCL21	21
BP	GO:0002931	response to ischemia	8/813	55/18903	0.0022949	0.0111691	0.00729069	ROCK2/CAV1/CX3CL1/CSF1R/BCL2/FAIM2/MEF2C/EGR1	8
BP	GO:0006584	catecholamine metabolic process	8/813	55/18903	0.0022949	0.0111691	0.00729069	EDNRA/EPAS1/SNCAIP/GATA3/TGFB2/MOXD1/MAOB/NR4A2	8
BP	GO:0009712	catechol-containing compound metabolic process	8/813	55/18903	0.0022949	0.0111691	0.00729069	EDNRA/EPAS1/SNCAIP/GATA3/TGFB2/MOXD1/MAOB/NR4A2	8
BP	GO:0055078	sodium ion homeostasis	8/813	55/18903	0.0022949	0.0111691	0.00729069	EDNRA/SLC8A1/SCNN1A/ATP1A2/ATP1B1/EDNRB/ATP1A1/SCNN1G	8
BP	GO:0030183	B cell differentiation	15/813	152/18903	0.00235166	0.0114345	0.0074639	PLCL2/KIT/INPP5D/ZFP36L1/BCL2/SFRP1/DOCK11/MMP14/PIK3R1/ZFP36L2/DLL1/VCAM1/ITGB1/KLF6/LGALS1	15
BP	GO:0006813	potassium ion transport	21/813	247/18903	0.00237073	0.0115163	0.0075173	FLNA/SLC12A4/KCNMA1/SLC24A3/ANO6/CAV1/FHL1/PRNP/ABCC9/KCNMB1/PKD2/WNK1/KCNAB1/KCNJ8/ATP1A2/ITGB1/CASQ2/ATP1B1/HPN/ATP1A1/KCNK3	21
BP	GO:0003207	cardiac chamber formation	4/813	14/18903	0.00240594	0.0115666	0.00755015	EDNRA/NOTCH1/MEF2C/MESP1	4
BP	GO:0016322	neuron remodeling	4/813	14/18903	0.00240594	0.0115666	0.00755015	EDNRA/CX3CL1/NTN4/C3	4
BP	GO:0030007	cellular potassium ion homeostasis	4/813	14/18903	0.00240594	0.0115666	0.00755015	KCNMA1/ATP1A2/ATP1B1/ATP1A1	4
BP	GO:0032736	positive regulation of interleukin-13 production	4/813	14/18903	0.00240594	0.0115666	0.00755015	HLA-E/GATA3/IL33/IL18	4
BP	GO:0047484	regulation of response to osmotic stress	4/813	14/18903	0.00240594	0.0115666	0.00755015	ARHGEF2/EFHD1/ABCB1/PTGS2	4
BP	GO:0048715	negative regulation of oligodendrocyte differentiation	4/813	14/18903	0.00240594	0.0115666	0.00755015	DAAM2/NOTCH1/ID4/DLX1	4
BP	GO:1902043	positive regulation of extrinsic apoptotic signaling pathway via death domain receptors	4/813	14/18903	0.00240594	0.0115666	0.00755015	TIMP3/SFRP1/THBS1/ATF3	4
BP	GO:1902947	regulation of tau-protein kinase activity	4/813	14/18903	0.00240594	0.0115666	0.00755015	CLU/SORL1/DKK1/EGR1	4
BP	GO:1904044	response to aldosterone	4/813	14/18903	0.00240594	0.0115666	0.00755015	SCNN1A/CYBB/SGK1/SCNN1G	4
BP	GO:1904321	response to forskolin	4/813	14/18903	0.00240594	0.0115666	0.00755015	ADCY3/ADCY5/AHR/CFTR	4
BP	GO:1904322	cellular response to forskolin	4/813	14/18903	0.00240594	0.0115666	0.00755015	ADCY3/ADCY5/AHR/CFTR	4
BP	GO:0050769	positive regulation of neurogenesis	20/813	231/18903	0.00240958	0.0115732	0.00755447	GLI3/CX3CL1/NOTCH1/MAP1B/MACF1/SLIT2/SERPINF1/KIT/SPEN/FGF2/ROBO1/FN1/SEMA5A/IL33/ITGB1/TGM2/ID4/CRABP2/EGR2/PTN	20
BP	GO:0006949	syncytium formation	9/813	68/18903	0.00244144	0.0117152	0.00764717	SH3PXD2A/MYH9/MYOF/PTGFRN/EHD2/CFLAR/JAM2/CACNA1H/ITGB1	9
BP	GO:0030203	glycosaminoglycan metabolic process	13/813	123/18903	0.00245871	0.0117871	0.00769408	CHST3/EDNRA/ITIH5/ANGPT1/HS3ST3A1/PDGFRB/FGF2/SPOCK3/FOXC1/CD44/EDNRB/DCN/HPSE2	13
BP	GO:0051258	protein polymerization	23/813	281/18903	0.00246412	0.011802	0.00770379	SVIL/DAAM2/SPTAN1/MYADM/NDE1/LMOD1/FHOD3/SPTBN1/CLASP1/FCHSD2/CLIP3/MAP1B/KANK1/TMOD1/SLIT2/FAM107A/MET/GSN/SPIRE1/ELN/CASQ2/KRT5/CCL21	23
BP	GO:0001708	cell fate specification	12/813	109/18903	0.00252756	0.012067	0.00787677	GLI3/FZD7/NOTCH1/LMO4/HOXD10/ISL1/FGF2/DLL1/ITGB1/SFRP2/DKK1/MESP1	12
BP	GO:0045638	negative regulation of myeloid cell differentiation	11/813	95/18903	0.00252848	0.012067	0.00787677	MEIS1/MEIS2/INPP5D/FBN1/ZFP36L1/SFRP1/PIK3R1/DLL1/CEACAM1/ZFP36/LTF	11
BP	GO:0035725	sodium ion transmembrane transport	17/813	184/18903	0.00252961	0.012067	0.00787677	ATP2B4/ACTN4/SLMAP/SLC24A3/ANO6/STOM/DMD/PKD2/WNK1/FXYD6/SLC8A1/CACNA1H/SCNN1A/ATP1A2/ATP1B1/ATP1A1/SCNN1G	17
BP	GO:0032689	negative regulation of interferon-gamma production	7/813	44/18903	0.00253123	0.012067	0.00787677	AXL/PRNP/GAS6/GATA3/IL33/LAPTM5/SCGB1A1	7
BP	GO:1904706	negative regulation of vascular associated smooth muscle cell proliferation	7/813	44/18903	0.00253123	0.012067	0.00787677	MYOCD/TPM1/EFEMP2/CNN1/TGFB3/MEF2C/NDRG2	7
BP	GO:0001782	B cell homeostasis	6/813	33/18903	0.00254315	0.0121125	0.0079065	BCL2/TNFAIP3/DOCK11/MEF2C/IL7R/CD74	6
BP	GO:0008154	actin polymerization or depolymerization	18/813	200/18903	0.00255961	0.0121696	0.00794374	SVIL/DAAM2/SPTAN1/MYADM/LMOD1/FHOD3/SPTBN1/FCHSD2/KANK1/TMOD1/SLIT2/CFL2/FAM107A/SEMA5A/GSN/SPIRE1/ELN/CCL21	18
BP	GO:0034695	response to prostaglandin E	5/813	23/18903	0.00256226	0.0121696	0.00794374	TGFBR3/PTGER2/A2M/SFRP1/CCL21	5
BP	GO:0072311	glomerular epithelial cell differentiation	5/813	23/18903	0.00256226	0.0121696	0.00794374	EDNRA/LAMB2/IQGAP1/PROM1/EDNRB	5
BP	GO:0043551	regulation of phosphatidylinositol 3-kinase activity	8/813	56/18903	0.0025785	0.0122353	0.00798668	PDGFRB/KIT/PDGFRA/FGF2/PIK3R1/IRS1/SOCS3/CCL21	8
BP	GO:0030522	intracellular receptor signaling pathway	22/813	266/18903	0.00266374	0.0126216	0.0082388	ACTN4/KANK2/PTGIS/DCBLD2/NR2F1/ALDH1A2/ISL1/PGR/BIRC3/AHR/TP63/SFRP1/TNFAIP3/TCF21/SNAI2/LMO3/CNOT1/RORB/NR4A3/NR4A2/NR4A1/FABP5	22
BP	GO:0060395	SMAD protein signal transduction	10/813	82/18903	0.00266483	0.0126216	0.0082388	SMAD3/LRP1/RBPMS/SPTBN1/TGFB3/TGFB2/ITGB6/JUN/BMP7/FOS	10
BP	GO:0032271	regulation of protein polymerization	18/813	201/18903	0.00270179	0.0127429	0.008318	SVIL/DAAM2/SPTAN1/MYADM/LMOD1/FHOD3/SPTBN1/CLASP1/FCHSD2/CLIP3/MAP1B/KANK1/TMOD1/SLIT2/MET/GSN/ELN/CCL21	18
BP	GO:0034394	protein localization to cell surface	9/813	69/18903	0.00270289	0.0127429	0.008318	VCL/FLNA/JAM3/MAP1A/ANGPT1/FBLN5/GPM6B/FGF7/CD177	9
BP	GO:0051148	negative regulation of muscle cell differentiation	9/813	69/18903	0.00270289	0.0127429	0.008318	FZD7/MYOCD/NOTCH1/RBPMS2/DLL1/TMEM119/DKK1/RGS2/PI16	9
BP	GO:0061371	determination of heart left/right asymmetry	9/813	69/18903	0.00270289	0.0127429	0.008318	SMAD3/TGFBR2/NOTCH1/PKD2/MEF2C/DLL1/ASB2/VANGL2/MESP1	9
BP	GO:1902305	regulation of sodium ion transmembrane transport	9/813	69/18903	0.00270289	0.0127429	0.008318	ATP2B4/ACTN4/SLMAP/STOM/DMD/WNK1/FXYD6/ATP1A2/ATP1B1	9
BP	GO:0030041	actin filament polymerization	16/813	170/18903	0.00277445	0.0130682	0.00853035	SVIL/DAAM2/SPTAN1/MYADM/LMOD1/FHOD3/SPTBN1/FCHSD2/KANK1/TMOD1/SLIT2/FAM107A/GSN/SPIRE1/ELN/CCL21	16
BP	GO:0042180	cellular ketone metabolic process	19/813	218/18903	0.00283698	0.0133382	0.00870659	ATP2B4/ACACB/CAV1/DKK3/CES1/SRD5A2/CACNA1H/RGN/PDK4/FMO2/CD74/ANXA1/CEACAM1/IRS1/PTGS2/EGR1/EDNRB/NR4A3/FABP5	19
BP	GO:0072330	monocarboxylic acid biosynthetic process	19/813	218/18903	0.00283698	0.0133382	0.00870659	ACACB/PTGIS/CES1/ALDH1A2/GSTP1/RGN/PTGS1/PDK4/GSTM2/CD74/ANXA1/CEACAM1/PTGS2/CYP27A1/CRABP2/PTGDS/GSTM1/FABP5/AMACR	19
BP	GO:0035148	tube formation	15/813	155/18903	0.00284161	0.0133477	0.0087128	LUZP1/NOTCH1/MED12/LMO4/FGF2/SFRP1/DLC1/GATA3/SDC4/TGFB2/TGM2/SFRP2/FGFR2/VANGL2/BMP7	15
BP	GO:0022408	negative regulation of cell-cell adhesion	18/813	202/18903	0.0028505	0.0133772	0.00873205	GLI3/DUSP3/MYADM/NOTCH1/PDE5A/PRNP/WNK1/C1QTNF1/FGL2/DLG5/SDC4/CD74/ANXA1/CEACAM1/LAPTM5/VTCN1/CCL21/SCGB1A1	18
BP	GO:0030833	regulation of actin filament polymerization	14/813	140/18903	0.00286676	0.0134412	0.00877383	SVIL/DAAM2/SPTAN1/MYADM/LMOD1/FHOD3/SPTBN1/FCHSD2/KANK1/TMOD1/SLIT2/GSN/ELN/CCL21	14
BP	GO:0042551	neuron maturation	7/813	45/18903	0.00288833	0.013495	0.00880892	EDNRA/CX3CL1/NTN4/BCL2/C3/EDNRB/NR4A2	7
BP	GO:1901021	positive regulation of calcium ion transmembrane transporter activity	7/813	45/18903	0.00288833	0.013495	0.00880892	PKD2/JPH2/RGN/STAC/GSTM2/ATP1B1/CACNA2D1	7
BP	GO:0008347	glial cell migration	8/813	57/18903	0.00288877	0.013495	0.00880892	GLI3/CX3CL1/CSPG4/LAMB1/MMP14/TGFB2/COL3A1/CCL2	8
BP	GO:0045071	negative regulation of viral genome replication	8/813	57/18903	0.00288877	0.013495	0.00880892	APOBEC3C/IFI16/IFITM3/IFITM2/IFITM1/MX1/BST2/LTF	8
BP	GO:0009913	epidermal cell differentiation	20/813	235/18903	0.00293839	0.0137143	0.00895206	PALLD/ROCK2/NOTCH1/ZFP36L1/FGF2/NCOA3/TP63/CLIC4/FOXC1/CDH3/DLL1/EPHA2/ANXA1/KRT5/SLITRK6/KRT17/ZFP36/ERRFI1/KRT7/KRT4	20
BP	GO:0035025	positive regulation of Rho protein signal transduction	6/813	34/18903	0.00297759	0.0138216	0.00902214	LPAR1/AKAP13/PDGFRB/ROBO1/COL3A1/F2R	6
BP	GO:0060317	cardiac epithelial to mesenchymal transition	6/813	34/18903	0.00297759	0.0138216	0.00902214	TGFBR3/TGFBR2/NOTCH1/SPRY1/SNAI2/TGFB2	6
BP	GO:0060563	neuroepithelial cell differentiation	6/813	34/18903	0.00297759	0.0138216	0.00902214	NOTCH1/MAP1B/FGF2/DLG5/DLL1/SERPINE1	6
BP	GO:0086004	regulation of cardiac muscle cell contraction	6/813	34/18903	0.00297759	0.0138216	0.00902214	CACNA1C/CAV1/ATP2A2/PLN/ATP1A2/STC1	6
BP	GO:0110110	positive regulation of animal organ morphogenesis	6/813	34/18903	0.00297759	0.0138216	0.00902214	SPRY1/FGF2/ROBO1/GATA3/DKK1/MESP1	6
BP	GO:1905207	regulation of cardiocyte differentiation	6/813	34/18903	0.00297759	0.0138216	0.00902214	FZD7/MYOCD/MEF2C/DLL1/TGFB2/DKK1	6
BP	GO:0002690	positive regulation of leukocyte chemotaxis	11/813	97/18903	0.00298153	0.0138274	0.00902588	ANO6/WNK1/GAS6/CSF1R/THBS1/CD74/RARRES2/SERPINE1/PTN/CXCL17/CCL21	11
BP	GO:0003143	embryonic heart tube morphogenesis	9/813	70/18903	0.00298601	0.0138356	0.00903127	SMAD3/TGFBR2/NOTCH1/PKD2/MEF2C/DLL1/ASB2/VANGL2/MESP1	9
BP	GO:0032868	response to insulin	22/813	269/18903	0.00305395	0.0141376	0.0092284	SORBS1/RAB31/LPIN1/CFLAR/KANK1/CAV2/PRKCB/ZFP36L1/VPS13C/PIK3R1/PDK4/SORL1/DENND4C/CEACAM1/IRS1/RARRES2/SOCS3/EGR1/COL1A1/ERRFI1/EGR2/FOS	22
BP	GO:0001759	organ induction	5/813	24/18903	0.00312347	0.0143814	0.00938756	SPRY1/FGF2/ROBO1/DKK1/MESP1	5
BP	GO:0003181	atrioventricular valve morphogenesis	5/813	24/18903	0.00312347	0.0143814	0.00938756	DCHS1/TGFBR2/NOTCH1/SLIT3/TGFB2	5
BP	GO:0030859	polarized epithelial cell differentiation	5/813	24/18903	0.00312347	0.0143814	0.00938756	MSN/FOXF1/MYO9A/TP63/DLG5	5
BP	GO:0036120	cellular response to platelet-derived growth factor stimulus	5/813	24/18903	0.00312347	0.0143814	0.00938756	PDGFRB/ITGB3/IQGAP1/PDGFD/ERRFI1	5
BP	GO:0036303	lymph vessel morphogenesis	5/813	24/18903	0.00312347	0.0143814	0.00938756	PDPN/PKD1/FGF2/FOXC1/EPHA2	5
BP	GO:2000353	positive regulation of endothelial cell apoptotic process	5/813	24/18903	0.00312347	0.0143814	0.00938756	ANO6/CD40/CD248/THBS1/CCL2	5
BP	GO:0002468	dendritic cell antigen processing and presentation	4/813	15/18903	0.00317014	0.0144405	0.00942612	FGL2/THBS1/CD74/CCL21	4
BP	GO:0014857	regulation of skeletal muscle cell proliferation	4/813	15/18903	0.00317014	0.0144405	0.00942612	ANGPT1/CFLAR/CAV2/FGF2	4
BP	GO:0033147	negative regulation of intracellular estrogen receptor signaling pathway	4/813	15/18903	0.00317014	0.0144405	0.00942612	KANK2/ISL1/TP63/CNOT1	4
BP	GO:0033689	negative regulation of osteoblast proliferation	4/813	15/18903	0.00317014	0.0144405	0.00942612	SMAD3/BCL2/SFRP1/NELL1	4
BP	GO:0060099	regulation of phagocytosis, engulfment	4/813	15/18903	0.00317014	0.0144405	0.00942612	ANO6/RAB31/ITGA2/C3	4
BP	GO:0060572	morphogenesis of an epithelial bud	4/813	15/18903	0.00317014	0.0144405	0.00942612	TP63/SULF1/FGFR2/BMP7	4
BP	GO:0071474	cellular hyperosmotic response	4/813	15/18903	0.00317014	0.0144405	0.00942612	ARHGEF2/NFAT5/EFHD1/ERRFI1	4
BP	GO:0072075	metanephric mesenchyme development	4/813	15/18903	0.00317014	0.0144405	0.00942612	PDGFRB/PKD2/TCF21/BMP7	4
BP	GO:1900153	positive regulation of nuclear-transcribed mRNA catabolic process, deadenylation-dependent decay	4/813	15/18903	0.00317014	0.0144405	0.00942612	ZFP36L1/ZFP36L2/CNOT1/ZFP36	4
BP	GO:1905153	regulation of membrane invagination	4/813	15/18903	0.00317014	0.0144405	0.00942612	ANO6/RAB31/ITGA2/C3	4
BP	GO:2001028	positive regulation of endothelial cell chemotaxis	4/813	15/18903	0.00317014	0.0144405	0.00942612	FGFR1/FGF2/MET/SEMA5A	4
BP	GO:2001279	regulation of unsaturated fatty acid biosynthetic process	4/813	15/18903	0.00317014	0.0144405	0.00942612	CD74/ANXA1/PTGS2/FABP5	4
BP	GO:0010921	regulation of phosphatase activity	10/813	84/18903	0.0031855	0.0144847	0.00945496	SMAD3/ROCK2/LPIN1/PDGFRB/ITGA1/NUAK1/ITGA2/RGN/MEF2C/TGFB2	10
BP	GO:0051899	membrane depolarization	10/813	84/18903	0.0031855	0.0144847	0.00945496	CACNA1C/SLMAP/CAV1/FHL1/BCL2/SLC8A1/CACNA1H/ATP1A2/CACNA2D1/DCN	10
BP	GO:0042552	myelination	14/813	142/18903	0.00326456	0.014831	0.00968102	JAM3/CNTNAP1/LPAR1/LPIN1/NFASC/TSPAN2/PMP22/JAM2/ITGB4/CLU/CNTN1/ID4/EGR2/PTN	14
BP	GO:0048806	genitalia development	7/813	46/18903	0.00328276	0.0148873	0.00971774	AXL/ROR2/PKD1/PDGFRA/TP63/SRD5A2/HOXD13	7
BP	GO:1904752	regulation of vascular associated smooth muscle cell migration	7/813	46/18903	0.00328276	0.0148873	0.00971774	DDR2/MYOCD/TPM1/IGFBP5/MEF2C/ADAMTS1/NR4A3	7
BP	GO:0002548	monocyte chemotaxis	9/813	71/18903	0.00329201	0.014916	0.00973651	ANO6/CX3CL1/SLIT2/ANXA1/SERPINE1/DUSP1/CCL2/CXCL17/CCL21	9
BP	GO:0001893	maternal placenta development	6/813	35/18903	0.00346515	0.0156313	0.0102034	CTSB/STOX2/PTGS2/STC1/PTN/JUNB	6
BP	GO:0002719	negative regulation of cytokine production involved in immune response	6/813	35/18903	0.00346515	0.0156313	0.0102034	IRAK3/AXL/ANGPT1/TGFB3/TGFB2/BST2	6
BP	GO:0055075	potassium ion homeostasis	6/813	35/18903	0.00346515	0.0156313	0.0102034	SLC12A4/KCNMA1/WNK1/ATP1A2/ATP1B1/ATP1A1	6
BP	GO:0060914	heart formation	6/813	35/18903	0.00346515	0.0156313	0.0102034	NOTCH1/ISL1/ROBO1/MEF2C/DKK1/MESP1	6
BP	GO:2000352	negative regulation of endothelial cell apoptotic process	6/813	35/18903	0.00346515	0.0156313	0.0102034	ANGPT1/GAS6/TNFAIP3/SEMA5A/GATA3/SERPINE1	6
BP	GO:0021954	central nervous system neuron development	10/813	85/18903	0.00347457	0.01566	0.0102222	SLIT2/MYCBP2/TAOK1/NRP2/SEMA3E/CDH11/FGFR2/BTG2/EPHB6/NR4A2	10
BP	GO:0050868	negative regulation of T cell activation	13/813	128/18903	0.0034867	0.0157009	0.0102488	GLI3/DUSP3/PDE5A/PRNP/FGL2/DLG5/SDC4/CD74/ANXA1/CEACAM1/LAPTM5/VTCN1/SCGB1A1	13
BP	GO:0030042	actin filament depolymerization	8/813	59/18903	0.00359599	0.0161646	0.0105515	SVIL/SPTAN1/LMOD1/SPTBN1/TMOD1/CFL2/SEMA5A/GSN	8
BP	GO:0042306	regulation of protein import into nucleus	8/813	59/18903	0.00359599	0.0161646	0.0105515	FLNA/SMAD3/GLI3/ANGPT1/PIK3R1/PTGS2/RAB23/FERMT1	8
BP	GO:0002062	chondrocyte differentiation	12/813	114/18903	0.00366864	0.0164767	0.0107553	SMAD3/GLI3/TGFBR2/SULF2/ANXA6/EFEMP1/SULF1/SNAI2/MEF2C/TGFBI/COL3A1/SFRP2	12
BP	GO:0007272	ensheathment of neurons	14/813	144/18903	0.00370638	0.0166171	0.0108469	JAM3/CNTNAP1/LPAR1/LPIN1/NFASC/TSPAN2/PMP22/JAM2/ITGB4/CLU/CNTN1/ID4/EGR2/PTN	14
BP	GO:0008366	axon ensheathment	14/813	144/18903	0.00370638	0.0166171	0.0108469	JAM3/CNTNAP1/LPAR1/LPIN1/NFASC/TSPAN2/PMP22/JAM2/ITGB4/CLU/CNTN1/ID4/EGR2/PTN	14
BP	GO:0002701	negative regulation of production of molecular mediator of immune response	7/813	47/18903	0.00371696	0.0166499	0.0108683	IRAK3/AXL/ANGPT1/TGFB3/IL33/TGFB2/BST2	7
BP	GO:0043567	regulation of insulin-like growth factor receptor signaling pathway	5/813	25/18903	0.00376809	0.0168348	0.010989	IGFBP5/IGFBP4/CDH3/IGFBP3/IGFBP6	5
BP	GO:0045932	negative regulation of muscle contraction	5/813	25/18903	0.00376809	0.0168348	0.010989	KCNMA1/PDE5A/ATP1A2/PTGS2/RGS2	5
BP	GO:0046697	decidualization	5/813	25/18903	0.00376809	0.0168348	0.010989	CTSB/PTGS2/STC1/PTN/JUNB	5
BP	GO:0001938	positive regulation of endothelial cell proliferation	12/813	115/18903	0.00394021	0.0175731	0.0114709	FGFR1/PRKCA/ITGB3/CAV2/FGF2/NRP2/FGF7/SEMA5A/PROK1/JUN/NR4A1/EGR3	12
BP	GO:1990748	cellular detoxification	12/813	115/18903	0.00394021	0.0175731	0.0114709	FBLN5/GSTP1/GPX3/PTGS1/GSTM3/GPX8/GSTM2/DUOX1/PTGS2/GPX2/BMP7/GSTM1	12
BP	GO:0002253	activation of immune response	29/813	397/18903	0.0039763	0.0176633	0.0115298	DUSP3/PLCL2/PRNP/SERPING1/IFI16/MASP1/MFAP4/A2M/PRKCB/WNK1/INPP5D/C1S/BCL2/GBP1/CFH/ELF1/RFTN1/C7/MEF2C/CLU/GATA3/C1R/CEACAM1/LAPTM5/C3/VTCN1/CFB/NR4A3/CFD	29
BP	GO:0042246	tissue regeneration	9/813	73/18903	0.0039777	0.0176633	0.0115298	PTGFRN/FZD7/TGFBR2/NOTCH1/CFLAR/ANXA1/KLF5/SGCA/PTN	9
BP	GO:0071260	cellular response to mechanical stimulus	9/813	73/18903	0.0039777	0.0176633	0.0115298	ITGB3/CNN2/CD40/FGF2/ITGA2/IL33/ATP1A2/PTGS2/COL1A1	9
BP	GO:0071677	positive regulation of mononuclear cell migration	9/813	73/18903	0.0039777	0.0176633	0.0115298	ANO6/ITGB3/WNK1/GAS6/JAM2/PDGFD/SERPINE1/CXCL17/CCL21	9
BP	GO:0150076	neuroinflammatory response	9/813	73/18903	0.0039777	0.0176633	0.0115298	LRP1/CX3CL1/SYT11/CLU/IL33/ITGB1/IL18/PTGS2/JUN	9
BP	GO:0019079	viral genome replication	13/813	130/18903	0.00398502	0.0176672	0.0115324	APOBEC3C/STOM/NOTCH1/IFI16/GAS6/BCL2/IFITM3/IFITM2/IFITM1/MX1/BST2/LTF/CCL2	13
BP	GO:0001658	branching involved in ureteric bud morphogenesis	8/813	60/18903	0.00399637	0.0176672	0.0115324	GLI3/DCHS1/PBX1/HS3ST3A1/PKD2/FGF2/BCL2/TCF21	8
BP	GO:2000649	regulation of sodium ion transmembrane transporter activity	8/813	60/18903	0.00399637	0.0176672	0.0115324	ACTN4/SLMAP/STOM/DMD/WNK1/FXYD6/ATP1A2/ATP1B1	8
BP	GO:0010614	negative regulation of cardiac muscle hypertrophy	6/813	36/18903	0.00400964	0.0176672	0.0115324	ATP2B4/SMAD3/NOTCH1/RGS2/ERRFI1/PI16	6
BP	GO:0010922	positive regulation of phosphatase activity	6/813	36/18903	0.00400964	0.0176672	0.0115324	SMAD3/PDGFRB/ITGA1/ITGA2/RGN/MEF2C	6
BP	GO:0033280	response to vitamin D	6/813	36/18903	0.00400964	0.0176672	0.0115324	KANK2/SFRP1/SNAI2/PTGS2/STC1/BMP7	6
BP	GO:0070306	lens fiber cell differentiation	6/813	36/18903	0.00400964	0.0176672	0.0115324	SMAD3/TMOD1/SPRY1/FGF2/SPRY2/EPHA2	6
BP	GO:0086010	membrane depolarization during action potential	6/813	36/18903	0.00400964	0.0176672	0.0115324	CACNA1C/SLMAP/SLC8A1/CACNA1H/ATP1A2/CACNA2D1	6
BP	GO:0090218	positive regulation of lipid kinase activity	6/813	36/18903	0.00400964	0.0176672	0.0115324	PDGFRB/KIT/PDGFRA/FGF2/IRS1/CCL21	6
BP	GO:0010715	regulation of extracellular matrix disassembly	4/813	16/18903	0.00408448	0.0178893	0.0116773	DDR2/LRP1/CLASP1/PDPN	4
BP	GO:0023035	CD40 signaling pathway	4/813	16/18903	0.00408448	0.0178893	0.0116773	ITGA5/CD40/TNFAIP3/ITGB1	4
BP	GO:0036376	sodium ion export across plasma membrane	4/813	16/18903	0.00408448	0.0178893	0.0116773	SLC8A1/ATP1A2/ATP1B1/ATP1A1	4
BP	GO:0043508	negative regulation of JUN kinase activity	4/813	16/18903	0.00408448	0.0178893	0.0116773	SFRP1/GSTP1/DUSP19/SFRP2	4
BP	GO:0051014	actin filament severing	4/813	16/18903	0.00408448	0.0178893	0.0116773	SVIL/MYH9/CFL2/GSN	4
BP	GO:0060911	cardiac cell fate commitment	4/813	16/18903	0.00408448	0.0178893	0.0116773	ISL1/ITGB1/DKK1/MESP1	4
BP	GO:0061469	regulation of type B pancreatic cell proliferation	4/813	16/18903	0.00408448	0.0178893	0.0116773	SFRP1/ERRFI1/NR4A3/NR4A1	4
BP	GO:0001892	embryonic placenta development	10/813	87/18903	0.00411499	0.0179921	0.0117444	EPAS1/PKD2/PKD1/ZFP36L1/RSPO3/FGFR2/SOCS3/BMP7/KRT19/JUNB	10
BP	GO:0045069	regulation of viral genome replication	10/813	87/18903	0.00411499	0.0179921	0.0117444	APOBEC3C/NOTCH1/IFI16/BCL2/IFITM3/IFITM2/IFITM1/MX1/BST2/LTF	10
BP	GO:0045747	positive regulation of Notch signaling pathway	7/813	48/18903	0.00419343	0.0182882	0.0119377	NOTCH1/KIT/ROBO1/TP63/DLL1/TGFB2/MESP1	7
BP	GO:0046189	phenol-containing compound biosynthetic process	7/813	48/18903	0.00419343	0.0182882	0.0119377	TRPC1/ZEB2/CDH3/GATA3/TGFB2/MOXD1/NR4A2	7
BP	GO:1904738	vascular associated smooth muscle cell migration	7/813	48/18903	0.00419343	0.0182882	0.0119377	DDR2/MYOCD/TPM1/IGFBP5/MEF2C/ADAMTS1/NR4A3	7
BP	GO:0031345	negative regulation of cell projection organization	17/813	194/18903	0.00435838	0.0189821	0.0123907	FLNA/DPYSL3/DENND5A/LPAR1/ITGA3/PRNP/KANK1/NR2F1/SLIT2/SPRY2/PMP22/SEMA3E/SEMA5A/ID1/DKK1/SEMA3D/CCL21	17
BP	GO:0051926	negative regulation of calcium ion transport	9/813	74/18903	0.00435996	0.0189821	0.0123907	PLN/PKD2/BCL2/GEM/GSTM2/ATP1A2/PTGS2/CASQ2/STC1	9
BP	GO:0008630	intrinsic apoptotic signaling pathway in response to DNA damage	11/813	102/18903	0.00440359	0.0191558	0.0125041	IFI16/BCL2/TP63/SNAI2/PIK3R1/CLU/EPHA2/CD74/SFRP2/CD44/DDIT4	11
BP	GO:0036119	response to platelet-derived growth factor	5/813	26/18903	0.00450266	0.0195039	0.0127313	PDGFRB/ITGB3/IQGAP1/PDGFD/ERRFI1	5
BP	GO:0051894	positive regulation of focal adhesion assembly	5/813	26/18903	0.00450266	0.0195039	0.0127313	FERMT2/SMAD3/SFRP1/COL16A1/SDC4	5
BP	GO:0060561	apoptotic process involved in morphogenesis	5/813	26/18903	0.00450266	0.0195039	0.0127313	NOTCH1/CRYAB/FOXC1/TGFB2/BMP7	5
BP	GO:0060669	embryonic placenta morphogenesis	5/813	26/18903	0.00450266	0.0195039	0.0127313	ZFP36L1/RSPO3/FGFR2/SOCS3/BMP7	5
BP	GO:0062009	secondary palate development	5/813	26/18903	0.00450266	0.0195039	0.0127313	TGFBR3/TGFBR2/TGFB3/TGFB2/ITGB6	5
BP	GO:0009308	amine metabolic process	12/813	117/18903	0.00453177	0.0196134	0.0128027	ATP2B4/EDNRA/AOC3/EPAS1/SNCAIP/GATA3/VCAM1/TGFB2/MOXD1/INMT/MAOB/NR4A2	12
BP	GO:0033144	negative regulation of intracellular steroid hormone receptor signaling pathway	6/813	37/18903	0.0046149	0.0199059	0.0129937	KANK2/ISL1/TP63/SFRP1/TCF21/CNOT1	6
BP	GO:0048846	axon extension involved in axon guidance	6/813	37/18903	0.0046149	0.0199059	0.0129937	SLIT2/SLIT3/NRP2/SEMA3E/SEMA5A/SEMA3D	6
BP	GO:0086019	cell-cell signaling involved in cardiac conduction	6/813	37/18903	0.0046149	0.0199059	0.0129937	FLNA/CACNA1C/GJC1/GJA1/CASQ2/CACNA2D1	6
BP	GO:1902284	neuron projection extension involved in neuron projection guidance	6/813	37/18903	0.0046149	0.0199059	0.0129937	SLIT2/SLIT3/NRP2/SEMA3E/SEMA5A/SEMA3D	6
BP	GO:0043536	positive regulation of blood vessel endothelial cell migration	9/813	75/18903	0.00477025	0.0205414	0.0134085	ANGPT1/FGFR1/PRKCA/ETS1/CD40/FGF2/THBS1/ANXA1/PTGS2	9
BP	GO:0045661	regulation of myoblast differentiation	9/813	75/18903	0.00477025	0.0205414	0.0134085	MYOCD/NOTCH1/BOC/ZFP36L1/MEF2C/DLL1/IL18/ID3/IGFBP3	9
BP	GO:0055067	monovalent inorganic cation homeostasis	15/813	164/18903	0.00483849	0.0208022	0.0135787	EDNRA/SLC12A4/KCNMA1/WNK1/BCL2/CLIC4/SLC8A1/PDK4/SCNN1A/ATP1A2/ATP1B1/CFTR/EDNRB/ATP1A1/SCNN1G	15
BP	GO:0035303	regulation of dephosphorylation	13/813	133/18903	0.00483895	0.0208022	0.0135787	SMAD3/ROCK2/SMG6/LPIN1/PDGFRB/ITGA1/IQGAP1/NUAK1/DLC1/ITGA2/RGN/MEF2C/TGFB2	13
BP	GO:0006821	chloride transport	12/813	118/18903	0.00485308	0.020828	0.0135956	SLC12A4/CLIC6/ANO6/ANO1/PRNP/CLIC4/ANO5/ABCB1/APOL1/GABRP/CFTR/GABRE	12
BP	GO:0071346	cellular response to interferon-gamma	12/813	118/18903	0.00485308	0.020828	0.0135956	CX3CL1/GBP2/ZYX/SIRPA/GBP1/MRC1/GSN/GBP4/HLA-DPA1/CCL2/CCL21/CLDN1	12
BP	GO:0060038	cardiac muscle cell proliferation	8/813	62/18903	0.00489947	0.0209743	0.0136911	TGFBR3/TGFBR2/NOTCH1/FGF2/MEF2C/FOXC1/TGFB2/FGFR2	8
BP	GO:0060393	regulation of pathway-restricted SMAD protein phosphorylation	8/813	62/18903	0.00489947	0.0209743	0.0136911	LRP1/TGFBR2/RBPMS/EMILIN1/TGFB3/TGFB2/DKK1/BMP7	8
BP	GO:1904036	negative regulation of epithelial cell apoptotic process	8/813	62/18903	0.00489947	0.0209743	0.0136911	ANGPT1/CFLAR/GAS6/BCL2/TNFAIP3/SEMA5A/GATA3/SERPINE1	8
BP	GO:0140694	non-membrane-bounded organelle assembly	28/813	386/18903	0.00505988	0.0216429	0.0141275	SH3PXD2B/FLNA/MSN/FLNC/ASAP1/MYH11/LMOD1/FHOD3/TPM1/CLASP1/AKAP13/CFLAR/DYNC1H1/CSRP1/PGM5/PDGFRB/TMOD1/CCDC69/PDGFRA/MYL9/CFL2/GSN/ACTC1/ASB2/ITGB1/LDB3/CNOT1/KRT19	28
BP	GO:0003184	pulmonary valve morphogenesis	4/813	17/18903	0.00516162	0.0219863	0.0143517	NOTCH1/SLIT2/ROBO1/TGFB2	4
BP	GO:0003198	epithelial to mesenchymal transition involved in endocardial cushion formation	4/813	17/18903	0.00516162	0.0219863	0.0143517	TGFBR2/NOTCH1/SNAI2/TGFB2	4
BP	GO:1901163	regulation of trophoblast cell migration	4/813	17/18903	0.00516162	0.0219863	0.0143517	GJA1/SYDE1/ITGB3/TIMP1	4
BP	GO:1904948	midbrain dopaminergic neuron differentiation	4/813	17/18903	0.00516162	0.0219863	0.0143517	SFRP1/SFRP2/DKK1/NR4A2	4
BP	GO:2000651	positive regulation of sodium ion transmembrane transporter activity	4/813	17/18903	0.00516162	0.0219863	0.0143517	ACTN4/DMD/WNK1/ATP1B1	4
BP	GO:0060420	regulation of heart growth	9/813	76/18903	0.00520993	0.0221736	0.0144739	TGFBR3/ACACB/TGFBR2/NOTCH1/FGF2/MEF2C/FGFR2/RGS2/PI16	9
BP	GO:0045637	regulation of myeloid cell differentiation	18/813	214/18903	0.00523266	0.0222519	0.014525	ROR2/MEIS1/PRKCA/MITF/MEIS2/ETS1/INPP5D/FBN1/ZFP36L1/SFRP1/MEF2C/PIK3R1/DLL1/CD74/CEACAM1/ZFP36/LTF/FOS	18
BP	GO:0010586	miRNA metabolic process	10/813	90/18903	0.00524646	0.022292	0.0145512	SMAD3/MYOCD/ETS1/FGF2/GATA3/TGFB2/KLF5/EGR1/JUN/FOS	10
BP	GO:0030195	negative regulation of blood coagulation	7/813	50/18903	0.00528329	0.0223621	0.014597	SERPING1/PDGFRA/C1QTNF1/THBS1/ANXA2/CEACAM1/SERPINE1	7
BP	GO:0042304	regulation of fatty acid biosynthetic process	7/813	50/18903	0.00528329	0.0223621	0.014597	RGN/PDK4/CD74/ANXA1/CEACAM1/PTGS2/FABP5	7
BP	GO:1990573	potassium ion import across plasma membrane	7/813	50/18903	0.00528329	0.0223621	0.014597	SLC12A4/ABCC9/WNK1/KCNJ8/ATP1A2/ATP1B1/ATP1A1	7
BP	GO:0040001	establishment of mitotic spindle localization	6/813	38/18903	0.0052848	0.0223621	0.014597	NDE1/GJA1/CLASP1/SPRY1/SPRY2/ITGB1	6
BP	GO:1902229	regulation of intrinsic apoptotic signaling pathway in response to DNA damage	6/813	38/18903	0.0052848	0.0223621	0.014597	BCL2/SNAI2/CLU/CD74/SFRP2/CD44	6
BP	GO:0007612	learning	14/813	150/18903	0.00533169	0.0223837	0.0146111	ADCY3/MAP1A/SYT11/MEIS2/KIT/NLGN3/ATP1A2/ITGB1/PTGS2/DKK1/JPH4/BTG2/PTN/FOS	14
BP	GO:0003171	atrioventricular valve development	5/813	27/18903	0.00533362	0.0223837	0.0146111	DCHS1/TGFBR2/NOTCH1/SLIT3/TGFB2	5
BP	GO:0007026	negative regulation of microtubule depolymerization	5/813	27/18903	0.00533362	0.0223837	0.0146111	CLASP1/ARHGEF2/MAP1B/TAOK1/MID1	5
BP	GO:0010875	positive regulation of cholesterol efflux	5/813	27/18903	0.00533362	0.0223837	0.0146111	CAV1/LRP1/CES1/ABCA8/PLTP	5
BP	GO:0014829	vascular associated smooth muscle contraction	5/813	27/18903	0.00533362	0.0223837	0.0146111	EDNRA/ACTA2/SLC8A1/P2RX1/EDNRB	5
BP	GO:0032967	positive regulation of collagen biosynthetic process	5/813	27/18903	0.00533362	0.0223837	0.0146111	DDR2/PDGFRB/ITGA2/TGFB3/F2R	5
BP	GO:0036296	response to increased oxygen levels	5/813	27/18903	0.00533362	0.0223837	0.0146111	CAV1/PDPN/PDGFRB/MMP2/COL1A1	5
BP	GO:0042537	benzene-containing compound metabolic process	5/813	27/18903	0.00533362	0.0223837	0.0146111	SRD5A2/GSTM3/GSTM2/CYP4B1/GSTM1	5
BP	GO:0071549	cellular response to dexamethasone stimulus	5/813	27/18903	0.00533362	0.0223837	0.0146111	CFLAR/SERPINF1/FBXO32/DDIT4/ERRFI1	5
BP	GO:2000647	negative regulation of stem cell proliferation	5/813	27/18903	0.00533362	0.0223837	0.0146111	GLI3/FBLN1/FGF2/SNAI2/FERMT1	5
BP	GO:0007188	adenylate cyclase-modulating G protein-coupled receptor signaling pathway	20/813	248/18903	0.00537143	0.0225239	0.0147026	ATP2B4/FLNA/ADCY3/EDNRA/GRK5/ADCY5/GNAO1/LPAR1/GNAL/AKAP13/PRKCA/PLN/ITGB3/PTGER2/PDE4A/ADRA1A/AKAP12/S1PR3/RGS1/RGS2	20
BP	GO:0046890	regulation of lipid biosynthetic process	16/813	182/18903	0.00540719	0.0226553	0.0147884	SORBS1/LPIN1/DKK3/CES1/RGN/SNAI2/PDK4/CD74/ANXA1/CCDC3/CEACAM1/PTGS2/C3/EGR1/ATP1A1/FABP5	16
BP	GO:0051588	regulation of neurotransmitter transport	11/813	105/18903	0.00548674	0.0229698	0.0149937	ATP2A2/ITGB3/SYT11/PRKCB/ADRA1A/SNCAIP/MEF2C/GPM6B/ATP1A2/ITGB1/P2RX1	11
BP	GO:2000117	negative regulation of cysteine-type endopeptidase activity	10/813	91/18903	0.00567333	0.0237221	0.0154847	IFI16/GAS6/BIRC3/CRYAB/THBS1/SFRP2/PTGS2/CD44/LTF/NR4A1	10
BP	GO:0010827	regulation of glucose transmembrane transport	9/813	77/18903	0.00568034	0.0237221	0.0154847	EDNRA/SORBS1/CLIP3/PRKCB/PIK3R1/IRS1/C3/NR4A3/FABP5	9
BP	GO:0032720	negative regulation of tumor necrosis factor production	9/813	77/18903	0.00568034	0.0237221	0.0154847	IRAK3/AXL/CX3CL1/SYT11/SIRPA/GAS6/GSTP1/TNFAIP3/ERRFI1	9
BP	GO:0032692	negative regulation of interleukin-1 production	7/813	51/18903	0.0059018	0.0246069	0.0160622	CX3CL1/GAS6/GSTP1/TNFAIP3/SERPINB1/CEACAM1/ERRFI1	7
BP	GO:1900047	negative regulation of hemostasis	7/813	51/18903	0.0059018	0.0246069	0.0160622	SERPING1/PDGFRA/C1QTNF1/THBS1/ANXA2/CEACAM1/SERPINE1	7
BP	GO:0050918	positive chemotaxis	8/813	64/18903	0.00595106	0.024792	0.0161831	SMAD3/CX3CL1/ANGPT1/FGF2/ITGA2/MET/FGF7/SEMA5A	8
BP	GO:0050728	negative regulation of inflammatory response	16/813	184/18903	0.00599798	0.0249267	0.016271	SMAD3/PTGIS/CX3CL1/SYT11/FOXF1/SERPINF1/SIRPA/ISL1/WFDC1/NT5E/GSTP1/TNFAIP3/GATA3/SOCS3/ZFP36/CXCL17	16
BP	GO:1902107	positive regulation of leukocyte differentiation	16/813	184/18903	0.00599798	0.0249267	0.016271	GLI3/AXL/TGFBR2/ROR2/PRKCA/INPP5D/ZFP36L1/GAS6/MMP14/GATA3/IL7R/IL18/CD74/ANXA1/FOS/EGR3	16
BP	GO:1903708	positive regulation of hemopoiesis	16/813	184/18903	0.00599798	0.0249267	0.016271	GLI3/AXL/TGFBR2/ROR2/PRKCA/INPP5D/ZFP36L1/GAS6/MMP14/GATA3/IL7R/IL18/CD74/ANXA1/FOS/EGR3	16
BP	GO:0032373	positive regulation of sterol transport	6/813	39/18903	0.0060232	0.0249707	0.0162997	CAV1/LRP1/CES1/ABCA8/ANXA2/PLTP	6
BP	GO:0032376	positive regulation of cholesterol transport	6/813	39/18903	0.0060232	0.0249707	0.0162997	CAV1/LRP1/CES1/ABCA8/ANXA2/PLTP	6
BP	GO:0033028	myeloid cell apoptotic process	6/813	39/18903	0.0060232	0.0249707	0.0162997	PLEKHO2/GAS6/BCL2/SNAI2/MEF2C/ANXA1	6
BP	GO:0003416	endochondral bone growth	5/813	28/18903	0.00626734	0.0258364	0.0168648	DDR2/TGFBR2/ANXA6/FGFR2/STC1	5
BP	GO:0006972	hyperosmotic response	5/813	28/18903	0.00626734	0.0258364	0.0168648	ARHGEF2/NFAT5/EFHD1/ERRFI1/CLDN1	5
BP	GO:0010714	positive regulation of collagen metabolic process	5/813	28/18903	0.00626734	0.0258364	0.0168648	DDR2/PDGFRB/ITGA2/TGFB3/F2R	5
BP	GO:0021952	central nervous system projection neuron axonogenesis	5/813	28/18903	0.00626734	0.0258364	0.0168648	SLIT2/MYCBP2/CDH11/EPHB6/NR4A2	5
BP	GO:0030194	positive regulation of blood coagulation	5/813	28/18903	0.00626734	0.0258364	0.0168648	ANO6/EMILIN1/THBS1/F2R/SERPINE1	5
BP	GO:0042634	regulation of hair cycle	5/813	28/18903	0.00626734	0.0258364	0.0168648	CDH3/FST/TGFB2/FERMT1/KRT17	5
BP	GO:1900048	positive regulation of hemostasis	5/813	28/18903	0.00626734	0.0258364	0.0168648	ANO6/EMILIN1/THBS1/F2R/SERPINE1	5
BP	GO:0002761	regulation of myeloid leukocyte differentiation	12/813	122/18903	0.0063245	0.026051	0.0170049	ROR2/PRKCA/MITF/INPP5D/FBN1/ZFP36L1/SFRP1/PIK3R1/CD74/CEACAM1/LTF/FOS	12
BP	GO:0062012	regulation of small molecule metabolic process	25/813	339/18903	0.00636951	0.026207	0.0171068	ATP2B4/SORBS1/ACACB/CAV1/DKK3/CES1/KIT/IGFBP4/RGN/SNAI2/C1QTNF1/LEPR/PDK4/FMO2/CD74/ANXA1/CEACAM1/IRS1/PTGS2/DDIT4/EGR1/IGFBP3/NR4A3/FABP5/TFF3	25
BP	GO:0072593	reactive oxygen species metabolic process	19/813	235/18903	0.00638083	0.026207	0.0171068	SH3PXD2B/SH3PXD2A/TGFBR2/CFLAR/PDGFRB/FBLN5/BCL2/GSTP1/GPX3/CRYAB/THBS1/PDK4/DUOX1/MAOB/DDIT4/CYBB/CD177/BMP7/PAGE4	19
BP	GO:2000116	regulation of cysteine-type endopeptidase activity	19/813	235/18903	0.00638083	0.026207	0.0171068	SMAD3/CFLAR/IFI16/GAS6/ROBO1/BIRC3/TP63/DLC1/CRYAB/THBS1/GSN/P2RX1/SFRP2/LAPTM5/PTGS2/CD44/F2R/LTF/NR4A1	19
BP	GO:0002830	positive regulation of type 2 immune response	4/813	18/18903	0.00641355	0.026207	0.0171068	GATA3/IL33/IL18/CD74	4
BP	GO:0010755	regulation of plasminogen activation	4/813	18/18903	0.00641355	0.026207	0.0171068	THBS1/ANXA2/SERPINE1/HPN	4
BP	GO:0032354	response to follicle-stimulating hormone	4/813	18/18903	0.00641355	0.026207	0.0171068	TGFBR3/EDNRA/NOTCH1/SRD5A2	4
BP	GO:0046851	negative regulation of bone remodeling	4/813	18/18903	0.00641355	0.026207	0.0171068	INPP5D/SFRP1/TNFAIP3/TMEM119	4
BP	GO:0051580	regulation of neurotransmitter uptake	4/813	18/18903	0.00641355	0.026207	0.0171068	ITGB3/GPM6B/ATP1A2/ITGB1	4
BP	GO:0060602	branch elongation of an epithelium	4/813	18/18903	0.00641355	0.026207	0.0171068	SPRY1/SPRY2/HOXD13/FGFR2	4
BP	GO:0097094	craniofacial suture morphogenesis	4/813	18/18903	0.00641355	0.026207	0.0171068	GLI3/TGFB3/MMP14/RAB23	4
BP	GO:0006636	unsaturated fatty acid biosynthetic process	7/813	52/18903	0.00657281	0.0267936	0.0174897	PTGIS/PTGS1/CD74/ANXA1/PTGS2/PTGDS/FABP5	7
BP	GO:0010543	regulation of platelet activation	7/813	52/18903	0.00657281	0.0267936	0.0174897	FLNA/PRKCA/PDPN/PDGFRA/C1QTNF1/CEACAM1/MMRN1	7
BP	GO:0043268	positive regulation of potassium ion transport	7/813	52/18903	0.00657281	0.0267936	0.0174897	FLNA/ANO6/FHL1/KCNMB1/WNK1/ATP1B1/KCNK3	7
BP	GO:0045185	maintenance of protein location	10/813	93/18903	0.00660804	0.0268944	0.0175555	FLNA/CAV1/SYNE1/PKD2/PKD1/FBN1/VPS13C/LTBP1/SORL1/GSN	10
BP	GO:0051781	positive regulation of cell division	10/813	93/18903	0.00660804	0.0268944	0.0175555	SVIL/PDGFC/FGF2/TGFB3/PDGFD/FGF7/TGFB2/FGFR2/PROK1/PTN	10
BP	GO:0045834	positive regulation of lipid metabolic process	14/813	154/18903	0.00670309	0.0272379	0.0177797	SORBS1/PDGFRB/CES1/KIT/PDGFRA/FGF2/RGN/CD74/ANXA1/CCDC3/IRS1/PTGS2/NR4A3/CCL21	14
BP	GO:0050905	neuromuscular process	14/813	154/18903	0.00670309	0.0272379	0.0177797	CNTNAP1/EDNRA/MAP1A/ADCY5/SYNM/DMD/HOXD10/MYCBP2/STAC/GSTM2/ITPR1/SLITRK6/JPH4/NR4A1	14
BP	GO:0007193	adenylate cyclase-inhibiting G protein-coupled receptor signaling pathway	9/813	79/18903	0.00671892	0.0272806	0.0178076	FLNA/EDNRA/ADCY5/LPAR1/ITGB3/AKAP12/S1PR3/RGS1/RGS2	9
BP	GO:0097237	cellular response to toxic substance	12/813	123/18903	0.00674242	0.0273543	0.0178557	FBLN5/GSTP1/GPX3/PTGS1/GSTM3/GPX8/GSTM2/DUOX1/PTGS2/GPX2/BMP7/GSTM1	12
BP	GO:0019882	antigen processing and presentation	11/813	108/18903	0.0067698	0.0274437	0.017914	RFTN1/FGL2/THBS1/MR1/HLA-E/RAB34/HLA-DOA/CD74/HLA-DPA1/CCL21/HLA-DRB5	11
BP	GO:0009187	cyclic nucleotide metabolic process	6/813	40/18903	0.00683396	0.0275728	0.0179983	ADCY3/ADCY5/NPR2/PDE5A/PDE4A/EPHA2	6
BP	GO:0031111	negative regulation of microtubule polymerization or depolymerization	6/813	40/18903	0.00683396	0.0275728	0.0179983	CLASP1/CLIP3/ARHGEF2/MAP1B/TAOK1/MID1	6
BP	GO:0035886	vascular associated smooth muscle cell differentiation	6/813	40/18903	0.00683396	0.0275728	0.0179983	EDNRA/MYOCD/NOTCH1/EFEMP2/KIT/MESP1	6
BP	GO:0045923	positive regulation of fatty acid metabolic process	6/813	40/18903	0.00683396	0.0275728	0.0179983	RGN/CD74/ANXA1/IRS1/PTGS2/NR4A3	6
BP	GO:0051294	establishment of spindle orientation	6/813	40/18903	0.00683396	0.0275728	0.0179983	NDE1/GJA1/CLASP1/SPRY1/SPRY2/ITGB1	6
BP	GO:0098751	bone cell development	6/813	40/18903	0.00683396	0.0275728	0.0179983	FLNA/MEIS1/KIT/FBN1/ANXA2/LTF	6
BP	GO:0002696	positive regulation of leukocyte activation	31/813	450/18903	0.00691271	0.0278686	0.0181913	GLI3/CAV1/AXL/TGFBR2/SIRPA/CD40/INPP5D/GAS6/BCL2/MMP14/MEF2C/THBS1/HLA-E/GATA3/IL33/HLA-DOA/VCAM1/IL7R/IL18/LGALS1/CD74/ANXA1/HLA-DPA1/VTCN1/CD177/CCL2/NR4A3/CCL21/EGR3/HLA-DRB5/VAMP7	31
BP	GO:0002700	regulation of production of molecular mediator of immune response	16/813	187/18903	0.00698104	0.0280974	0.0183407	IRAK3/AXL/ANGPT1/GPRC5B/KIT/CD40/TGFB3/HLA-E/GATA3/IL33/TGFB2/IL18/CD74/LAPTM5/BST2/NR4A3	16
BP	GO:0048469	cell maturation	16/813	187/18903	0.00698104	0.0280974	0.0183407	EDNRA/NPR2/AXL/CX3CL1/EPAS1/PGR/NTN4/BCL2/GATA3/CFTR/TFCP2L1/C3/EDNRB/CCL21/NR4A2/DEFB1	16
BP	GO:0072175	epithelial tube formation	13/813	139/18903	0.00698594	0.0280974	0.0183407	LUZP1/MED12/LMO4/FGF2/SFRP1/DLC1/GATA3/SDC4/TGFB2/SFRP2/FGFR2/VANGL2/BMP7	13
BP	GO:0046661	male sex differentiation	15/813	171/18903	0.00707607	0.0284376	0.0185628	MAMLD1/LHFPL2/ROR2/PDGFRB/KIT/PDGFRA/BCL2/SFRP1/SRD5A2/TCF21/MMP14/GATA3/HOXD13/TGFB2/SFRP2	15
BP	GO:0070507	regulation of microtubule cytoskeleton organization	14/813	155/18903	0.00708649	0.0284571	0.0185755	PHLDB1/MAP1A/CLASP1/CLIP3/ARHGEF2/DYNC1H1/MAP1B/MPDZ/EPHA3/PKD1/TAOK1/FAM107A/MET/MID1	14
BP	GO:0002042	cell migration involved in sprouting angiogenesis	10/813	94/18903	0.00711807	0.0285615	0.0186437	NOTCH1/SLIT2/FGF2/ROBO1/THBS1/ITGB1/ANXA1/PTGS2/NR4A1/EGR3	10
BP	GO:0050854	regulation of antigen receptor-mediated signaling pathway	8/813	66/18903	0.00716587	0.0287308	0.0187542	DUSP3/PLCL2/PRNP/PRKCB/GBP1/ELF1/CEACAM1/LAPTM5	8
BP	GO:0042116	macrophage activation	11/813	109/18903	0.00724597	0.0290292	0.018949	CX3CL1/TMEM106A/SYT11/DYSF/CD93/PJA2/THBS1/CLU/IL33/CD74/JUN	11
BP	GO:2001259	positive regulation of cation channel activity	9/813	80/18903	0.00728989	0.0290811	0.0189829	EDNRA/PKD2/NLGN3/JPH2/STAC/GSTM2/CACNA2D1/KCNK3/CCL2	9
BP	GO:0048260	positive regulation of receptor-mediated endocytosis	7/813	53/18903	0.00729891	0.0290811	0.0189829	ANGPT1/ANXA2/CLU/SERPINE1/C3/SELE/CCL21	7
BP	GO:0001958	endochondral ossification	5/813	29/18903	0.00731005	0.0290811	0.0189829	MMP14/MEF2C/FOXC1/TMEM119/COL1A1	5
BP	GO:0003209	cardiac atrium morphogenesis	5/813	29/18903	0.00731005	0.0290811	0.0189829	HEG1/NOTCH1/ISL1/TGFB2/MESP1	5
BP	GO:0034698	response to gonadotropin	5/813	29/18903	0.00731005	0.0290811	0.0189829	TGFBR3/EDNRA/NOTCH1/ITGA3/SRD5A2	5
BP	GO:0036075	replacement ossification	5/813	29/18903	0.00731005	0.0290811	0.0189829	MMP14/MEF2C/FOXC1/TMEM119/COL1A1	5
BP	GO:0060037	pharyngeal system development	5/813	29/18903	0.00731005	0.0290811	0.0189829	EDNRA/ISL1/GATA3/TGFB2/BMP7	5
BP	GO:0090025	regulation of monocyte chemotaxis	5/813	29/18903	0.00731005	0.0290811	0.0189829	ANO6/SLIT2/SERPINE1/DUSP1/CXCL17	5
BP	GO:1902547	regulation of cellular response to vascular endothelial growth factor stimulus	5/813	29/18903	0.00731005	0.0290811	0.0189829	ATP2B4/ROBO1/SPRY2/DLL1/DCN	5
BP	GO:0043281	regulation of cysteine-type endopeptidase activity involved in apoptotic process	17/813	205/18903	0.00750007	0.0296937	0.0193827	SMAD3/CFLAR/GAS6/ROBO1/BIRC3/TP63/DLC1/CRYAB/THBS1/GSN/P2RX1/SFRP2/LAPTM5/PTGS2/CD44/F2R/NR4A1	17
BP	GO:0001542	ovulation from ovarian follicle	3/813	10/18903	0.00758002	0.0296937	0.0193827	PGR/MMP2/ADAMTS1	3
BP	GO:0003129	heart induction	3/813	10/18903	0.00758002	0.0296937	0.0193827	ROBO1/DKK1/MESP1	3
BP	GO:0003211	cardiac ventricle formation	3/813	10/18903	0.00758002	0.0296937	0.0193827	NOTCH1/MEF2C/MESP1	3
BP	GO:0007440	foregut morphogenesis	3/813	10/18903	0.00758002	0.0296937	0.0193827	SMAD3/NOTCH1/FOXF1	3
BP	GO:0014012	peripheral nervous system axon regeneration	3/813	10/18903	0.00758002	0.0296937	0.0193827	TNC/MAP1B/MMP2	3
BP	GO:0035457	cellular response to interferon-alpha	3/813	10/18903	0.00758002	0.0296937	0.0193827	AXL/GAS6/GATA3	3
BP	GO:0035860	glial cell-derived neurotrophic factor receptor signaling pathway	3/813	10/18903	0.00758002	0.0296937	0.0193827	SULF2/SULF1/GATA3	3
BP	GO:0042045	epithelial fluid transport	3/813	10/18903	0.00758002	0.0296937	0.0193827	ITPR1/CFTR/EDNRB	3
BP	GO:0048865	stem cell fate commitment	3/813	10/18903	0.00758002	0.0296937	0.0193827	EDNRA/SFRP1/SFRP2	3
BP	GO:0060346	bone trabecula formation	3/813	10/18903	0.00758002	0.0296937	0.0193827	MMP2/SFRP1/COL1A1	3
BP	GO:0060947	cardiac vascular smooth muscle cell differentiation	3/813	10/18903	0.00758002	0.0296937	0.0193827	MYOCD/NOTCH1/MESP1	3
BP	GO:0062042	regulation of cardiac epithelial to mesenchymal transition	3/813	10/18903	0.00758002	0.0296937	0.0193827	TGFBR2/NOTCH1/TGFB2	3
BP	GO:0070099	regulation of chemokine-mediated signaling pathway	3/813	10/18903	0.00758002	0.0296937	0.0193827	SLIT2/ROBO1/SLIT3	3
BP	GO:0070294	renal sodium ion absorption	3/813	10/18903	0.00758002	0.0296937	0.0193827	EDNRA/SGK1/EDNRB	3
BP	GO:0072203	cell proliferation involved in metanephros development	3/813	10/18903	0.00758002	0.0296937	0.0193827	PDGFRB/EGR1/BMP7	3
BP	GO:0098903	regulation of membrane repolarization during action potential	3/813	10/18903	0.00758002	0.0296937	0.0193827	FLNA/CAV1/CACNA2D1	3
BP	GO:1902946	protein localization to early endosome	3/813	10/18903	0.00758002	0.0296937	0.0193827	MSN/ROCK2/SORL1	3
BP	GO:2000425	regulation of apoptotic cell clearance	3/813	10/18903	0.00758002	0.0296937	0.0193827	TGM2/C3/CCL2	3
BP	GO:2000726	negative regulation of cardiac muscle cell differentiation	3/813	10/18903	0.00758002	0.0296937	0.0193827	FZD7/DLL1/DKK1	3
BP	GO:0071478	cellular response to radiation	16/813	189/18903	0.00770555	0.0300845	0.0196378	CCND2/XPC/IFI16/MFAP4/MMP2/SFRP1/RHOB/SNAI2/CRYAB/PIK3R1/GATA3/SFRP2/PTGS2/TIMP1/ITGB6/EGR1	16
BP	GO:0034331	cell junction maintenance	6/813	41/18903	0.00772089	0.0300845	0.0196378	FERMT2/CNTNAP1/CSF1R/F2R/CD177/CLDN1	6
BP	GO:0051281	positive regulation of release of sequestered calcium ion into cytosol	6/813	41/18903	0.00772089	0.0300845	0.0196378	CX3CL1/TRPC1/PKD2/JPH2/GSTM2/F2R	6
BP	GO:0051693	actin filament capping	6/813	41/18903	0.00772089	0.0300845	0.0196378	SVIL/SPTAN1/LMOD1/SPTBN1/TMOD1/GSN	6
BP	GO:0060421	positive regulation of heart growth	6/813	41/18903	0.00772089	0.0300845	0.0196378	TGFBR3/ACACB/NOTCH1/FGF2/MEF2C/FGFR2	6
BP	GO:0070050	neuron cellular homeostasis	6/813	41/18903	0.00772089	0.0300845	0.0196378	MAP1A/CX3CL1/ATP2A2/TAOK1/P2RX1/NELL2	6
BP	GO:0098703	calcium ion import across plasma membrane	6/813	41/18903	0.00772089	0.0300845	0.0196378	ATP2B4/CACNA1C/PRNP/SLC8A1/P2RX1/CACNA2D1	6
BP	GO:0035019	somatic stem cell population maintenance	8/813	67/18903	0.00783914	0.0303165	0.0197893	MED12/KIT/LDB2/TP63/SFRP1/ZFP36L2/BCL9L/BMP7	8
BP	GO:0002523	leukocyte migration involved in inflammatory response	4/813	19/18903	0.00785151	0.0303165	0.0197893	JAM3/CX3CL1/SELE/PTN	4
BP	GO:0006837	serotonin transport	4/813	19/18903	0.00785151	0.0303165	0.0197893	ITGB3/GPM6B/P2RX1/MAOB	4
BP	GO:0010759	positive regulation of macrophage chemotaxis	4/813	19/18903	0.00785151	0.0303165	0.0197893	CSF1R/THBS1/RARRES2/CXCL17	4
BP	GO:0055003	cardiac myofibril assembly	4/813	19/18903	0.00785151	0.0303165	0.0197893	FHOD3/PDGFRB/PDGFRA/ACTC1	4
BP	GO:0060977	coronary vasculature morphogenesis	4/813	19/18903	0.00785151	0.0303165	0.0197893	TGFBR3/NOTCH1/PDGFRB/FGF2	4
BP	GO:0061298	retina vasculature development in camera-type eye	4/813	19/18903	0.00785151	0.0303165	0.0197893	COL4A1/PDGFRB/PDGFRA/CLIC4	4
BP	GO:0072074	kidney mesenchyme development	4/813	19/18903	0.00785151	0.0303165	0.0197893	PDGFRB/PKD2/TCF21/BMP7	4
BP	GO:0086014	atrial cardiac muscle cell action potential	4/813	19/18903	0.00785151	0.0303165	0.0197893	FLNA/CACNA1C/GJC1/GJA1	4
BP	GO:0086026	atrial cardiac muscle cell to AV node cell signaling	4/813	19/18903	0.00785151	0.0303165	0.0197893	FLNA/CACNA1C/GJC1/GJA1	4
BP	GO:0086066	atrial cardiac muscle cell to AV node cell communication	4/813	19/18903	0.00785151	0.0303165	0.0197893	FLNA/CACNA1C/GJC1/GJA1	4
BP	GO:0090036	regulation of protein kinase C signaling	4/813	19/18903	0.00785151	0.0303165	0.0197893	MYADM/CD40/ADRA1A/AKAP12	4
BP	GO:0050819	negative regulation of coagulation	7/813	54/18903	0.0080827	0.0311857	0.0203566	SERPING1/PDGFRA/C1QTNF1/THBS1/ANXA2/CEACAM1/SERPINE1	7
BP	GO:0006631	fatty acid metabolic process	28/813	400/18903	0.00808882	0.0311858	0.0203567	ACACB/PTGIS/CAV1/LPIN1/CES1/ACOX2/PAM/GSTP1/ACSL4/RGN/ACSF2/PTGS1/PDK4/GSTM2/FMO2/CD74/ANXA1/CEACAM1/IRS1/PTGS2/CYP4B1/C3/NUDT8/PTGDS/NR4A3/GSTM1/FABP5/AMACR	28
BP	GO:0098661	inorganic anion transmembrane transport	12/813	126/18903	0.00812796	0.0313131	0.0204398	SLC12A4/CLIC6/ANO6/ANO1/PRNP/CLIC4/ADAMTS8/ANO5/APOL1/GABRP/CFTR/GABRE	12
BP	GO:0070664	negative regulation of leukocyte proliferation	10/813	96/18903	0.00822901	0.0316786	0.0206784	PDE5A/PRNP/INPP5D/GSTP1/TNFAIP3/DLG5/IL33/SDC4/VTCN1/SCGB1A1	10
BP	GO:0042445	hormone metabolic process	19/813	241/18903	0.00827605	0.0318131	0.0207662	CTSB/DKK3/SLC16A2/ALDH1A2/PDGFRA/SRD5A2/CACNA1H/GATA3/PAPSS2/DUOX1/TIPARP/DIO2/CYP3A5/EGR1/CPA3/HPN/EDNRB/CRABP2/ATP1A1	19
BP	GO:0042177	negative regulation of protein catabolic process	11/813	111/18903	0.00827639	0.0318131	0.0207662	FLNA/SMAD3/IRAK3/MAP1A/TIMP2/TIMP3/MYCBP2/ANXA2/LAPTM4B/TIMP1/NELL1	11
BP	GO:0010464	regulation of mesenchymal cell proliferation	5/813	30/18903	0.00846781	0.0324272	0.021167	TGFBR2/PRRX1/FOXF1/ZEB1/FGFR2	5
BP	GO:0050820	positive regulation of coagulation	5/813	30/18903	0.00846781	0.0324272	0.021167	ANO6/EMILIN1/THBS1/F2R/SERPINE1	5
BP	GO:0060045	positive regulation of cardiac muscle cell proliferation	5/813	30/18903	0.00846781	0.0324272	0.021167	TGFBR3/NOTCH1/FGF2/MEF2C/FGFR2	5
BP	GO:0070293	renal absorption	5/813	30/18903	0.00846781	0.0324272	0.021167	EDNRA/GAS6/GSN/SGK1/EDNRB	5
BP	GO:0090330	regulation of platelet aggregation	5/813	30/18903	0.00846781	0.0324272	0.021167	PRKCA/PDPN/C1QTNF1/CEACAM1/MMRN1	5
BP	GO:0043550	regulation of lipid kinase activity	8/813	68/18903	0.00855884	0.0327513	0.0213786	PDGFRB/KIT/PDGFRA/FGF2/PIK3R1/IRS1/SOCS3/CCL21	8
BP	GO:0032869	cellular response to insulin stimulus	17/813	208/18903	0.0086166	0.0329477	0.0215068	SORBS1/RAB31/LPIN1/CFLAR/KANK1/CAV2/PRKCB/ZFP36L1/PIK3R1/PDK4/SORL1/DENND4C/CEACAM1/IRS1/RARRES2/SOCS3/ERRFI1	17
BP	GO:0032984	protein-containing complex disassembly	19/813	242/18903	0.00863209	0.0329823	0.0215294	SVIL/IRAK3/SPTAN1/FYCO1/MAP1A/LMOD1/SPTBN1/CLASP1/ARHGEF2/MAP1B/ATP2A2/TMOD1/NES/TAOK1/CFL2/SEMA5A/GSN/MID1/DDIT4	19
BP	GO:0010453	regulation of cell fate commitment	6/813	42/18903	0.0086878	0.0331457	0.021636	FZD7/LMO4/FGF2/SFRP2/DKK1/MESP1	6
BP	GO:0014002	astrocyte development	6/813	42/18903	0.0086878	0.0331457	0.021636	LRP1/ROR2/LAMB2/ROR1/TSPAN2/DLL1	6
BP	GO:0010212	response to ionizing radiation	13/813	143/18903	0.00879425	0.0335268	0.0218848	CCND2/IFI16/BCL2/SFRP1/RHOB/SNAI2/CRYAB/GATA3/VCAM1/ANXA1/SFRP2/ITGB6/EGR1	13
BP	GO:0008593	regulation of Notch signaling pathway	10/813	97/18903	0.00883217	0.0335974	0.0219309	NOTCH1/KIT/ROBO1/TP63/MMP14/DLL1/TGFB2/BMP7/MESP1/DLX1	10
BP	GO:0010596	negative regulation of endothelial cell migration	10/813	97/18903	0.00883217	0.0335974	0.0219309	ATP2B4/NOTCH1/SLIT2/SERPINF1/FGF2/ADAMTS9/MEF2C/THBS1/STC1/DCN	10
BP	GO:0043473	pigmentation	11/813	112/18903	0.00883245	0.0335974	0.0219309	EDNRA/GLI3/MITF/KIT/ZEB2/ADAMTS9/BCL2/SNAI2/MEF2C/CDH3/EDNRB	11
BP	GO:0002686	negative regulation of leukocyte migration	7/813	55/18903	0.00892675	0.0338305	0.022083	SLIT2/CNN2/EMILIN1/IL33/DUSP1/CCL2/CCL21	7
BP	GO:0014888	striated muscle adaptation	7/813	55/18903	0.00892675	0.0338305	0.022083	ATP2B4/SMAD3/CFLAR/ATP2A2/IGFBP5/GSN/ERRFI1	7
BP	GO:0071320	cellular response to cAMP	7/813	55/18903	0.00892675	0.0338305	0.022083	IGFBP5/PKD2/ZFP36L1/AHR/SLC8A1/CFTR/STC1	7
BP	GO:2000179	positive regulation of neural precursor cell proliferation	7/813	55/18903	0.00892675	0.0338305	0.022083	GLI3/CX3CL1/NOTCH1/FGF2/NES/ITGB1/ID4	7
BP	GO:2000648	positive regulation of stem cell proliferation	7/813	55/18903	0.00892675	0.0338305	0.022083	FERMT2/PBX1/GJA1/PRRX1/FGF2/TP63/ID4	7
BP	GO:0030858	positive regulation of epithelial cell differentiation	8/813	69/18903	0.00932683	0.0352423	0.0230046	NOTCH1/FGF2/NCOA3/FOXC1/PROM1/SERPINE1/BMP7/MESP1	8
BP	GO:0046847	filopodium assembly	8/813	69/18903	0.00932683	0.0352423	0.0230046	DAAM2/DPYSL3/FGD5/ITGB4/DOCK11/TGFB3/PIK3R1/CCL21	8
BP	GO:0055021	regulation of cardiac muscle tissue growth	8/813	69/18903	0.00932683	0.0352423	0.0230046	TGFBR3/TGFBR2/NOTCH1/FGF2/MEF2C/FGFR2/RGS2/PI16	8
BP	GO:0061180	mammary gland epithelium development	8/813	69/18903	0.00932683	0.0352423	0.0230046	FOXF1/PGR/FGF2/ROBO1/CSF1R/GATA3/EPHA2/FGFR2	8
BP	GO:0010633	negative regulation of epithelial cell migration	11/813	113/18903	0.00941697	0.0355305	0.0231927	ATP2B4/CORO1C/NOTCH1/SLIT2/SERPINF1/FGF2/ADAMTS9/MEF2C/THBS1/STC1/DCN	11
BP	GO:1904659	glucose transmembrane transport	11/813	113/18903	0.00941697	0.0355305	0.0231927	EDNRA/SORBS1/CLIP3/PRKCB/PIK3R1/IRS1/C3/SLC2A3/SLC2A5/NR4A3/FABP5	11
BP	GO:0014020	primary neural tube formation	10/813	98/18903	0.00946863	0.0356204	0.0232514	LUZP1/MED12/LMO4/SFRP1/DLC1/SDC4/TGFB2/SFRP2/VANGL2/BMP7	10
BP	GO:0021510	spinal cord development	10/813	98/18903	0.00946863	0.0356204	0.0232514	DAAM2/GLI3/NOTCH1/MED12/PKD2/LMO4/HOXD10/PKD1/ISL1/DLL1	10
BP	GO:1990868	response to chemokine	10/813	98/18903	0.00946863	0.0356204	0.0232514	CX3CL1/SLIT2/WNK1/ROBO1/SLIT3/FOXC1/DUSP1/CCL2/CCL21/CXCL2	10
BP	GO:1990869	cellular response to chemokine	10/813	98/18903	0.00946863	0.0356204	0.0232514	CX3CL1/SLIT2/WNK1/ROBO1/SLIT3/FOXC1/DUSP1/CCL2/CCL21/CXCL2	10
BP	GO:0003215	cardiac right ventricle morphogenesis	4/813	20/18903	0.00948593	0.0356331	0.0232597	NOTCH1/ISL1/GATA3/TGFB2	4
BP	GO:0009110	vitamin biosynthetic process	4/813	20/18903	0.00948593	0.0356331	0.0232597	RGN/SNAI2/CYP27A1/PLTP	4
BP	GO:0001764	neuron migration	15/813	177/18903	0.00959368	0.0359851	0.0234894	NDE1/AXL/CX3CL1/ITGA3/ARHGEF2/MAP1B/FGFR1/GAS6/NRP2/MEF2C/SEMA3E/GATA3/COL3A1/DDIT4/NR4A2	15
BP	GO:0019827	stem cell population maintenance	15/813	177/18903	0.00959368	0.0359851	0.0234894	FZD7/NOTCH1/PRRX1/MED12/KIT/LDB2/NCOA3/TP63/SFRP1/ZFP36L2/DLL1/BCL9L/CNOT1/BMP7/PTN	15
BP	GO:0033574	response to testosterone	6/813	43/18903	0.0097384	0.0362924	0.02369	MSN/ROCK2/CFLAR/SRD5A2/THBS1/HOXD13	6
BP	GO:0042554	superoxide anion generation	6/813	43/18903	0.0097384	0.0362924	0.02369	SH3PXD2B/SH3PXD2A/GSTP1/DUOX1/CYBB/CD177	6
BP	GO:0048713	regulation of oligodendrocyte differentiation	6/813	43/18903	0.0097384	0.0362924	0.02369	DAAM2/NOTCH1/IL33/ID4/PTN/DLX1	6
BP	GO:0051150	regulation of smooth muscle cell differentiation	6/813	43/18903	0.0097384	0.0362924	0.02369	MYOCD/EFEMP2/KIT/RBPMS2/ZEB1/FGFR2	6
BP	GO:0071548	response to dexamethasone	6/813	43/18903	0.0097384	0.0362924	0.02369	CFLAR/SERPINF1/FBXO32/DDIT4/ERRFI1/CLDN1	6
BP	GO:1904037	positive regulation of epithelial cell apoptotic process	6/813	43/18903	0.0097384	0.0362924	0.02369	ANO6/CD40/CD248/THBS1/GSN/CCL2	6
BP	GO:0034694	response to prostaglandin	5/813	31/18903	0.00974649	0.0362924	0.02369	TGFBR3/PTGER2/A2M/SFRP1/CCL21	5
BP	GO:0051491	positive regulation of filopodium assembly	5/813	31/18903	0.00974649	0.0362924	0.02369	DPYSL3/DOCK11/TGFB3/PIK3R1/CCL21	5
BP	GO:0060055	angiogenesis involved in wound healing	5/813	31/18903	0.00974649	0.0362924	0.02369	CX3CL1/MCAM/ITGB3/TNFAIP3/SERPINE1	5
BP	GO:0071295	cellular response to vitamin	5/813	31/18903	0.00974649	0.0362924	0.02369	KANK2/GAS6/SFRP1/SNAI2/COL1A1	5
BP	GO:1901617	organic hydroxy compound biosynthetic process	19/813	245/18903	0.00977484	0.0363715	0.0237417	DKK3/TRPC1/CES1/ZEB2/FGF2/SRD5A2/CACNA1H/SNAI2/CDH3/GATA3/TGFB2/MOXD1/CYP27A1/HMGCS1/CFTR/CH25H/PLTP/NR4A2/AMACR	19
BP	GO:0010952	positive regulation of peptidase activity	16/813	194/18903	0.00978227	0.0363727	0.0237425	SMAD3/ROCK2/ANTXR1/CAV1/CFLAR/IFI16/FBLN1/ROBO1/DLC1/FN1/GSN/P2RX1/SFRP2/LAPTM5/F2R/PCOLCE2	16
BP	GO:0021545	cranial nerve development	7/813	56/18903	0.00983364	0.0365107	0.0238325	NAV2/GLI3/LPAR1/ISL1/NRP2/SLITRK6/EGR2	7
BP	GO:1903170	negative regulation of calcium ion transmembrane transport	7/813	56/18903	0.00983364	0.0365107	0.0238325	PLN/PKD2/BCL2/GEM/GSTM2/ATP1A2/CASQ2	7
BP	GO:1903707	negative regulation of hemopoiesis	11/813	114/18903	0.0100309	0.0369898	0.0241453	GLI3/INPP5D/FBN1/SFRP1/SNAI2/PIK3R1/FGL2/CD74/ANXA1/CEACAM1/LTF	11
BP	GO:0003139	secondary heart field specification	3/813	11/18903	0.0100927	0.0369898	0.0241453	ISL1/MEF2C/MESP1	3
BP	GO:0007494	midgut development	3/813	11/18903	0.0100927	0.0369898	0.0241453	FOXF1/ALDH1A2/EDNRB	3
BP	GO:0010248	establishment or maintenance of transmembrane electrochemical gradient	3/813	11/18903	0.0100927	0.0369898	0.0241453	ATP1A2/ATP1B1/ATP1A1	3
BP	GO:0014831	gastro-intestinal system smooth muscle contraction	3/813	11/18903	0.0100927	0.0369898	0.0241453	SULF2/KIT/SULF1	3
BP	GO:0044557	relaxation of smooth muscle	3/813	11/18903	0.0100927	0.0369898	0.0241453	KCNMA1/SLC8A1/RGS2	3
BP	GO:0044848	biological phase	3/813	11/18903	0.0100927	0.0369898	0.0241453	CDH3/TGFB2/FERMT1	3
BP	GO:0051081	nuclear membrane disassembly	3/813	11/18903	0.0100927	0.0369898	0.0241453	LPIN1/PRKCA/PRKCB	3
BP	GO:0060315	negative regulation of ryanodine-sensitive calcium-release channel activity	3/813	11/18903	0.0100927	0.0369898	0.0241453	PKD2/GSTM2/CASQ2	3
BP	GO:0060742	epithelial cell differentiation involved in prostate gland development	3/813	11/18903	0.0100927	0.0369898	0.0241453	NOTCH1/TP63/FGFR2	3
BP	GO:0071313	cellular response to caffeine	3/813	11/18903	0.0100927	0.0369898	0.0241453	SLC8A1/GSTM2/CASQ2	3
BP	GO:0090527	actin filament reorganization	3/813	11/18903	0.0100927	0.0369898	0.0241453	HMCN1/GSN/EFS	3
BP	GO:0098883	synapse pruning	3/813	11/18903	0.0100927	0.0369898	0.0241453	CX3CL1/DKK1/C3	3
BP	GO:0106049	regulation of cellular response to osmotic stress	3/813	11/18903	0.0100927	0.0369898	0.0241453	ARHGEF2/EFHD1/PTGS2	3
BP	GO:1904238	pericyte cell differentiation	3/813	11/18903	0.0100927	0.0369898	0.0241453	NOTCH1/ACTA2/EPHA2	3
BP	GO:1905668	positive regulation of protein localization to endosome	3/813	11/18903	0.0100927	0.0369898	0.0241453	MSN/ROCK2/SORL1	3
BP	GO:2000169	regulation of peptidyl-cysteine S-nitrosylation	3/813	11/18903	0.0100927	0.0369898	0.0241453	ATP2B4/DMD/NCOA7	3
BP	GO:2000826	regulation of heart morphogenesis	3/813	11/18903	0.0100927	0.0369898	0.0241453	ROBO1/DKK1/MESP1	3
BP	GO:1901016	regulation of potassium ion transmembrane transporter activity	8/813	70/18903	0.010145	0.0371548	0.024253	CAV1/FHL1/ABCC9/KCNAB1/ITGB1/CASQ2/ATP1B1/KCNK3	8
BP	GO:0032872	regulation of stress-activated MAPK cascade	16/813	195/18903	0.0102464	0.0374995	0.024478	DUSP3/FZD7/SIRPA/DACT1/SFRP1/GSTP1/DUSP19/TAOK1/PJA2/TGFB2/MID1/SFRP2/DUSP1/IGFBP6/PAGE4/CCL21	16
BP	GO:0045621	positive regulation of lymphocyte differentiation	12/813	130/18903	0.0103108	0.0377079	0.024614	GLI3/AXL/TGFBR2/INPP5D/GAS6/MMP14/GATA3/IL7R/IL18/CD74/ANXA1/EGR3	12
BP	GO:0051098	regulation of binding	26/813	372/18903	0.0106404	0.0388857	0.0253828	TGFBR3/SMAD3/SPON1/PLCL2/MYOCD/CAV1/LRP1/ANGPT1/ATP2A2/PLN/IFI16/PKD1/ISL1/DACT1/NES/ITGA2/MET/FOXC1/ANXA2/GATA3/SORL1/PLCL1/ID1/DKK1/JUN/ZNF593	26
BP	GO:0017157	regulation of exocytosis	17/813	213/18903	0.0107697	0.0393303	0.025673	NOTCH1/CLASP1/ATP2A2/SYT11/FOXF1/PRKCB/ADRA1A/CACNA1H/ANXA2/SYTL4/SDC4/P2RX1/ANXA1/CEACAM1/CFTR/CD177/VAMP7	17
BP	GO:0050879	multicellular organismal movement	7/813	57/18903	0.0108059	0.0393548	0.025689	MAP1A/SYNM/DMD/STAC/GSTM2/ITPR1/NR4A1	7
BP	GO:0050881	musculoskeletal movement	7/813	57/18903	0.0108059	0.0393548	0.025689	MAP1A/SYNM/DMD/STAC/GSTM2/ITPR1/NR4A1	7
BP	GO:0061756	leukocyte adhesion to vascular endothelial cell	7/813	57/18903	0.0108059	0.0393548	0.025689	ETS1/JAM2/NFAT5/VCAM1/ITGB1/SELE/CCL21	7
BP	GO:0001776	leukocyte homeostasis	10/813	100/18903	0.010846	0.0393548	0.025689	JAM3/AXL/BCL2/TNFAIP3/DOCK11/MEF2C/IL7R/CD74/ANXA1/F2R	10
BP	GO:0098869	cellular oxidant detoxification	10/813	100/18903	0.010846	0.0393548	0.025689	FBLN5/GSTP1/GPX3/PTGS1/GPX8/GSTM2/DUOX1/PTGS2/GPX2/BMP7	10
BP	GO:0001709	cell fate determination	6/813	44/18903	0.0108764	0.0393548	0.025689	PRRX1/ISL1/MEF2C/GATA3/DLL1/MESP1	6
BP	GO:0006509	membrane protein ectodomain proteolysis	6/813	44/18903	0.0108764	0.0393548	0.025689	MYH9/TIMP2/TIMP3/ADAM19/TIMP1/MMP7	6
BP	GO:0010828	positive regulation of glucose transmembrane transport	6/813	44/18903	0.0108764	0.0393548	0.025689	SORBS1/CLIP3/PIK3R1/IRS1/C3/NR4A3	6
BP	GO:0035329	hippo signaling	6/813	44/18903	0.0108764	0.0393548	0.025689	DCHS1/FAT4/AMOT/AMOTL2/PJA2/DLG5	6
BP	GO:0042771	intrinsic apoptotic signaling pathway in response to DNA damage by p53 class mediator	6/813	44/18903	0.0108764	0.0393548	0.025689	IFI16/BCL2/TP63/CD74/CD44/DDIT4	6
BP	GO:0050856	regulation of T cell receptor signaling pathway	6/813	44/18903	0.0108764	0.0393548	0.025689	DUSP3/PRNP/GBP1/ELF1/CEACAM1/LAPTM5	6
BP	GO:1900026	positive regulation of substrate adhesion-dependent cell spreading	6/813	44/18903	0.0108764	0.0393548	0.025689	FLNA/FERMT2/MYADM/ITGB3/LIMS2/OLFM4	6
BP	GO:1901020	negative regulation of calcium ion transmembrane transporter activity	6/813	44/18903	0.0108764	0.0393548	0.025689	PLN/PKD2/GEM/GSTM2/ATP1A2/CASQ2	6
BP	GO:0043547	positive regulation of GTPase activity	21/813	283/18903	0.0109984	0.0397681	0.0259588	FERMT2/RGL1/CORO1C/ASAP1/TBC1D2B/CX3CL1/SYDE1/TBC1D1/CAV2/CD40/MYO9A/SFRP1/DOCK11/RGN/EPHA2/ITGB1/TGM2/F2R/RGS1/CCL2/CCL21	21
BP	GO:0051057	positive regulation of small GTPase mediated signal transduction	8/813	71/18903	0.0110152	0.0398009	0.0259803	LPAR1/NOTCH1/AKAP13/PDGFRB/ROBO1/COL3A1/TGM2/F2R	8
BP	GO:0010165	response to X-ray	5/813	32/18903	0.0111518	0.0401808	0.0262282	CCND2/SFRP1/GATA3/ANXA1/SFRP2	5
BP	GO:0033198	response to ATP	5/813	32/18903	0.0111518	0.0401808	0.0262282	ABCC9/NT5E/SLC8A1/P2RX1/PTGS2	5
BP	GO:0035456	response to interferon-beta	5/813	32/18903	0.0111518	0.0401808	0.0262282	IFI16/IFITM3/IFITM2/IFITM1/BST2	5
BP	GO:0045671	negative regulation of osteoclast differentiation	5/813	32/18903	0.0111518	0.0401808	0.0262282	INPP5D/FBN1/SFRP1/PIK3R1/LTF	5
BP	GO:0003177	pulmonary valve development	4/813	21/18903	0.0113264	0.040667	0.0265456	NOTCH1/SLIT2/ROBO1/TGFB2	4
BP	GO:0050849	negative regulation of calcium-mediated signaling	4/813	21/18903	0.0113264	0.040667	0.0265456	ATP2B4/PRNP/FHL2/ITPR1	4
BP	GO:0071498	cellular response to fluid shear stress	4/813	21/18903	0.0113264	0.040667	0.0265456	PKD2/MMP2/MEF2C/PTGS2	4
BP	GO:1902307	positive regulation of sodium ion transmembrane transport	4/813	21/18903	0.0113264	0.040667	0.0265456	ACTN4/DMD/WNK1/ATP1B1	4
BP	GO:1904754	positive regulation of vascular associated smooth muscle cell migration	4/813	21/18903	0.0113264	0.040667	0.0265456	DDR2/IGFBP5/ADAMTS1/NR4A3	4
BP	GO:0002832	negative regulation of response to biotic stimulus	11/813	116/18903	0.0113505	0.0406965	0.0265649	IRAK3/SERPING1/IFI16/A2M/HTRA1/AHR/TNFAIP3/FGL2/HLA-E/CEACAM1/LTF	11
BP	GO:0008645	hexose transmembrane transport	11/813	116/18903	0.0113505	0.0406965	0.0265649	EDNRA/SORBS1/CLIP3/PRKCB/PIK3R1/IRS1/C3/SLC2A3/SLC2A5/NR4A3/FABP5	11
BP	GO:0006633	fatty acid biosynthetic process	14/813	164/18903	0.0113789	0.0407697	0.0266126	ACACB/PTGIS/GSTP1/RGN/PTGS1/PDK4/GSTM2/CD74/ANXA1/CEACAM1/PTGS2/PTGDS/GSTM1/FABP5	14
BP	GO:0006959	humoral immune response	23/813	320/18903	0.0115264	0.0412695	0.0269388	NOTCH1/SERPING1/MASP1/MFAP4/A2M/C1S/BCL2/CFH/C7/MEF2C/CLU/HLA-E/GATA3/C1R/RARRES2/WFDC2/C3/CFB/LTF/CCL2/CFD/CXCL2/DEFB1	23
BP	GO:0046546	development of primary male sexual characteristics	13/813	148/18903	0.0115494	0.0413227	0.0269736	MAMLD1/LHFPL2/PDGFRB/KIT/PDGFRA/BCL2/SFRP1/SRD5A2/TCF21/MMP14/GATA3/TGFB2/SFRP2	13
BP	GO:0006956	complement activation	12/813	132/18903	0.0115596	0.0413305	0.0269787	SERPING1/MASP1/MFAP4/A2M/C1S/CFH/C7/CLU/C1R/C3/CFB/CFD	12
BP	GO:1902476	chloride transmembrane transport	10/813	101/18903	0.0115892	0.0414072	0.0270288	SLC12A4/CLIC6/ANO6/ANO1/CLIC4/ANO5/APOL1/GABRP/CFTR/GABRE	10
BP	GO:0098727	maintenance of cell number	15/813	181/18903	0.0116324	0.0415326	0.0271106	FZD7/NOTCH1/PRRX1/MED12/KIT/LDB2/NCOA3/TP63/SFRP1/ZFP36L2/DLL1/BCL9L/CNOT1/BMP7/PTN	15
BP	GO:0002460	adaptive immune response based on somatic recombination of immune receptors built from immunoglobulin superfamily domains	26/813	375/18903	0.0117104	0.0417819	0.0272734	NOTCH1/SERPING1/CD40/INPP5D/C1S/AHR/TNFAIP3/RFTN1/C7/MEF2C/CLU/MR1/HLA-E/GATA3/C1R/IL33/HLA-DOA/IL7R/IL18/CD74/ANXA1/CEACAM1/C3/HLA-DPA1/JUNB/HLA-DRB5	26
BP	GO:0070302	regulation of stress-activated protein kinase signaling cascade	16/813	198/18903	0.0117442	0.0418443	0.0273141	DUSP3/FZD7/SIRPA/DACT1/SFRP1/GSTP1/DUSP19/TAOK1/PJA2/TGFB2/MID1/SFRP2/DUSP1/IGFBP6/PAGE4/CCL21	16
BP	GO:0071248	cellular response to metal ion	16/813	198/18903	0.0117442	0.0418443	0.0273141	PRNP/SYT11/SERPINF1/PKD2/IQGAP1/CLIC4/CACNA1H/MEF2C/PTGS2/CYBB/JUN/KCNK3/FOSB/FOS/JUNB/CLDN1	16
BP	GO:0031529	ruffle organization	7/813	58/18903	0.0118461	0.0421195	0.0274937	CORO1C/CAV1/TPM1/KANK1/CSPG4/CSF1R/CCL21	7
BP	GO:0048010	vascular endothelial growth factor receptor signaling pathway	7/813	58/18903	0.0118461	0.0421195	0.0274937	ITGA5/AXL/ITGB3/PRKCB/EMILIN1/SULF1/FOXC1	7
BP	GO:0048016	inositol phosphate-mediated signaling	7/813	58/18903	0.0118461	0.0421195	0.0274937	ATP2B4/PRNP/FHL2/NFAT5/LMCD1/ITPR1/ITPR3	7
BP	GO:0030574	collagen catabolic process	6/813	45/18903	0.0121053	0.0429516	0.0280369	CTSB/MRC2/MMP2/MMP14/ITGB1/MMP7	6
BP	GO:0030835	negative regulation of actin filament depolymerization	6/813	45/18903	0.0121053	0.0429516	0.0280369	SVIL/SPTAN1/LMOD1/SPTBN1/TMOD1/GSN	6
BP	GO:1901381	positive regulation of potassium ion transmembrane transport	6/813	45/18903	0.0121053	0.0429516	0.0280369	FLNA/ANO6/KCNMB1/WNK1/ATP1B1/KCNK3	6
BP	GO:2001234	negative regulation of apoptotic signaling pathway	18/813	233/18903	0.0121356	0.0430294	0.0280877	ITPRIP/CX3CL1/CFLAR/ARHGEF2/UNC5B/BCL2/GSTP1/FAIM2/TNFAIP3/SNAI2/THBS1/CLU/CD74/SFRP2/PTGS2/CD44/SERPINE1/NR4A2	18
BP	GO:0050808	synapse organization	29/813	432/18903	0.0122494	0.0434026	0.0283313	FLNA/ACTN1/CNTNAP1/CX3CL1/COL4A1/TNC/ITGA3/PRNP/MAP1B/SPARCL1/LAMB2/NFASC/CHRDL1/NLGN3/MYCBP2/PCDHGC3/NRP2/FLRT3/MEF2C/DLG5/SEMA3E/GPC6/THBS2/DKK1/SLITRK6/F2R/C3/PCDH17/NEFH	29
BP	GO:0071277	cellular response to calcium ion	9/813	87/18903	0.0123845	0.0438511	0.028624	SYT11/PKD2/IQGAP1/CLIC4/MEF2C/JUN/FOSB/FOS/JUNB	9
BP	GO:0050870	positive regulation of T cell activation	19/813	251/18903	0.0124232	0.0439578	0.0286937	GLI3/CAV1/TGFBR2/SIRPA/HLA-E/GATA3/HLA-DOA/VCAM1/IL7R/IL18/LGALS1/CD74/ANXA1/HLA-DPA1/VTCN1/CCL2/CCL21/EGR3/HLA-DRB5	19
BP	GO:0000132	establishment of mitotic spindle orientation	5/813	33/18903	0.012689	0.0445901	0.0291064	NDE1/GJA1/SPRY1/SPRY2/ITGB1	5
BP	GO:0002828	regulation of type 2 immune response	5/813	33/18903	0.012689	0.0445901	0.0291064	GATA3/IL33/IL18/CD74/ANXA1	5
BP	GO:0033032	regulation of myeloid cell apoptotic process	5/813	33/18903	0.012689	0.0445901	0.0291064	GAS6/BCL2/SNAI2/MEF2C/ANXA1	5
BP	GO:0045577	regulation of B cell differentiation	5/813	33/18903	0.012689	0.0445901	0.0291064	INPP5D/ZFP36L1/SFRP1/MMP14/ZFP36L2	5
BP	GO:0050901	leukocyte tethering or rolling	5/813	33/18903	0.012689	0.0445901	0.0291064	JAM2/VCAM1/ITGB1/SELE/CCL21	5
BP	GO:0051497	negative regulation of stress fiber assembly	5/813	33/18903	0.012689	0.0445901	0.0291064	CLASP1/DLC1/MET/PIK3R1/CGNL1	5
BP	GO:0051968	positive regulation of synaptic transmission, glutamatergic	5/813	33/18903	0.012689	0.0445901	0.0291064	TSHZ3/ROR2/NLGN3/PTGS2/CCL2	5
BP	GO:0060795	cell fate commitment involved in formation of primary germ layer	5/813	33/18903	0.012689	0.0445901	0.0291064	FZD7/ETS2/SFRP2/DKK1/MESP1	5
BP	GO:0071875	adrenergic receptor signaling pathway	5/813	33/18903	0.012689	0.0445901	0.0291064	ATP2B4/AKAP13/PLN/ADRA1A/RGS2	5
BP	GO:0090279	regulation of calcium ion import	5/813	33/18903	0.012689	0.0445901	0.0291064	PLN/PDGFRB/PKD2/STC1/CCL2	5
BP	GO:0071466	cellular response to xenobiotic stimulus	15/813	183/18903	0.0127715	0.044849	0.0292754	PRNP/ITGB3/PDE4A/AOX1/GAS6/AHR/GSTP1/MEF2C/SLCO2B1/GSTM3/ABCB1/GSTM2/FMO2/CYP3A5/GSTM1	15
BP	GO:0046651	lymphocyte proliferation	22/813	305/18903	0.0127826	0.0448574	0.0292809	MSN/PLCL2/TGFBR2/PDE5A/PRNP/CD40/INPP5D/ELF4/BCL2/AHR/MEF2C/DLG5/HLA-E/SDC4/VCAM1/IL7R/IL18/CD74/ANXA1/HLA-DPA1/VTCN1/SCGB1A1	22
BP	GO:0043535	regulation of blood vessel endothelial cell migration	13/813	150/18903	0.012822	0.0449648	0.029351	ATP2B4/NOTCH1/ANGPT1/FGFR1/PRKCA/ETS1/CD40/FGF2/MEF2C/THBS1/EPHA2/ANXA1/PTGS2	13
BP	GO:0032886	regulation of microtubule-based process	19/813	252/18903	0.0129152	0.0450537	0.029409	PHLDB1/MAP1A/ROCK2/CLASP1/CLIP3/ARHGEF2/DYNC1H1/MAP1B/MPDZ/MACF1/EPHA3/PKD1/TAOK1/RGN/FAM107A/MET/MID1/NEFH/DEFB1	19
BP	GO:0010574	regulation of vascular endothelial growth factor production	7/813	59/18903	0.0129567	0.0450537	0.029409	SULF2/ISL1/SULF1/NDRG2/PTGS2/C3/CXCL17	7
BP	GO:0001553	luteinization	3/813	12/18903	0.0130321	0.0450537	0.029409	A2M/PDGFRA/MMP2	3
BP	GO:0002087	regulation of respiratory gaseous exchange by nervous system process	3/813	12/18903	0.0130321	0.0450537	0.029409	TSHZ3/NLGN3/ATP1A2	3
BP	GO:0010749	regulation of nitric oxide mediated signal transduction	3/813	12/18903	0.0130321	0.0450537	0.029409	ATP2B4/PDE5A/THBS1	3
BP	GO:0014842	regulation of skeletal muscle satellite cell proliferation	3/813	12/18903	0.0130321	0.0450537	0.029409	ANGPT1/CFLAR/FGF2	3
BP	GO:0019336	phenol-containing compound catabolic process	3/813	12/18903	0.0130321	0.0450537	0.029409	MOXD1/DIO2/MAOB	3
BP	GO:0030397	membrane disassembly	3/813	12/18903	0.0130321	0.0450537	0.029409	LPIN1/PRKCA/PRKCB	3
BP	GO:0031953	negative regulation of protein autophosphorylation	3/813	12/18903	0.0130321	0.0450537	0.029409	CAV1/ERRFI1/JUN	3
BP	GO:0045602	negative regulation of endothelial cell differentiation	3/813	12/18903	0.0130321	0.0450537	0.029409	ZEB1/S1PR3/ID1	3
BP	GO:0048548	regulation of pinocytosis	3/813	12/18903	0.0130321	0.0450537	0.029409	CAV1/AXL/ANKFY1	3
BP	GO:0051798	positive regulation of hair follicle development	3/813	12/18903	0.0130321	0.0450537	0.029409	FST/TGFB2/KRT17	3
BP	GO:0060394	negative regulation of pathway-restricted SMAD protein phosphorylation	3/813	12/18903	0.0130321	0.0450537	0.029409	LRP1/EMILIN1/DKK1	3
BP	GO:0071107	response to parathyroid hormone	3/813	12/18903	0.0130321	0.0450537	0.029409	ITGA2/MEF2C/FOS	3
BP	GO:0071635	negative regulation of transforming growth factor beta production	3/813	12/18903	0.0130321	0.0450537	0.029409	CDH3/FN1/LAPTM4B	3
BP	GO:0072017	distal tubule development	3/813	12/18903	0.0130321	0.0450537	0.029409	NOTCH1/PKD2/PKD1	3
BP	GO:0072070	loop of Henle development	3/813	12/18903	0.0130321	0.0450537	0.029409	PKD2/PKD1/DLL1	3
BP	GO:0097084	vascular associated smooth muscle cell development	3/813	12/18903	0.0130321	0.0450537	0.029409	EDNRA/NOTCH1/EFEMP2	3
BP	GO:1900272	negative regulation of long-term synaptic potentiation	3/813	12/18903	0.0130321	0.0450537	0.029409	PRNP/FAM107A/PTN	3
BP	GO:1904338	regulation of dopaminergic neuron differentiation	3/813	12/18903	0.0130321	0.0450537	0.029409	SFRP1/SFRP2/DKK1	3
BP	GO:1905666	regulation of protein localization to endosome	3/813	12/18903	0.0130321	0.0450537	0.029409	MSN/ROCK2/SORL1	3
BP	GO:0070665	positive regulation of leukocyte proliferation	14/813	167/18903	0.0131894	0.0455389	0.0297257	TGFBR2/KIT/CD40/CSF1R/BCL2/MEF2C/HLA-E/VCAM1/IL18/CD74/ANXA1/HLA-DPA1/VTCN1/BST2	14
BP	GO:0046620	regulation of organ growth	10/813	103/18903	0.0131903	0.0455389	0.0297257	TGFBR3/ACACB/TGFBR2/NOTCH1/FGF2/MEF2C/FOXC1/FGFR2/RGS2/PI16	10
BP	GO:0009952	anterior/posterior pattern specification	17/813	218/18903	0.0133288	0.0458593	0.0299349	SMAD3/GLI3/NOTCH1/PBX1/MED12/ETS2/FOXF1/HOXD10/ALDH1A2/SFRP1/FOXC1/HOXD13/DLL1/SFRP2/DKK1/BTG2/MESP1	17
BP	GO:0009713	catechol-containing compound biosynthetic process	4/813	22/18903	0.0133816	0.0458593	0.0299349	GATA3/TGFB2/MOXD1/NR4A2	4
BP	GO:0030449	regulation of complement activation	4/813	22/18903	0.0133816	0.0458593	0.0299349	SERPING1/A2M/CFH/C3	4
BP	GO:0032288	myelin assembly	4/813	22/18903	0.0133816	0.0458593	0.0299349	CNTNAP1/PMP22/ITGB4/CNTN1	4
BP	GO:0034104	negative regulation of tissue remodeling	4/813	22/18903	0.0133816	0.0458593	0.0299349	INPP5D/SFRP1/TNFAIP3/TMEM119	4
BP	GO:0042423	catecholamine biosynthetic process	4/813	22/18903	0.0133816	0.0458593	0.0299349	GATA3/TGFB2/MOXD1/NR4A2	4
BP	GO:0048485	sympathetic nervous system development	4/813	22/18903	0.0133816	0.0458593	0.0299349	EDNRA/TP63/NRP2/GATA3	4
BP	GO:0050765	negative regulation of phagocytosis	4/813	22/18903	0.0133816	0.0458593	0.0299349	SYT11/CNN2/SIRPA/DYSF	4
BP	GO:0051767	nitric-oxide synthase biosynthetic process	4/813	22/18903	0.0133816	0.0458593	0.0299349	GSTP1/AKAP12/IL33/CCL2	4
BP	GO:0051769	regulation of nitric-oxide synthase biosynthetic process	4/813	22/18903	0.0133816	0.0458593	0.0299349	GSTP1/AKAP12/IL33/CCL2	4
BP	GO:2000810	regulation of bicellular tight junction assembly	4/813	22/18903	0.0133816	0.0458593	0.0299349	ROCK2/SNAI2/EPHA2/CLDN1	4
BP	GO:0007019	microtubule depolymerization	6/813	46/18903	0.0134287	0.0459285	0.02998	MAP1A/CLASP1/ARHGEF2/MAP1B/TAOK1/MID1	6
BP	GO:1901861	regulation of muscle tissue development	6/813	46/18903	0.0134287	0.0459285	0.02998	SMAD3/IGFBP5/BCL2/JPH2/MEF2C/DLL1	6
BP	GO:2001239	regulation of extrinsic apoptotic signaling pathway in absence of ligand	6/813	46/18903	0.0134287	0.0459285	0.02998	CX3CL1/FGFR1/UNC5B/BCL2/SRPX/SNAI2	6
BP	GO:0015749	monosaccharide transmembrane transport	11/813	119/18903	0.0135736	0.0463311	0.0302429	EDNRA/SORBS1/CLIP3/PRKCB/PIK3R1/IRS1/C3/SLC2A3/SLC2A5/NR4A3/FABP5	11
BP	GO:0032609	interferon-gamma production	11/813	119/18903	0.0135736	0.0463311	0.0302429	AXL/PRNP/SIRPA/ISL1/GAS6/GATA3/IL33/IL18/LAPTM5/HLA-DPA1/SCGB1A1	11
BP	GO:0032649	regulation of interferon-gamma production	11/813	119/18903	0.0135736	0.0463311	0.0302429	AXL/PRNP/SIRPA/ISL1/GAS6/GATA3/IL33/IL18/LAPTM5/HLA-DPA1/SCGB1A1	11
BP	GO:0048639	positive regulation of developmental growth	14/813	168/18903	0.01384	0.047209	0.0308159	TGFBR3/ACACB/TGFBR2/NOTCH1/MAP1B/MACF1/FGF2/BCL2/MEF2C/FN1/SEMA5A/DLL1/FGFR2/CRABP2	14
BP	GO:0031667	response to nutrient levels	31/813	474/18903	0.0138716	0.0472855	0.0308658	KANK2/ACACB/TGFBR2/MAP1B/IFI16/A2M/ALDH1A2/GAS6/NUAK1/BCL2/SFRP1/SRD5A2/SLC8A1/ITGA2/SNAI2/FAM107A/ZEB1/PDK4/SORL1/VCAM1/SFRP2/PTGS2/DNAJC15/STC1/CYBB/COL1A1/ZFP36/BMP7/PAGE4/FOS/ATF3	31
BP	GO:0006801	superoxide metabolic process	8/813	74/18903	0.0139567	0.0475123	0.0310139	SH3PXD2B/SH3PXD2A/FBLN5/GSTP1/DUOX1/CYBB/CD177/BMP7	8
BP	GO:0050766	positive regulation of phagocytosis	8/813	74/18903	0.0139567	0.0475123	0.0310139	ANO6/RAB31/MFGE8/SIRPA/GAS6/ITGA2/C3/CCL2	8
BP	GO:0019748	secondary metabolic process	7/813	60/18903	0.0141402	0.0481047	0.0314006	TRPC1/ZEB2/PAM/BCL2/CDH3/FMO2/CYP3A5	7
BP	GO:0010765	positive regulation of sodium ion transport	5/813	34/18903	0.0143634	0.0487993	0.031854	ACTN4/DMD/WNK1/CNTN1/ATP1B1	5
BP	GO:0061081	positive regulation of myeloid leukocyte cytokine production involved in immune response	5/813	34/18903	0.0143634	0.0487993	0.031854	GPRC5B/KIT/CD74/LAPTM5/NR4A3	5
BP	GO:0060711	labyrinthine layer development	6/813	47/18903	0.0148499	0.0503854	0.0328893	ZFP36L1/RSPO3/FGFR2/SOCS3/BMP7/JUNB	6
BP	GO:0120163	negative regulation of cold-induced thermogenesis	6/813	47/18903	0.0148499	0.0503854	0.0328893	ZNF423/LAMA4/PLCL2/NOTCH1/PLCL1/ID1	6
BP	GO:0032760	positive regulation of tumor necrosis factor production	10/813	105/18903	0.0149519	0.0506977	0.0330932	ARHGEF2/TMEM106A/ISL1/AKAP12/PIK3R1/THBS1/CLU/HLA-E/IL33/CYBB	10
BP	GO:0070098	chemokine-mediated signaling pathway	9/813	90/18903	0.0152348	0.051623	0.0336972	CX3CL1/SLIT2/WNK1/ROBO1/SLIT3/FOXC1/CCL2/CCL21/CXCL2	9
BP	GO:0030865	cortical cytoskeleton organization	7/813	61/18903	0.0153988	0.0520918	0.0340032	TLN1/EPB41L2/ROCK2/EHD2/FHOD3/RND3/RHOB	7
BP	GO:0046456	icosanoid biosynthetic process	7/813	61/18903	0.0153988	0.0520918	0.0340032	PTGIS/PTGS1/CD74/ANXA1/PTGS2/PTGDS/FABP5	7
BP	GO:0050670	regulation of lymphocyte proliferation	18/813	239/18903	0.0154037	0.0520918	0.0340032	TGFBR2/PDE5A/PRNP/CD40/INPP5D/BCL2/AHR/MEF2C/DLG5/HLA-E/SDC4/VCAM1/IL18/CD74/ANXA1/HLA-DPA1/VTCN1/SCGB1A1	18
BP	GO:0002053	positive regulation of mesenchymal cell proliferation	4/813	23/18903	0.0156594	0.0527821	0.0344537	TGFBR2/PRRX1/FOXF1/FGFR2	4
BP	GO:0045723	positive regulation of fatty acid biosynthetic process	4/813	23/18903	0.0156594	0.0527821	0.0344537	RGN/CD74/ANXA1/PTGS2	4
BP	GO:0046058	cAMP metabolic process	4/813	23/18903	0.0156594	0.0527821	0.0344537	ADCY3/ADCY5/PDE4A/EPHA2	4
BP	GO:1900120	regulation of receptor binding	4/813	23/18903	0.0156594	0.0527821	0.0344537	PLCL2/ATP2A2/ANXA2/PLCL1	4
BP	GO:2000178	negative regulation of neural precursor cell proliferation	4/813	23/18903	0.0156594	0.0527821	0.0344537	SLC16A2/LIMS2/BTG2/PTN	4
BP	GO:0034763	negative regulation of transmembrane transport	13/813	154/18903	0.0156888	0.0528116	0.034473	CAV1/PLN/PRKCB/PKD2/KCNAB1/BCL2/GEM/THBS1/GSTM2/ATP1A2/CASQ2/RGS2/FABP5	13
BP	GO:0098754	detoxification	13/813	154/18903	0.0156888	0.0528116	0.034473	FBLN5/GSTP1/GPX3/PTGS1/GSTM3/GPX8/ABCB1/GSTM2/DUOX1/PTGS2/GPX2/BMP7/GSTM1	13
BP	GO:0001841	neural tube formation	10/813	106/18903	0.0158957	0.053438	0.0348819	LUZP1/MED12/LMO4/SFRP1/DLC1/SDC4/TGFB2/SFRP2/VANGL2/BMP7	10
BP	GO:0030593	neutrophil chemotaxis	10/813	106/18903	0.0158957	0.053438	0.0348819	JAM3/ITGA9/CX3CL1/SLIT2/ITGA1/TGFB2/CD74/CCL2/CCL21/CXCL2	10
BP	GO:0010737	protein kinase A signaling	5/813	35/18903	0.0161798	0.0543051	0.0354479	EDNRA/PDE4A/AKAP12/PJA2/MYOM1	5
BP	GO:0031128	developmental induction	5/813	35/18903	0.0161798	0.0543051	0.0354479	SPRY1/FGF2/ROBO1/DKK1/MESP1	5
BP	GO:0021536	diencephalon development	8/813	76/18903	0.0162117	0.0543051	0.0354479	ALDH1A2/ISL1/FGF2/SRD5A2/NRP2/SEMA3E/SEMA5A/NR4A2	8
BP	GO:0032943	mononuclear cell proliferation	22/813	312/18903	0.0162257	0.0543051	0.0354479	MSN/PLCL2/TGFBR2/PDE5A/PRNP/CD40/INPP5D/ELF4/BCL2/AHR/MEF2C/DLG5/HLA-E/SDC4/VCAM1/IL7R/IL18/CD74/ANXA1/HLA-DPA1/VTCN1/SCGB1A1	22
BP	GO:0030901	midbrain development	9/813	91/18903	0.0162843	0.0543051	0.0354479	FGF2/SFRP1/NDRG2/DLG5/SFRP2/FGFR2/DKK1/MAOB/NR4A2	9
BP	GO:1901216	positive regulation of neuron death	9/813	91/18903	0.0162843	0.0543051	0.0354479	DDR2/PRNP/ITGA1/CLU/TGFB2/DKK1/DDIT4/EGR1/FOS	9
BP	GO:0007528	neuromuscular junction development	6/813	48/18903	0.0163723	0.0543051	0.0354479	CNTNAP1/COL4A1/TNC/LAMB2/MYCBP2/F2R	6
BP	GO:0060976	coronary vasculature development	6/813	48/18903	0.0163723	0.0543051	0.0354479	TGFBR3/MYOCD/NOTCH1/PDGFRB/FGF2/MESP1	6
BP	GO:0002524	hypersensitivity	3/813	13/18903	0.0164082	0.0543051	0.0354479	HLA-E/GATA3/C3	3
BP	GO:0003096	renal sodium ion transport	3/813	13/18903	0.0164082	0.0543051	0.0354479	EDNRA/SGK1/EDNRB	3
BP	GO:0007501	mesodermal cell fate specification	3/813	13/18903	0.0164082	0.0543051	0.0354479	SFRP2/DKK1/MESP1	3
BP	GO:0032341	aldosterone metabolic process	3/813	13/18903	0.0164082	0.0543051	0.0354479	DKK3/CACNA1H/EDNRB	3
BP	GO:0033690	positive regulation of osteoblast proliferation	3/813	13/18903	0.0164082	0.0543051	0.0354479	ITGB3/TMEM119/LTF	3
BP	GO:0034333	adherens junction assembly	3/813	13/18903	0.0164082	0.0543051	0.0354479	VCL/JAM3/DLG5	3
BP	GO:0042362	fat-soluble vitamin biosynthetic process	3/813	13/18903	0.0164082	0.0543051	0.0354479	SNAI2/CYP27A1/PLTP	3
BP	GO:0045605	negative regulation of epidermal cell differentiation	3/813	13/18903	0.0164082	0.0543051	0.0354479	NOTCH1/TP63/DLL1	3
BP	GO:0045683	negative regulation of epidermis development	3/813	13/18903	0.0164082	0.0543051	0.0354479	NOTCH1/TP63/DLL1	3
BP	GO:0051280	negative regulation of release of sequestered calcium ion into cytosol	3/813	13/18903	0.0164082	0.0543051	0.0354479	PKD2/GSTM2/CASQ2	3
BP	GO:0060213	positive regulation of nuclear-transcribed mRNA poly(A) tail shortening	3/813	13/18903	0.0164082	0.0543051	0.0354479	CNOT1/BTG2/ZFP36	3
BP	GO:0060670	branching involved in labyrinthine layer morphogenesis	3/813	13/18903	0.0164082	0.0543051	0.0354479	RSPO3/FGFR2/SOCS3	3
BP	GO:0061430	bone trabecula morphogenesis	3/813	13/18903	0.0164082	0.0543051	0.0354479	MMP2/SFRP1/COL1A1	3
BP	GO:0071389	cellular response to mineralocorticoid stimulus	3/813	13/18903	0.0164082	0.0543051	0.0354479	SCNN1A/SGK1/SCNN1G	3
BP	GO:1903054	negative regulation of extracellular matrix organization	3/813	13/18903	0.0164082	0.0543051	0.0354479	ANTXR1/NOTCH1/EMILIN1	3
BP	GO:1903961	positive regulation of anion transmembrane transport	3/813	13/18903	0.0164082	0.0543051	0.0354479	ABCB1/ITGB1/CFTR	3
BP	GO:0010906	regulation of glucose metabolic process	10/813	107/18903	0.0168831	0.0558406	0.0364502	SORBS1/ACACB/IGFBP4/RGN/C1QTNF1/LEPR/PDK4/IRS1/IGFBP3/TFF3	10
BP	GO:0042113	B cell activation	24/813	350/18903	0.0169481	0.0560195	0.036567	PLCL2/PRKCB/KIT/CD40/INPP5D/ZFP36L1/BCL2/AHR/SFRP1/TNFAIP3/DOCK11/MMP14/MEF2C/PIK3R1/ZFP36L2/DLL1/VCAM1/IL7R/ITGB1/KLF6/LGALS1/CD74/LAPTM5/BST2	24
BP	GO:0009895	negative regulation of catabolic process	23/813	332/18903	0.0171652	0.0567006	0.0370116	ATP2B4/FLNA/SMAD3/IRAK3/MAP1A/ACACB/TIMP2/TIMP3/MYCBP2/ADRA1A/BCL2/QSOX1/RGN/MET/ANXA2/LEPR/SORL1/LAPTM4B/TIMP1/NELL1/DDIT4/ZFP36/PKP1	23
BP	GO:0009791	post-embryonic development	9/813	92/18903	0.0173857	0.0573918	0.0374628	HEG1/EFEMP1/FBN1/BCL2/GATA3/ITPR1/TIPARP/FGFR2/NR4A2	9
BP	GO:0030217	T cell differentiation	21/813	296/18903	0.0174412	0.0575379	0.0375581	GLI3/FZD7/TGFBR2/KIT/ZFP36L1/BCL2/PIK3R1/FGL2/LEPR/ZEB1/MR1/GATA3/ZFP36L2/HLA-DOA/IL7R/IL18/CD74/ANXA1/EGR1/EGR3/JUNB	21
BP	GO:0050777	negative regulation of immune response	15/813	190/18903	0.0174545	0.0575448	0.0375627	IRAK3/SERPING1/IFI16/FOXF1/A2M/INPP5D/AHR/TNFAIP3/FGL2/HLA-E/IL33/IL7R/COL3A1/ANXA1/CEACAM1	15
BP	GO:0032526	response to retinoic acid	10/813	108/18903	0.017915	0.0587944	0.0383783	FZD7/PDGFRB/SERPINF1/EPHA3/ALDH1A2/MMP2/FGFR2/DKK1/COL1A1/RORB	10
BP	GO:1902106	negative regulation of leukocyte differentiation	10/813	108/18903	0.017915	0.0587944	0.0383783	GLI3/INPP5D/FBN1/SFRP1/PIK3R1/FGL2/CD74/ANXA1/CEACAM1/LTF	10
BP	GO:0032944	regulation of mononuclear cell proliferation	18/813	243/18903	0.0179389	0.0587944	0.0383783	TGFBR2/PDE5A/PRNP/CD40/INPP5D/BCL2/AHR/MEF2C/DLG5/HLA-E/SDC4/VCAM1/IL18/CD74/ANXA1/HLA-DPA1/VTCN1/SCGB1A1	18
BP	GO:0003044	regulation of systemic arterial blood pressure mediated by a chemical signal	6/813	49/18903	0.0179989	0.0587944	0.0383783	TPM1/ADRA1A/F2R/SLC2A5/CPA3/EDNRB	6
BP	GO:0019884	antigen processing and presentation of exogenous antigen	6/813	49/18903	0.0179989	0.0587944	0.0383783	MR1/HLA-E/HLA-DOA/CD74/HLA-DPA1/HLA-DRB5	6
BP	GO:0002263	cell activation involved in immune response	21/813	297/18903	0.0180386	0.0587944	0.0383783	PLCL2/LRP1/FOXF1/KIT/DYSF/CD40/DOCK11/FGL2/GATA3/IL33/DLL1/IL18/LGALS1/CD74/ANXA1/CEACAM1/CD177/PTGDS/NR4A3/JUNB/VAMP7	21
BP	GO:0010976	positive regulation of neuron projection development	13/813	157/18903	0.018141	0.0587944	0.0383783	FLNA/DPYSL3/CX3CL1/ROR2/CFLAR/ITGA3/ROR1/SERPINF1/EPHA3/CNTN1/RGS2/BMP7/PTN	13
BP	GO:0001569	branching involved in blood vessel morphogenesis	5/813	36/18903	0.0181427	0.0587944	0.0383783	EDNRA/COL4A1/TGFBR2/SEMA3E/SFRP2	5
BP	GO:0002504	antigen processing and presentation of peptide or polysaccharide antigen via MHC class II	5/813	36/18903	0.0181427	0.0587944	0.0383783	THBS1/HLA-DOA/CD74/HLA-DPA1/HLA-DRB5	5
BP	GO:0010613	positive regulation of cardiac muscle hypertrophy	5/813	36/18903	0.0181427	0.0587944	0.0383783	ROCK2/PDE5A/PRKCA/ADRA1A/NR4A3	5
BP	GO:0032232	negative regulation of actin filament bundle assembly	5/813	36/18903	0.0181427	0.0587944	0.0383783	CLASP1/DLC1/MET/PIK3R1/CGNL1	5
BP	GO:0034260	negative regulation of GTPase activity	5/813	36/18903	0.0181427	0.0587944	0.0383783	WNK1/SPRY1/SPRY2/AMOT/RGN	5
BP	GO:0046320	regulation of fatty acid oxidation	5/813	36/18903	0.0181427	0.0587944	0.0383783	ACACB/PDK4/FMO2/IRS1/NR4A3	5
BP	GO:0010573	vascular endothelial growth factor production	7/813	63/18903	0.0181513	0.0587944	0.0383783	SULF2/ISL1/SULF1/NDRG2/PTGS2/C3/CXCL17	7
BP	GO:0044091	membrane biogenesis	7/813	63/18903	0.0181513	0.0587944	0.0383783	CAV1/SPTBN1/CLIP3/CAV2/NLGN3/RFTN1/ANXA2	7
BP	GO:0045453	bone resorption	7/813	63/18903	0.0181513	0.0587944	0.0383783	PRKCA/ITGB3/INPP5D/CSF1R/TNFAIP3/PDK4/TMEM119	7
BP	GO:0046579	positive regulation of Ras protein signal transduction	7/813	63/18903	0.0181513	0.0587944	0.0383783	LPAR1/NOTCH1/AKAP13/PDGFRB/ROBO1/COL3A1/F2R	7
BP	GO:0002320	lymphoid progenitor cell differentiation	4/813	24/18903	0.0181665	0.0587944	0.0383783	NOTCH1/KIT/BCL2/GATA3	4
BP	GO:0022010	central nervous system myelination	4/813	24/18903	0.0181665	0.0587944	0.0383783	CNTNAP1/CLU/CNTN1/ID4	4
BP	GO:0030539	male genitalia development	4/813	24/18903	0.0181665	0.0587944	0.0383783	ROR2/PDGFRA/SRD5A2/HOXD13	4
BP	GO:0032291	axon ensheathment in central nervous system	4/813	24/18903	0.0181665	0.0587944	0.0383783	CNTNAP1/CLU/CNTN1/ID4	4
BP	GO:0035162	embryonic hemopoiesis	4/813	24/18903	0.0181665	0.0587944	0.0383783	TGFBR2/PBX1/KIT/GATA3	4
BP	GO:0035357	peroxisome proliferator activated receptor signaling pathway	4/813	24/18903	0.0181665	0.0587944	0.0383783	ACTN4/PTGIS/LMO3/FABP5	4
BP	GO:0035988	chondrocyte proliferation	4/813	24/18903	0.0181665	0.0587944	0.0383783	DDR2/MMP14/STC1/LTF	4
BP	GO:0043576	regulation of respiratory gaseous exchange	4/813	24/18903	0.0181665	0.0587944	0.0383783	TSHZ3/NLGN3/ATP1A2/NR4A2	4
BP	GO:0061162	establishment of monopolar cell polarity	4/813	24/18903	0.0181665	0.0587944	0.0383783	MSN/MAP1B/FOXF1/MYO9A	4
BP	GO:0099560	synaptic membrane adhesion	4/813	24/18903	0.0181665	0.0587944	0.0383783	SPARCL1/FLRT3/GPC6/PCDH17	4
BP	GO:0120255	olefinic compound biosynthetic process	4/813	24/18903	0.0181665	0.0587944	0.0383783	DKK3/SRD5A2/CACNA1H/EGR1	4
BP	GO:2000738	positive regulation of stem cell differentiation	4/813	24/18903	0.0181665	0.0587944	0.0383783	FGF2/FOXC1/TGFB2/PTN	4
BP	GO:0044070	regulation of anion transport	9/813	93/18903	0.0185404	0.0599287	0.0391187	PRNP/CES1/ABCB1/ATP1A2/ITGB1/CFTR/STC1/GABRE/RGS2	9
BP	GO:0070301	cellular response to hydrogen peroxide	9/813	93/18903	0.0185404	0.0599287	0.0391187	DDR2/AXL/SIRPA/TNFAIP3/RHOB/MET/PDGFD/ANXA1/NR4A3	9
BP	GO:0009855	determination of bilateral symmetry	12/813	141/18903	0.0186708	0.0603121	0.039369	DAAM2/SMAD3/TGFBR2/NOTCH1/FOXF1/PKD2/ALDH1A2/MEF2C/DLL1/ASB2/VANGL2/MESP1	12
BP	GO:0043154	negative regulation of cysteine-type endopeptidase activity involved in apoptotic process	8/813	78/18903	0.0187184	0.0603897	0.0394197	GAS6/BIRC3/CRYAB/THBS1/SFRP2/PTGS2/CD44/NR4A1	8
BP	GO:0051966	regulation of synaptic transmission, glutamatergic	8/813	78/18903	0.0187184	0.0603897	0.0394197	TSHZ3/ROR2/NLGN3/MEF2C/ATP1A2/PTGS2/DKK1/CCL2	8
BP	GO:1903557	positive regulation of tumor necrosis factor superfamily cytokine production	10/813	109/18903	0.0189927	0.0611974	0.0399469	ARHGEF2/TMEM106A/ISL1/AKAP12/PIK3R1/THBS1/CLU/HLA-E/IL33/CYBB	10
BP	GO:1904063	negative regulation of cation transmembrane transport	10/813	109/18903	0.0189927	0.0611974	0.0399469	CAV1/PLN/PKD2/KCNAB1/BCL2/GEM/GSTM2/ATP1A2/CASQ2/RGS2	10
BP	GO:0009799	specification of symmetry	12/813	142/18903	0.0196271	0.0631153	0.0411988	DAAM2/SMAD3/TGFBR2/NOTCH1/FOXF1/PKD2/ALDH1A2/MEF2C/DLL1/ASB2/VANGL2/MESP1	12
BP	GO:0010977	negative regulation of neuron projection development	12/813	142/18903	0.0196271	0.0631153	0.0411988	FLNA/DPYSL3/DENND5A/LPAR1/KANK1/NR2F1/SLIT2/PMP22/SEMA3E/SEMA5A/DKK1/SEMA3D	12
BP	GO:0019229	regulation of vasoconstriction	7/813	64/18903	0.0196496	0.0631153	0.0411988	CAV1/ADRA1A/MMP2/ATP1A2/P2RX1/PTGS2/F2R	7
BP	GO:0035306	positive regulation of dephosphorylation	7/813	64/18903	0.0196496	0.0631153	0.0411988	SMAD3/PDGFRB/ITGA1/DLC1/ITGA2/RGN/MEF2C	7
BP	GO:0050891	multicellular organismal water homeostasis	7/813	64/18903	0.0196496	0.0631153	0.0411988	TP63/MET/SCNN1A/IL18/CFTR/SCNN1G/CLDN1	7
BP	GO:0060043	regulation of cardiac muscle cell proliferation	6/813	50/18903	0.0197329	0.0632638	0.0412958	TGFBR3/TGFBR2/NOTCH1/FGF2/MEF2C/FGFR2	6
BP	GO:0090102	cochlea development	6/813	50/18903	0.0197329	0.0632638	0.0412958	DCHS1/ZEB1/GATA3/SLITRK6/HPN/KCNK3	6
BP	GO:2001238	positive regulation of extrinsic apoptotic signaling pathway	6/813	50/18903	0.0197329	0.0632638	0.0412958	TIMP3/CAV1/SRPX/SFRP1/THBS1/ATF3	6
BP	GO:0060041	retina development in camera-type eye	13/813	159/18903	0.0199296	0.0638546	0.0416814	ATP2B4/COL4A1/NOTCH1/LAMB2/PDGFRB/SERPINF1/PDGFRA/CLIC4/DLL1/TGFB2/PROM1/RORB/DLX1	13
BP	GO:2001233	regulation of apoptotic signaling pathway	25/813	374/18903	0.0199486	0.0638753	0.0416949	TIMP3/ITPRIP/CAV1/CX3CL1/CFLAR/ARHGEF2/FGFR1/UNC5B/BCL2/TP63/SRPX/SFRP1/GSTP1/FAIM2/TNFAIP3/SNAI2/THBS1/CLU/CD74/SFRP2/PTGS2/CD44/SERPINE1/NR4A2/ATF3	25
BP	GO:0032635	interleukin-6 production	14/813	176/18903	0.0199745	0.0638785	0.041697	IRAK3/CX3CL1/ARHGEF2/TMEM106A/SYT11/SIRPA/AFAP1L2/ISL1/INPP5D/GAS6/TNFAIP3/IL33/CD74/F2R	14
BP	GO:0032675	regulation of interleukin-6 production	14/813	176/18903	0.0199745	0.0638785	0.041697	IRAK3/CX3CL1/ARHGEF2/TMEM106A/SYT11/SIRPA/AFAP1L2/ISL1/INPP5D/GAS6/TNFAIP3/IL33/CD74/F2R	14
BP	GO:0002720	positive regulation of cytokine production involved in immune response	8/813	79/18903	0.0200705	0.0640598	0.0418153	GPRC5B/KIT/HLA-E/GATA3/IL18/CD74/LAPTM5/NR4A3	8
BP	GO:0003222	ventricular trabecula myocardium morphogenesis	3/813	14/18903	0.020227	0.0640598	0.0418153	HEG1/NOTCH1/TGFB2	3
BP	GO:0008212	mineralocorticoid metabolic process	3/813	14/18903	0.020227	0.0640598	0.0418153	DKK3/CACNA1H/EDNRB	3
BP	GO:0014841	skeletal muscle satellite cell proliferation	3/813	14/18903	0.020227	0.0640598	0.0418153	ANGPT1/CFLAR/FGF2	3
BP	GO:0031000	response to caffeine	3/813	14/18903	0.020227	0.0640598	0.0418153	SLC8A1/GSTM2/CASQ2	3
BP	GO:0035791	platelet-derived growth factor receptor-beta signaling pathway	3/813	14/18903	0.020227	0.0640598	0.0418153	MYOCD/LRP1/PDGFRB	3
BP	GO:0048070	regulation of developmental pigmentation	3/813	14/18903	0.020227	0.0640598	0.0418153	ZEB2/ADAMTS9/BCL2	3
BP	GO:0055012	ventricular cardiac muscle cell differentiation	3/813	14/18903	0.020227	0.0640598	0.0418153	MYOCD/FHL2/MEF2C	3
BP	GO:0071415	cellular response to purine-containing compound	3/813	14/18903	0.020227	0.0640598	0.0418153	SLC8A1/GSTM2/CASQ2	3
BP	GO:0071801	regulation of podosome assembly	3/813	14/18903	0.020227	0.0640598	0.0418153	MSN/ASAP1/GSN	3
BP	GO:0072160	nephron tubule epithelial cell differentiation	3/813	14/18903	0.020227	0.0640598	0.0418153	MEF2C/GATA3/PROM1	3
BP	GO:0120305	regulation of pigmentation	3/813	14/18903	0.020227	0.0640598	0.0418153	ZEB2/ADAMTS9/BCL2	3
BP	GO:1905208	negative regulation of cardiocyte differentiation	3/813	14/18903	0.020227	0.0640598	0.0418153	FZD7/DLL1/DKK1	3
BP	GO:0003230	cardiac atrium development	5/813	37/18903	0.0202564	0.0640598	0.0418153	HEG1/NOTCH1/ISL1/TGFB2/MESP1	5
BP	GO:0014742	positive regulation of muscle hypertrophy	5/813	37/18903	0.0202564	0.0640598	0.0418153	ROCK2/PDE5A/PRKCA/ADRA1A/NR4A3	5
BP	GO:0021955	central nervous system neuron axonogenesis	5/813	37/18903	0.0202564	0.0640598	0.0418153	SLIT2/MYCBP2/CDH11/EPHB6/NR4A2	5
BP	GO:0034110	regulation of homotypic cell-cell adhesion	5/813	37/18903	0.0202564	0.0640598	0.0418153	PRKCA/PDPN/C1QTNF1/CEACAM1/MMRN1	5
BP	GO:0055023	positive regulation of cardiac muscle tissue growth	5/813	37/18903	0.0202564	0.0640598	0.0418153	TGFBR3/NOTCH1/FGF2/MEF2C/FGFR2	5
BP	GO:0033135	regulation of peptidyl-serine phosphorylation	12/813	143/18903	0.0206194	0.0651505	0.0425273	ATP2B4/CAV1/ANGPT1/DMD/GAS6/SPRY2/BCL2/SFRP2/PTGS2/CD44/DKK1/DDIT4	12
BP	GO:0071241	cellular response to inorganic substance	17/813	229/18903	0.0206268	0.0651505	0.0425273	CFLAR/PRNP/SYT11/SERPINF1/PKD2/IQGAP1/CLIC4/CACNA1H/MEF2C/PTGS2/CYBB/JUN/KCNK3/FOSB/FOS/JUNB/CLDN1	17
BP	GO:0051099	positive regulation of binding	14/813	177/18903	0.0208661	0.0656374	0.0428451	SPON1/PLCL2/MYOCD/CAV1/LRP1/PKD1/ISL1/DACT1/ITGA2/MET/FOXC1/ANXA2/GATA3/PLCL1	14
BP	GO:0120254	olefinic compound metabolic process	13/813	160/18903	0.020872	0.0656374	0.0428451	PTGIS/DKK3/ALDH1A2/GSTP1/SRD5A2/CACNA1H/PTGS1/GSTM2/PTGS2/CYP3A5/EGR1/EDNRB/PTGDS	13
BP	GO:0006582	melanin metabolic process	4/813	25/18903	0.0209091	0.0656374	0.0428451	TRPC1/ZEB2/BCL2/CDH3	4
BP	GO:0032469	endoplasmic reticulum calcium ion homeostasis	4/813	25/18903	0.0209091	0.0656374	0.0428451	ATP2A2/BCL2/ITPR1/TGM2	4
BP	GO:0032816	positive regulation of natural killer cell activation	4/813	25/18903	0.0209091	0.0656374	0.0428451	AXL/GAS6/HLA-E/IL18	4
BP	GO:0034114	regulation of heterotypic cell-cell adhesion	4/813	25/18903	0.0209091	0.0656374	0.0428451	MYADM/WNK1/CD44/BMP7	4
BP	GO:0045662	negative regulation of myoblast differentiation	4/813	25/18903	0.0209091	0.0656374	0.0428451	NOTCH1/DLL1/IL18/ID3	4
BP	GO:0046716	muscle cell cellular homeostasis	4/813	25/18903	0.0209091	0.0656374	0.0428451	CAV1/PLN/DMD/CFL2	4
BP	GO:0061339	establishment or maintenance of monopolar cell polarity	4/813	25/18903	0.0209091	0.0656374	0.0428451	MSN/MAP1B/FOXF1/MYO9A	4
BP	GO:2000114	regulation of establishment of cell polarity	4/813	25/18903	0.0209091	0.0656374	0.0428451	ROCK2/KANK1/GATA3/GSN	4
BP	GO:1903510	mucopolysaccharide metabolic process	9/813	95/18903	0.0210153	0.0659303	0.0430363	CHST3/EDNRA/ITIH5/ANGPT1/FGF2/SPOCK3/CD44/EDNRB/DCN	9
BP	GO:0001838	embryonic epithelial tube formation	11/813	127/18903	0.0211077	0.0661796	0.0431991	LUZP1/MED12/LMO4/SFRP1/DLC1/GATA3/SDC4/TGFB2/SFRP2/VANGL2/BMP7	11
BP	GO:0001676	long-chain fatty acid metabolic process	10/813	111/18903	0.0212895	0.0666681	0.043518	PTGIS/PAM/GSTP1/ACSL4/ACSF2/PTGS1/GSTM2/PTGS2/PTGDS/GSTM1	10
BP	GO:0021761	limbic system development	10/813	111/18903	0.0212895	0.0666681	0.043518	ATP2B4/GLI3/SRD5A2/NRP2/SEMA3E/ATP1A2/ID4/FGFR2/BTG2/DLX1	10
BP	GO:0007157	heterophilic cell-cell adhesion via plasma membrane cell adhesion molecules	6/813	51/18903	0.021577	0.0673213	0.0439443	ITGA5/DCHS1/FAT4/HMCN1/VCAM1/SELE	6
BP	GO:0034332	adherens junction organization	6/813	51/18903	0.021577	0.0673213	0.0439443	VCL/JAM3/FERMT2/DCHS1/DLG5/CDH11	6
BP	GO:0050873	brown fat cell differentiation	6/813	51/18903	0.021577	0.0673213	0.0439443	ZNF516/LAMB3/DIO2/PTGS2/RGS2/BMP7	6
BP	GO:0051489	regulation of filopodium assembly	6/813	51/18903	0.021577	0.0673213	0.0439443	DAAM2/DPYSL3/DOCK11/TGFB3/PIK3R1/CCL21	6
BP	GO:0101023	vascular endothelial cell proliferation	6/813	51/18903	0.021577	0.0673213	0.0439443	FGFR1/ALDH1A2/FGF2/MEF2C/PROK1/CCL2	6
BP	GO:1905562	regulation of vascular endothelial cell proliferation	6/813	51/18903	0.021577	0.0673213	0.0439443	FGFR1/ALDH1A2/FGF2/MEF2C/PROK1/CCL2	6
BP	GO:0003073	regulation of systemic arterial blood pressure	9/813	96/18903	0.022338	0.0696108	0.0454388	NAV2/TPM1/WNK1/GAS6/ADRA1A/F2R/SLC2A5/CPA3/EDNRB	9
BP	GO:0061097	regulation of protein tyrosine kinase activity	9/813	96/18903	0.022338	0.0696108	0.0454388	CAV1/GPRC5B/PRNP/ITGB3/AFAP1L2/GAS6/CSF1R/ADRA1A/ERRFI1	9
BP	GO:0014037	Schwann cell differentiation	5/813	38/18903	0.0225248	0.0701077	0.0457631	CNTNAP1/MED12/LAMB2/ITGB4/EGR2	5
BP	GO:0042092	type 2 immune response	5/813	38/18903	0.0225248	0.0701077	0.0457631	GATA3/IL33/IL18/CD74/ANXA1	5
BP	GO:0071300	cellular response to retinoic acid	7/813	66/18903	0.022901	0.0712351	0.0464991	FZD7/SERPINF1/EPHA3/ALDH1A2/FGFR2/COL1A1/RORB	7
BP	GO:0048593	camera-type eye morphogenesis	11/813	129/18903	0.0233957	0.0727298	0.0474747	GLI3/NOTCH1/MEIS1/ZEB1/COL8A2/DLL1/EPHA2/PROM1/COL8A1/RORB/BMP7	11
BP	GO:0002762	negative regulation of myeloid leukocyte differentiation	6/813	52/18903	0.0235341	0.0729827	0.0476398	INPP5D/FBN1/SFRP1/PIK3R1/CEACAM1/LTF	6
BP	GO:0010939	regulation of necrotic cell death	6/813	52/18903	0.0235341	0.0729827	0.0476398	DDR2/CAV1/CFLAR/ARHGEF2/BIRC3/ATG9A	6
BP	GO:0021872	forebrain generation of neurons	6/813	52/18903	0.0235341	0.0729827	0.0476398	GLI3/CSF1R/NRP2/SEMA3E/FGFR2/DLX1	6
BP	GO:0046622	positive regulation of organ growth	6/813	52/18903	0.0235341	0.0729827	0.0476398	TGFBR3/ACACB/NOTCH1/FGF2/MEF2C/FGFR2	6
BP	GO:0006575	cellular modified amino acid metabolic process	14/813	180/18903	0.0237208	0.0735174	0.0479888	TMLHE/CTSB/SLC16A2/BHMT2/GSTM5/GSTP1/GSTM3/GATA3/GSTM2/DUOX1/DIO2/HPN/GSTM1/CKM	14
BP	GO:0002438	acute inflammatory response to antigenic stimulus	4/813	26/18903	0.0238921	0.0738247	0.0481894	A2M/HLA-E/GATA3/C3	4
BP	GO:0010259	multicellular organism aging	4/813	26/18903	0.0238921	0.0738247	0.0481894	EDNRA/ADRA1A/TP63/CRYAB	4
BP	GO:0042178	xenobiotic catabolic process	4/813	26/18903	0.0238921	0.0738247	0.0481894	GSTM3/GSTM2/CYP3A5/GSTM1	4
BP	GO:0086013	membrane repolarization during cardiac muscle cell action potential	4/813	26/18903	0.0238921	0.0738247	0.0481894	FLNA/KCNJ8/ATP1B1/ATP1A1	4
BP	GO:1900151	regulation of nuclear-transcribed mRNA catabolic process, deadenylation-dependent decay	4/813	26/18903	0.0238921	0.0738247	0.0481894	ZFP36L1/ZFP36L2/CNOT1/ZFP36	4
BP	GO:0051251	positive regulation of lymphocyte activation	26/813	400/18903	0.0243997	0.0743742	0.0485481	GLI3/CAV1/AXL/TGFBR2/SIRPA/CD40/INPP5D/GAS6/BCL2/MMP14/MEF2C/HLA-E/GATA3/HLA-DOA/VCAM1/IL7R/IL18/LGALS1/CD74/ANXA1/HLA-DPA1/VTCN1/CCL2/CCL21/EGR3/HLA-DRB5	26
BP	GO:0001768	establishment of T cell polarity	3/813	15/18903	0.0244912	0.0743742	0.0485481	MYH9/GSN/CCL21	3
BP	GO:0001787	natural killer cell proliferation	3/813	15/18903	0.0244912	0.0743742	0.0485481	ELF4/HLA-E/IL18	3
BP	GO:0010649	regulation of cell communication by electrical coupling	3/813	15/18903	0.0244912	0.0743742	0.0485481	CAV1/SLC8A1/CASQ2	3
BP	GO:0010832	negative regulation of myotube differentiation	3/813	15/18903	0.0244912	0.0743742	0.0485481	MYOCD/NOTCH1/TMEM119	3
BP	GO:0010838	positive regulation of keratinocyte proliferation	3/813	15/18903	0.0244912	0.0743742	0.0485481	TP63/CDH3/FGF7	3
BP	GO:0021554	optic nerve development	3/813	15/18903	0.0244912	0.0743742	0.0485481	NAV2/GLI3/LPAR1	3
BP	GO:0032352	positive regulation of hormone metabolic process	3/813	15/18903	0.0244912	0.0743742	0.0485481	GATA3/EGR1/HPN	3
BP	GO:0035358	regulation of peroxisome proliferator activated receptor signaling pathway	3/813	15/18903	0.0244912	0.0743742	0.0485481	PTGIS/LMO3/FABP5	3
BP	GO:0042308	negative regulation of protein import into nucleus	3/813	15/18903	0.0244912	0.0743742	0.0485481	ANGPT1/RAB23/FERMT1	3
BP	GO:0043518	negative regulation of DNA damage response, signal transduction by p53 class mediator	3/813	15/18903	0.0244912	0.0743742	0.0485481	SNAI2/CD74/CD44	3
BP	GO:0044065	regulation of respiratory system process	3/813	15/18903	0.0244912	0.0743742	0.0485481	TSHZ3/NLGN3/ATP1A2	3
BP	GO:0045064	T-helper 2 cell differentiation	3/813	15/18903	0.0244912	0.0743742	0.0485481	GATA3/IL18/ANXA1	3
BP	GO:0045176	apical protein localization	3/813	15/18903	0.0244912	0.0743742	0.0485481	JAM3/DLG5/VANGL2	3
BP	GO:0045989	positive regulation of striated muscle contraction	3/813	15/18903	0.0244912	0.0743742	0.0485481	ADRA1A/RGS2/ATP1A1	3
BP	GO:0048820	hair follicle maturation	3/813	15/18903	0.0244912	0.0743742	0.0485481	CDH3/TGFB2/FERMT1	3
BP	GO:0048934	peripheral nervous system neuron differentiation	3/813	15/18903	0.0244912	0.0743742	0.0485481	HOXD10/ISL1/NEFH	3
BP	GO:0048935	peripheral nervous system neuron development	3/813	15/18903	0.0244912	0.0743742	0.0485481	HOXD10/ISL1/NEFH	3
BP	GO:0051284	positive regulation of sequestering of calcium ion	3/813	15/18903	0.0244912	0.0743742	0.0485481	PKD2/GSTM2/CASQ2	3
BP	GO:0060026	convergent extension	3/813	15/18903	0.0244912	0.0743742	0.0485481	SFRP1/SFRP2/MESP1	3
BP	GO:0060211	regulation of nuclear-transcribed mRNA poly(A) tail shortening	3/813	15/18903	0.0244912	0.0743742	0.0485481	CNOT1/BTG2/ZFP36	3
BP	GO:0060347	heart trabecula formation	3/813	15/18903	0.0244912	0.0743742	0.0485481	TGFBR3/FHL2/ADAMTS1	3
BP	GO:0070885	negative regulation of calcineurin-NFAT signaling cascade	3/813	15/18903	0.0244912	0.0743742	0.0485481	ATP2B4/PRNP/FHL2	3
BP	GO:0072148	epithelial cell fate commitment	3/813	15/18903	0.0244912	0.0743742	0.0485481	NOTCH1/PDPN/DLL1	3
BP	GO:0090280	positive regulation of calcium ion import	3/813	15/18903	0.0244912	0.0743742	0.0485481	PDGFRB/STC1/CCL2	3
BP	GO:0106057	negative regulation of calcineurin-mediated signaling	3/813	15/18903	0.0244912	0.0743742	0.0485481	ATP2B4/PRNP/FHL2	3
BP	GO:0106070	regulation of adenylate cyclase-activating G protein-coupled receptor signaling pathway	3/813	15/18903	0.0244912	0.0743742	0.0485481	ATP2B4/PRKCA/PDE4A	3
BP	GO:1902166	negative regulation of intrinsic apoptotic signaling pathway in response to DNA damage by p53 class mediator	3/813	15/18903	0.0244912	0.0743742	0.0485481	BCL2/CD74/CD44	3
BP	GO:2000052	positive regulation of non-canonical Wnt signaling pathway	3/813	15/18903	0.0244912	0.0743742	0.0485481	SFRP1/RSPO3/DKK1	3
BP	GO:0048708	astrocyte differentiation	8/813	82/18903	0.0245411	0.0744375	0.0485894	LRP1/NOTCH1/ROR2/LAMB2/ROR1/TSPAN2/DLL1/ID4	8
BP	GO:2000736	regulation of stem cell differentiation	8/813	82/18903	0.0245411	0.0744375	0.0485894	NOTCH1/PDGFRA/FGF2/FOXC1/ZFP36L2/TGFB2/ZFP36/PTN	8
BP	GO:1990266	neutrophil migration	11/813	130/18903	0.0246052	0.0745877	0.0486875	JAM3/ITGA9/CX3CL1/SLIT2/ITGA1/TGFB2/CD74/CD177/CCL2/CCL21/CXCL2	11
BP	GO:0031638	zymogen activation	7/813	67/18903	0.0246582	0.0747041	0.0487635	IFI16/MMP14/THBS1/ANXA2/C1R/SERPINE1/HPN	7
BP	GO:0030279	negative regulation of ossification	5/813	39/18903	0.0249515	0.0754522	0.0492518	NOTCH1/BCL2/SFRP1/MEF2C/DKK1	5
BP	GO:0032350	regulation of hormone metabolic process	5/813	39/18903	0.0249515	0.0754522	0.0492518	DKK3/GATA3/EGR1/HPN/ATP1A1	5
BP	GO:0035136	forelimb morphogenesis	5/813	39/18903	0.0249515	0.0754522	0.0492518	CACNA1C/HOXD10/ALDH1A2/TP63/CRABP2	5
BP	GO:0008584	male gonad development	12/813	147/18903	0.0249641	0.0754522	0.0492518	MAMLD1/PDGFRB/KIT/PDGFRA/BCL2/SFRP1/SRD5A2/TCF21/MMP14/GATA3/TGFB2/SFRP2	12
BP	GO:0002526	acute inflammatory response	10/813	114/18903	0.0251043	0.0757866	0.04947	ANO6/A2M/GSTP1/FN1/HLA-E/GATA3/VCAM1/PTGS2/C3/EDNRB	10
BP	GO:0030004	cellular monovalent inorganic cation homeostasis	10/813	114/18903	0.0251043	0.0757866	0.04947	KCNMA1/BCL2/CLIC4/SLC8A1/SCNN1A/ATP1A2/ATP1B1/CFTR/ATP1A1/SCNN1G	10
BP	GO:0032642	regulation of chemokine production	9/813	98/18903	0.0251604	0.075911	0.0495513	SIRPA/CSF1R/GSTP1/SNAI2/IL33/EPHA2/IL18/CD74/EGR1	9
BP	GO:0046394	carboxylic acid biosynthetic process	22/813	326/18903	0.0252737	0.0762082	0.0497453	ATP2B4/ACACB/PTGIS/CES1/BHMT2/ALDH1A2/GSTP1/RGN/PTGS1/PDK4/GSTM2/DPYD/CD74/ANXA1/CEACAM1/PTGS2/CYP27A1/CRABP2/PTGDS/GSTM1/FABP5/AMACR	22
CC	GO:0062023	collagen-containing extracellular matrix	120/828	433/19869	1.83913e-65	8.38643e-63	5.80778e-63	NAV2/COL6A3/SPON1/MXRA5/COL4A2/DST/TIMP2/LAMA4/NID1/TIMP3/CTSB/ITIH5/SCARA3/COL4A1/ANGPT1/PODN/TNC/PRELP/COL6A1/ACTA2/ANXA2P2/SPARCL1/MATN2/ANXA6/LAMB2/LTBP4/SERPING1/FBLN5/AEBP1/EFEMP1/MFGE8/FBLN1/TGFB1I1/SERPINF1/MFAP4/COL4A6/A2M/COL6A2/EFEMP2/CSPG4/ANGPTL2/FREM2/LTBP2/COL5A1/FBN1/COL14A1/NTN4/EMILIN1/HTRA1/ADAM19/COL15A1/ADAMTS9/MMP2/SRPX/SFRP1/ABI3BP/ADAMTS8/LTBP1/SULF1/ITGB4/LAMC1/LAMB1/TGFB…	120
CC	GO:0030055	cell-substrate junction	83/828	432/19869	2.34463e-32	5.34575e-30	3.70204e-30	TLN1/VCL/TNS1/FLNA/ACTN1/ACTN4/MSN/SVIL/DDR2/FERMT2/LPP/PALLD/FLNC/MYH9/EPB41L2/SYNPO2/NEXN/CORO1C/SORBS1/MPRIP/DST/ITGA5/STARD8/CAV1/LRP1/GJA1/CLASP1/ZYX/SHROOM4/TNC/FHL1/ITGA3/ARHGEF2/CSRP1/ZNF185/PGM5/RND3/ANXA6/PARVA/FHL2/PDGFRB/MRC2/MCAM/DMD/ITGB3/CAV2/NFASC/ITGA8/TGFB1I1/ITGA1/CNN2/CSPG4/LAYN/IQGAP1/CNN1/PDLIM1/AHNAK/DLC1/ITGB4/ITGA2/RHOB/AKAP12/MMP14/HSPG2/FLRT3/HMCN1/FAM107A/COL17A1/CNN3/…	83
CC	GO:0005925	focal adhesion	80/828	422/19869	8.76375e-31	1.33209e-28	9.225e-29	TLN1/VCL/TNS1/FLNA/ACTN1/ACTN4/MSN/SVIL/DDR2/FERMT2/LPP/PALLD/FLNC/MYH9/EPB41L2/SYNPO2/NEXN/CORO1C/SORBS1/MPRIP/DST/ITGA5/STARD8/CAV1/LRP1/GJA1/CLASP1/ZYX/SHROOM4/TNC/FHL1/ITGA3/ARHGEF2/CSRP1/ZNF185/PGM5/RND3/ANXA6/PARVA/FHL2/PDGFRB/MRC2/MCAM/ITGB3/CAV2/NFASC/ITGA8/TGFB1I1/ITGA1/CNN2/CSPG4/LAYN/IQGAP1/CNN1/PDLIM1/AHNAK/DLC1/ITGB4/ITGA2/RHOB/AKAP12/MMP14/HSPG2/FLRT3/FAM107A/CNN3/PDLIM7/LIMS2/GSN/A…	80
CC	GO:0005604	basement membrane	39/828	99/19869	3.19324e-28	3.64029e-26	2.52098e-26	COL4A2/DST/LAMA4/NID1/TIMP3/COL4A1/TNC/ACTA2/ANXA2P2/LAMB2/FBLN1/SERPINF1/COL4A6/EFEMP2/FREM2/COL5A1/FBN1/NTN4/COL15A1/ITGB4/LAMC1/LAMB1/SMOC1/HSPG2/HMCN1/COL17A1/CCDC80/TGFBI/NID2/ANXA2/SPARC/FN1/COL8A2/LAMA2/ADAMTS1/COL8A1/LAMB3/THBS2/TIMP1	39
CC	GO:0043292	contractile fiber	53/828	242/19869	9.06915e-24	8.27107e-22	5.72789e-22	VCL/ATP2B4/FLNA/ACTN1/ACTN4/SVIL/FERMT2/CALD1/CACNA1C/PALLD/FLNC/SYNPO2/NEXN/CORO1C/DST/MYH11/LMOD1/FHOD3/SPTBN1/TPM1/SYNM/CSRP1/PGM5/ACTA2/ABCC9/PARVA/FHL2/DMD/TMOD1/SYNE1/PDLIM1/AHNAK/MYL9/ADRA1A/KCNJ8/PPP1R12B/DES/MMP2/SLC8A1/JPH2/CFL2/FBXO32/CRYAB/PDLIM7/TPM2/ACTC1/SDC4/ASB2/LDB3/CASQ2/MYOM1/PDLIM3/KRT19	53
CC	GO:0030016	myofibril	51/828	233/19869	6.66344e-23	5.06422e-21	3.50708e-21	VCL/ATP2B4/FLNA/ACTN1/ACTN4/SVIL/FERMT2/CALD1/CACNA1C/PALLD/FLNC/SYNPO2/NEXN/CORO1C/DST/LMOD1/FHOD3/SPTBN1/TPM1/SYNM/CSRP1/PGM5/ABCC9/PARVA/FHL2/DMD/TMOD1/SYNE1/PDLIM1/AHNAK/MYL9/ADRA1A/KCNJ8/PPP1R12B/DES/MMP2/SLC8A1/JPH2/CFL2/FBXO32/CRYAB/PDLIM7/TPM2/ACTC1/SDC4/ASB2/LDB3/CASQ2/MYOM1/PDLIM3/KRT19	51
CC	GO:0042383	sarcolemma	37/828	136/19869	2.21099e-20	1.44031e-18	9.97441e-19	VCL/ATP2B4/AHNAK2/CACNA1C/COL6A3/FLNC/CORO1C/SLMAP/CAV1/SYNM/COL6A1/PGM5/DMD/CAV2/COL6A2/POPDC2/DYSF/SSPN/AHNAK/ADRA1A/KCNJ8/DES/SLC8A1/TGFB3/ANXA2/STAC/LAMA2/ATP1A2/VCAM1/ITGB1/ANXA1/ATP1B1/SGCA/SLC2A5/CACNA2D1/ATP1A1/KRT19	37
CC	GO:0030017	sarcomere	44/828	214/19869	8.30775e-19	4.73542e-17	3.27938e-17	ATP2B4/FLNA/ACTN1/ACTN4/FERMT2/CACNA1C/PALLD/FLNC/SYNPO2/NEXN/CORO1C/DST/LMOD1/FHOD3/SPTBN1/TPM1/CSRP1/PGM5/ABCC9/PARVA/FHL2/DMD/TMOD1/SYNE1/PDLIM1/MYL9/ADRA1A/PPP1R12B/DES/MMP2/SLC8A1/JPH2/CFL2/FBXO32/CRYAB/PDLIM7/TPM2/ACTC1/ASB2/LDB3/CASQ2/MYOM1/PDLIM3/KRT19	44
CC	GO:0098636	protein complex involved in cell adhesion	22/828	52/19869	2.72823e-17	1.3823e-15	9.57275e-16	JAM3/ITGA9/ITGA5/NID1/TNC/ITGA3/LAMB2/ITGB3/ITGA8/ITGA1/ITGA7/EMILIN1/JAM2/ITGB4/ITGA2/LAMC1/LAMB1/LAMA2/ITGB1/LGALS1/MMRN1/ITGB6	22
CC	GO:0031674	I band	34/828	143/19869	7.35151e-17	3.35229e-15	2.32153e-15	ATP2B4/FLNA/ACTN1/ACTN4/FERMT2/CACNA1C/PALLD/FLNC/SYNPO2/NEXN/DST/FHOD3/CSRP1/PGM5/PARVA/FHL2/DMD/PDLIM1/MYL9/ADRA1A/PPP1R12B/DES/SLC8A1/JPH2/CFL2/FBXO32/CRYAB/PDLIM7/ACTC1/ASB2/LDB3/CASQ2/PDLIM3/KRT19	34
CC	GO:0005788	endoplasmic reticulum lumen	50/828	312/19869	1.99883e-16	7.73961e-15	5.35984e-15	COL6A3/SPON1/COL4A2/COL4A1/PDGFC/TNC/COL6A1/SPARCL1/LAMB2/SERPING1/MFGE8/CES1/COL4A6/COL6A2/IGFBP5/CHRDL1/IGFBP4/COL5A1/CERCAM/FBN1/COL14A1/GAS6/COL15A1/LTBP1/QSOX1/LAMC1/LAMB1/COL17A1/PDGFD/THBS1/COL16A1/CLU/FN1/COL8A2/GPX8/ARSJ/APOL1/COL1A2/LGALS1/COL3A1/COL8A1/PTGS2/TIMP1/CASQ2/C3/VCAN/COL1A1/COL5A2/IGFBP3/CP	50
CC	GO:0030018	Z disc	32/828	130/19869	2.03674e-16	7.73961e-15	5.35984e-15	ATP2B4/FLNA/ACTN1/ACTN4/CACNA1C/PALLD/FLNC/SYNPO2/NEXN/DST/FHOD3/CSRP1/PGM5/PARVA/FHL2/DMD/PDLIM1/MYL9/ADRA1A/PPP1R12B/DES/SLC8A1/JPH2/CFL2/FBXO32/CRYAB/PDLIM7/ASB2/LDB3/CASQ2/PDLIM3/KRT19	32
CC	GO:0032432	actin filament bundle	25/828	79/19869	6.4761e-16	2.27162e-14	1.57314e-14	FLNA/ACTN1/ACTN4/FERMT2/LPP/PALLD/MYH9/SYNPO2/SORBS1/MYLK/TPM1/ZYX/SHROOM4/PGM5/ACTA2/ROR1/PLS3/CNN2/PDLIM1/MYL9/FAM107A/CRYAB/PDLIM7/LDB3/PDLIM3	25
CC	GO:0045121	membrane raft	50/828	326/19869	1.24495e-15	4.05499e-14	2.80817e-14	ATP2B4/CORO1C/SORBS1/MYOF/MYADM/KCNMA1/EHD2/PTGIS/ANO1/CAV1/STOM/TGFBR2/ANGPT1/GJA1/CLIP3/CFLAR/PRNP/PDPN/DMD/CAV2/TRPC4/ITGA1/INPP5D/UNC5B/AHNAK/BIRC3/ADRA1A/ENO2/DLC1/FAIM2/SULF1/RFTN1/GPM6B/ANXA2/DLL1/SDC4/ATP1A2/ITGB1/CNTN1/P2RX1/IRS1/PTGS2/ATP1B1/F2R/SGCA/EDNRB/ATP1A1/BST2/CD177/SELE	50
CC	GO:0098857	membrane microdomain	50/828	327/19869	1.41265e-15	4.29444e-14	2.97399e-14	ATP2B4/CORO1C/SORBS1/MYOF/MYADM/KCNMA1/EHD2/PTGIS/ANO1/CAV1/STOM/TGFBR2/ANGPT1/GJA1/CLIP3/CFLAR/PRNP/PDPN/DMD/CAV2/TRPC4/ITGA1/INPP5D/UNC5B/AHNAK/BIRC3/ADRA1A/ENO2/DLC1/FAIM2/SULF1/RFTN1/GPM6B/ANXA2/DLL1/SDC4/ATP1A2/ITGB1/CNTN1/P2RX1/IRS1/PTGS2/ATP1B1/F2R/SGCA/EDNRB/ATP1A1/BST2/CD177/SELE	50
CC	GO:0001725	stress fiber	22/828	70/19869	4.24696e-14	1.13918e-12	7.88909e-13	ACTN1/ACTN4/FERMT2/LPP/PALLD/MYH9/SYNPO2/SORBS1/MYLK/TPM1/ZYX/SHROOM4/PGM5/ACTA2/ROR1/CNN2/PDLIM1/MYL9/FAM107A/PDLIM7/LDB3/PDLIM3	22
[truncated: 225 more rows]

## Sheet: Sheet7
ID	Description	GeneRatio	BgRatio	pvalue	p.adjust	qvalue	geneID	Count
[truncated: 76 more rows]

## Sheet: Sheet8
ONTOLOGY	ID	Description	GeneRatio	BgRatio	pvalue	p.adjust	qvalue	geneID	Count
[truncated: 296 more rows]

## Sheet: Sheet9
ID	Description	GeneRatio	BgRatio	pvalue	p.adjust	qvalue	geneID	Count
[truncated: 37 more rows]
